# Supplementary material for: A candidate gene identified in converting platycoside E to platycodin D from Platycodon grandiflorus by transcriptome and main metabolites analysis
Source: Sci Rep. 2021 May 7;11:9810. doi: 10.1038/s41598-021-89294-1 (PMC8105318; doi:10.1038/s41598-021-89294-1)
Supplement: Supplementary file 6 — Supplementary Information 6. [file 41598_2021_89294_MOESM6_ESM.xlsx]

## Sheet: Platycodin D
（unit：mg/g)	callus	the whole plant	flower bud	leaf	root	phloem of root	xylem of the root	stem	bark of stem	xylem of the stem
R1	1.36765	0.684124	2.61542	0.603171	0.734034	2.04266	0.310403	0.64943	1.04445	0.519784
R2	1.37557	0.686558	2.67689	0.673168	0.693862	2.18874	0.29823	0.66769	1.05602	0.501524
R3	1.44617	0.601345	2.89175	0.539261	0.767511	2.13396	0.273883	0.630561	1.38774	0.469265
AVG	1.39646	0.657342	2.72802	0.6052	0.731802	2.12179	0.294172	0.649227	1.16274	0.496858
SD	0.0352967	0.0396085	0.118464	0.0546858	0.0301082	0.0602548	0.0151828	0.0151584	0.159171	0.0208867

## Sheet: Platycoside E
（unit：mg/g)	callus	the whole plant	flower bud	leaf	root	phloem of root	xylem of the root	stem	bark of stem	xylem of the stem
R1	0.674385	19.7852	2.78219	53.7421	2.18509	3.51381	1.81928	2.23865	5.78839	0.71334
R2	0.701775	19.9952	3.52537	54.4165	2.24352	3.50711	1.84606	2.04206	5.78595	0.684124
R3	0.680472	19.9368	2.86497	53.6185	1.61477	3.38599	1.65129	1.60016	4.69401	0.700558
AVG	0.685544	19.9058	3.05751	53.9257	2.01446	3.46897	1.77221	1.96029	5.42278	0.69934
SD	0.011743	0.0884933	0.332549	0.350686	0.283628	0.0587403	0.0862006	0.266997	0.515323	0.0119584

## Sheet: Polysaccharides
（unit：mg/g)	callus	the whole plant	flower bud	leaf	root	phloem of root	xylem of root	stem	bark of stem	xylem of stem
R1	234.04	108.71	59.44	26.46	207.52	249.92	68.73	17.695	19.06	17.11
R2	233.43	108.85	58.9	26.19	206.17	248.31	68.33	17.59	19.06	16.37
R3	232.89	108.31	58.9	30.63	206.98	249.65	67.12	17.3	19.06	16.77
AVG	233.453	108.623	59.08	27.76	206.89	249.293	68.06	17.5283	19.06	16.75
SD	0.469775	0.228813	0.254558	2.03239	0.554797	0.704004	0.684446	0.16705	0	0.302435
