# Supplementary material for: A candidate gene identified in converting platycoside E to platycodin D from Platycodon grandiflorus by transcriptome and main metabolites analysis
Source: Sci Rep. 2021 May 7;11:9810. doi: 10.1038/s41598-021-89294-1 (PMC8105318; doi:10.1038/s41598-021-89294-1)
Supplement: Supplementary file 7 — Supplementary Information 7. [file 41598_2021_89294_MOESM7_ESM.xlsx]

## Sheet: All unigene information
gene_id	gene_transcript_num	unigene_length	fpkm_X1	fpkm_X2	fpkm_X3	fpkm_X4	fpkm_X5	fpkm_X6	average_fpkm_leaves	average_fpkm_Calli	diffexp_log2fc_Calli-vs-leaves	diffexp_degseq_qvalue_Calli-vs-leaves	diffexp_pvalue_Calli-vs-leaves	desc_tf	desc_prg	desc_kegg	desc_nt	desc_nr	desc_pfam	desc_kog	desc_swissprot	desc_go
CL5024.Contig6_All	1	2951	0.58	1.75	0.17	0	0.04	0.42	0.833	0.153	-2.46261	2.13733e-19	2.59465e-19	NA	NA	K11844//ubiquitin carboxyl-terminal hydrolase 16/45 [EC:3.4.19.12];K06268//serine/threonine-protein phosphatase 2B regulatory subunit;K06268//serine/threonine-protein phosphatase 2B regulatory subunit;K06268//serine/threonine-protein phosphatase 2B regulatory subunit;K06268//serine/threonine-protein phosphatase 2B regulatory subunit	XM_008220287.1 PREDICTED: Prunus mume myosin-binding protein 1 (LOC103318854), mRNA	Myosin-binding protein 4 [Actinidia chinensis var. chinensis]	Zein-binding	[S] LSE0319 A Uncharacterized protein	Myosin-binding protein 2 OS=Arabidopsis thaliana OX=3702 GN=MYOB2 PE=1 SV=1	GO:0017022//myosin binding;GO:0016021//integral component of membrane
Unigene55535_All	1	208	0	1.2	0	0	0	0	0.4	0	NA	NA	NA	NA	NA	NA	NA	NA	NA	NA	NA	NA
Unigene39878_All	1	291	0.33	0	0	0	0.31	0	0.11	0.103	-0.0450912	0.253876	0.982367	NA	NA	NA	NA	NA	NA	NA	NA	NA
Unigene20442_All	1	1136	348.66	469.24	540.72	98.5	73.01	87.76	452.873	86.423	-2.38374	0	0	NA	NA	K02113//F-type H+-transporting ATPase subunit delta+ko01100//Metabolic pathways+ko00190//Oxidative phosphorylation+ko00195//Photosynthesis;K02113//F-type H+-transporting ATPase subunit delta+ko01100//Metabolic pathways+ko00190//Oxidative phosphorylation+ko00195//Photosynthesis;K02113//F-type H+-transporting ATPase subunit delta+ko01100//Metabolic pathways+ko00190//Oxidative phosphorylation+ko0019…	KP006443.1 Suaeda glauca chloroplast ATP synthase delta mRNA, complete cds; nuclear gene for chloroplast product	ATP synthase delta chain, chloroplastic-like isoform X2 [Lactuca sativa]	ATP synthase delta (OSCP) subunit	[C] KOG1662 Mitochondrial F1F0-ATP synthase, subunit OSCP/ATP5	ATP synthase delta chain, chloroplastic OS=Nicotiana tabacum OX=4097 GN=ATPD PE=2 SV=1	GO:0009772//photosynthetic electron transport in photosystem II;GO:0016020//membrane;GO:0009773//photosynthetic electron transport in photosystem I;GO:0010287//plastoglobule;GO:0009535//chloroplast thylakoid membrane;GO:0009409//response to cold;GO:0042742//defense response to bacterium;GO:0015986//ATP synthesis coupled proton transport;GO:0009735//response to cytokinin;GO:0009941//chloroplast en…
Unigene1242_All	1	1333	1.43	0.9	0.6	0.19	0.8	0.36	0.976	0.45	-1.11282	0.000119305	0.000270679	NA	NA	K03116//sec-independent protein translocase protein TatA+ko03060//Protein export	XM_017556915.1 PREDICTED: Vigna angularis sec-independent protein translocase protein TATB, chloroplastic (LOC108324095), mRNA	Sec-independent protein translocase protein like [Actinidia chinensis var. chinensis]	mttA/Hcf106 family	NA	Sec-independent protein translocase protein TATB, chloroplastic OS=Pisum sativum OX=3888 GN=TATB PE=1 SV=1	GO:0009306//protein secretion;GO:0008565//protein transporter activity;GO:0016021//integral component of membrane;GO:0005886//plasma membrane
CL197.Contig31_All	1	1762	1.33	0	0	0	0	0	0.443	0	-6.36196	2.81178e-11	4.43464e-11	NA	NA	NA	XM_015311671.1 PREDICTED: Solanum tuberosum uncharacterized LOC102583787 (LOC102583787), transcript variant X3, mRNA	PREDICTED: uncharacterized protein LOC108219343 isoform X1 [Daucus carota subsp. sativus]	Protein of unknown function (DUF1446)	NA	NA	NA
Unigene52106_All	1	317	0	4.03	0	0	0	0	1.343	0	-4.84935	5.07081e-05	0.000111443	NA	NA	NA	NA	NA	NA	NA	NA	NA
CL13606.Contig1_All	1	776	2.02	2.71	3.22	1.07	0	0.77	2.65	0.613	-2.09502	1.53484e-12	2.30667e-12	NA	NA	NA	NA	NA	NA	NA	NA	NA
CL903.Contig14_All	1	2845	0.03	0.39	0	0.03	0	0	0.14	0.01	-3.67167	5.97945e-06	1.22534e-05	NA	NA	K14548//U3 small nucleolar RNA-associated protein 4+ko03008//Ribosome biogenesis in eukaryotes;K16903//L-tryptophan---pyruvate aminotransferase [EC:2.6.1.99]+ko00380//Tryptophan metabolism+ko01100//Metabolic pathways;K16903//L-tryptophan---pyruvate aminotransferase [EC:2.6.1.99]+ko00380//Tryptophan metabolism+ko01100//Metabolic pathways;K16903//L-tryptophan---pyruvate aminotransferase [EC:2.6.1.9…	XM_016626502.1 PREDICTED: Nicotiana tabacum tryptophan aminotransferase-related protein 4-like (LOC107802923), mRNA	PREDICTED: tryptophan aminotransferase-related protein 3 [Vitis vinifera]	Allinase	NA	Tryptophan aminotransferase-related protein 4 OS=Arabidopsis thaliana OX=3702 GN=TAR4 PE=2 SV=2	GO:0016846//carbon-sulfur lyase activity;GO:0016021//integral component of membrane
Unigene66834_All	1	266	0	0	1.82	0	0	0	0.606	0	-3.36702	0.0127518	0.0379646	NA	NA	NA	NA	uncharacterized protein LOC112024358 [Quercus suber]	NA	NA	NA	NA
CL6288.Contig5_All	1	4632	2.52	1.15	0.81	1.39	1.14	1.29	1.493	1.273	-0.222032	0.0142938	0.0427652	NA	NA	K17964//leucine-rich PPR motif-containing protein, mitochondrial;K17964//leucine-rich PPR motif-containing protein, mitochondrial;K17964//leucine-rich PPR motif-containing protein, mitochondrial;K17964//leucine-rich PPR motif-containing protein, mitochondrial;K17964//leucine-rich PPR motif-containing protein, mitochondrial	XM_022184089.1 PREDICTED: Helianthus annuus pentatricopeptide repeat-containing protein At5g55840 (LOC110942334), transcript variant X2, mRNA	Pentatricopeptide repeat-containing protein [Actinidia chinensis var. chinensis]	PPR repeat family	[R] KOG4197 FOG: PPR repeat	Pentatricopeptide repeat-containing protein At5g55840 OS=Arabidopsis thaliana OX=3702 GN=At5g55840 PE=3 SV=2	NA
Unigene57089_All	1	287	0	0.34	0	0	0.31	0.32	0.113	0.21	0.954909	0.159504	0.577789	NA	NA	NA	NA	NA	NA	NA	NA	NA
Unigene65243_All	1	276	0	0.36	1.02	0	0	0	0.46	0	NA	NA	NA	NA	NA	NA	NA	NA	NA	NA	NA	NA
CL1515.Contig2_All	1	1675	4.2	4.78	3.28	1.66	0.9	1.04	4.086	1.2	-1.75841	9.09687e-33	8.14142e-33	NA	NA	K18932//palmitoyltransferase [EC:2.3.1.225];K18932//palmitoyltransferase [EC:2.3.1.225];K18932//palmitoyltransferase [EC:2.3.1.225];K18932//palmitoyltransferase [EC:2.3.1.225];K18932//palmitoyltransferase [EC:2.3.1.225]	XM_019218348.1 PREDICTED: Vitis vinifera protein S-acyltransferase 10 (LOC100263551), mRNA	Protein S-acyltransferase [Actinidia chinensis var. chinensis]	DHHC palmitoyltransferase	[R] KOG1312 DHHC-type Zn-finger proteins	Protein S-acyltransferase 10 OS=Arabidopsis thaliana OX=3702 GN=PAT10 PE=1 SV=1	GO:0016021//integral component of membrane;GO:0019706//protein-cysteine S-palmitoyltransferase activity
Unigene56770_All	1	718	0	0.6	0	0	0	0	0.2	0	-3.71412	0.00544736	0.0150538	NA	NA	K14300//nuclear pore complex protein Nup133+ko03013//RNA transport	NA	uncharacterized protein LOC110746292 [Prunus avium]	Domain of unknown function (DUF4218)	[R] LSE0009 A Transposase family tnp2	NA	NA
Unigene56043_All	1	321	0	1.13	0	0	0	0	0.376	0	NA	NA	NA	NA	NA	NA	NA	NA	NA	NA	NA	NA
Unigene55529_All	1	264	0	4.29	0	0	0	0	1.43	0	-4.50452	0.000305625	0.000721586	NA	NA	NA	NA	NA	NA	NA	NA	NA
CL6430.Contig5_All	1	514	4.55	1.62	2.31	2.73	7.34	7.39	2.826	5.82	1.04662	7.72894e-07	1.49643e-06	NA	NA	K03009//DNA-directed RNA polymerases I, II, and III subunit RPABC4+ko03020//RNA polymerase;K03009//DNA-directed RNA polymerases I, II, and III subunit RPABC4+ko03020//RNA polymerase;K03009//DNA-directed RNA polymerases I, II, and III subunit RPABC4+ko03020//RNA polymerase;K03009//DNA-directed RNA polymerases I, II, and III subunit RPABC4+ko03020//RNA polymerase;K03009//DNA-directed RNA polymerase…	XM_012995124.1 PREDICTED: Erythranthe guttatus DNA-directed RNA polymerases II, IV and V subunit 12 (LOC105970315), mRNA	PREDICTED: DNA-directed RNA polymerases II, IV and V subunit 12 [Vitis vinifera] >XP_011098141.1 DNA-directed RNA polymerases II, IV and V subunit 12 [Sesamum indicum] >XP_019105134.1 PREDICTED: DNA-directed RNA polymerases II, IV and V subunit 12 [Beta vulgaris subsp. vulgaris] >XP_021766210.1 DNA-directed RNA polymerases II, IV and V subunit 12 [Chenopodium quinoa] >XP_021770982.1 DNA-directed …	NA	[K] KOG3507 DNA-directed RNA polymerase, subunit RPB7.0	DNA-directed RNA polymerases II, IV and V subunit 12 OS=Arabidopsis thaliana OX=3702 GN=NRPB12 PE=1 SV=1	GO:0005665//RNA polymerase II, core complex;GO:0003677//DNA binding;GO:0006360//transcription by RNA polymerase I;GO:0006351//transcription, DNA-templated;GO:0005666//RNA polymerase III complex;GO:0006366//transcription by RNA polymerase II;GO:0003899//DNA-directed 5'-3' RNA polymerase activity;GO:0008270//zinc ion binding;GO:0005736//RNA polymerase I complex;GO:0006383//transcription by RNA poly…
Unigene17101_All	1	1545	0.31	0.31	0.72	5.06	4.1	4.21	0.446	4.456	3.31748	2.99364e-66	1.63338e-66	bHLH	NA	K13422//transcription factor MYC2+ko04016//MAPK signaling pathway - plant+ko04075//Plant hormone signal transduction;K13422//transcription factor MYC2+ko04016//MAPK signaling pathway - plant+ko04075//Plant hormone signal transduction;K13422//transcription factor MYC2+ko04016//MAPK signaling pathway - plant+ko04075//Plant hormone signal transduction;K16190//glucuronokinase [EC:2.7.1.43]+ko00520//A…	XM_018978524.1 PREDICTED: Juglans regia transcription factor ICE1-like (LOC109001301), transcript variant X2, mRNA	PREDICTED: transcription factor SCREAM2-like [Ipomoea nil]	Helix-loop-helix DNA-binding domain	[KT] LSE0107 A bHLH transcription factor	Transcription factor SCREAM2 OS=Arabidopsis thaliana OX=3702 GN=SCRM2 PE=1 SV=1	GO:0046983//protein dimerization activity
CL9620.Contig2_All	1	243	0	0	0.42	0	0	0	0.14	0	NA	NA	NA	NA	NA	NA	NA	NA	NA	NA	NA	NA
Unigene76976_All	1	230	0.49	0	0	0	0	0	0.163	0	NA	NA	NA	NA	NA	NA	NA	NA	NA	NA	NA	NA
CL13627.Contig3_All	1	2923	7.34	5.13	8.51	9.79	17.96	17.53	6.993	15.093	1.10036	6.03993e-103	2.29645e-103	ARF	NA	K14486//auxin response factor+ko04075//Plant hormone signal transduction;K14486//auxin response factor+ko04075//Plant hormone signal transduction;K14486//auxin response factor+ko04075//Plant hormone signal transduction;K14486//auxin response factor+ko04075//Plant hormone signal transduction;K14486//auxin response factor+ko04075//Plant hormone signal transduction	XM_022146367.1 PREDICTED: Helianthus annuus auxin response factor 9-like (LOC110899475), mRNA	auxin response factor 18-like [Cynara cardunculus var. scolymus] >KVH95319.1 Aux/IAA-ARF-dimerization [Cynara cardunculus var. scolymus]	Auxin response factor	[TK] LSE0284 A Auxin response transcription factor	Auxin response factor 9 OS=Arabidopsis thaliana OX=3702 GN=ARF9 PE=1 SV=1	GO:0003677//DNA binding;GO:0005634//nucleus;GO:0006355//regulation of transcription, DNA-templated;GO:0009734//auxin-activated signaling pathway
CL10537.Contig2_All	1	323	1.02	0	0	0.25	0	0	0.34	0.083	-1.92871	0.0579107	0.190104	NA	NA	NA	NA	NA	NA	NA	NA	NA
Unigene52904_All	1	255	0.41	0.83	0	0	0	0	0.413	0	NA	NA	NA	NA	NA	NA	NA	NA	NA	NA	NA	NA
CL8767.Contig5_All	1	397	NA	NA	NA	NA	NA	NA	NA	NA	NA	NA	NA	NA	NA	K06679//mitotic spindle assembly checkpoint protein MAD1;K06679//mitotic spindle assembly checkpoint protein MAD1;K06679//mitotic spindle assembly checkpoint protein MAD1;K06679//mitotic spindle assembly checkpoint protein MAD1;K06679//mitotic spindle assembly checkpoint protein MAD1	NA	mitotic spindle checkpoint protein MAD1 isoform X1 [Jatropha curcas]	Prefoldin subunit	[D] KOG4593 Mitotic checkpoint protein MAD1	Mitotic spindle checkpoint protein MAD1 OS=Arabidopsis thaliana OX=3702 GN=MAD1 PE=1 SV=1	GO:0007094//mitotic spindle assembly checkpoint
Unigene49519_All	1	312	0.58	0.59	0	0	0	0.28	0.39	0.093	-2.04509	0.0482647	0.156297	NA	NA	NA	NA	NA	NA	NA	NA	NA
Unigene19619_All	1	1925	0.23	0.89	0.79	0.62	0.75	0.75	0.636	0.706	0.156992	0.148325	0.527522	NA	NA	K13463//coronatine-insensitive protein 1+ko04075//Plant hormone signal transduction;K13463//coronatine-insensitive protein 1+ko04075//Plant hormone signal transduction;K13463//coronatine-insensitive protein 1+ko04075//Plant hormone signal transduction;K13463//coronatine-insensitive protein 1+ko04075//Plant hormone signal transduction;K13463//coronatine-insensitive protein 1+ko04075//Plant hormone…	XM_011078433.2 PREDICTED: Sesamum indicum coronatine-insensitive protein 1 (LOC105160913), mRNA	coronatine-insensitive protein 1 [Ziziphus jujuba]	F-box-like	[R] KOG1947 Leucine rich repeat proteins, some proteins contain F-box	Coronatine-insensitive protein 1 OS=Arabidopsis thaliana OX=3702 GN=COI1 PE=1 SV=1	NA
CL396.Contig1_All	1	2002	NA	NA	NA	NA	NA	NA	NA	NA	NA	NA	NA	NA	NA	NA	NA	PREDICTED: uncharacterized protein LOC105967963 [Erythranthe guttata]	Reverse transcriptase-like	NA	NA	NA
CL5731.Contig3_All	1	2169	12.08	0.86	0	0.03	0.05	0.03	4.313	0.036	-6.79762	1.28255e-113	4.48101e-114	NA	NA	NA	XM_022122553.1 PREDICTED: Helianthus annuus uncharacterized LOC110873603 (LOC110873603), mRNA	Histone H4 [Artemisia annua]	NA	NA	NA	GO:0003677//DNA binding;GO:0005634//nucleus;GO:0006334//nucleosome assembly;GO:0046982//protein heterodimerization activity;GO:0000786//nucleosome
Unigene26506_All	1	1022	0.98	1.24	1.07	1.03	0.36	0.48	1.096	0.623	-0.799979	0.00421886	0.0114668	NA	NA	NA	NA	NA	NA	NA	NA	NA
Unigene38855_All	1	2259	1.84	0.07	0.3	2.35	3.1	2.45	0.736	2.633	1.83955	4.09491e-31	3.77818e-31	NA	NA	K16803//cytoskeleton-associated protein 5;K16803//cytoskeleton-associated protein 5;K16803//cytoskeleton-associated protein 5;K16803//cytoskeleton-associated protein 5;K16803//cytoskeleton-associated protein 5	XM_019218608.1 PREDICTED: Vitis vinifera protein MOR1 (LOC100258505), transcript variant X3, mRNA	PREDICTED: protein MOR1 isoform X3 [Vitis vinifera]	NA	[Z] KOG1820 Microtubule-associated protein	Protein MOR1 OS=Oryza sativa subsp. japonica OX=39947 GN=MOR1 PE=2 SV=1	NA
CL8120.Contig3_All	1	309	0	0.6	0	1.09	0.28	0.58	0.2	0.65	1.76226	0.0301957	0.0947494	NA	Leucine-rich repeat protein kinase family protein (best arabidopsis hit)	K13420//LRR receptor-like serine/threonine-protein kinase FLS2 [EC:2.7.11.1]+ko04016//MAPK signaling pathway - plant+ko04626//Plant-pathogen interaction;K13420//LRR receptor-like serine/threonine-protein kinase FLS2 [EC:2.7.11.1]+ko04016//MAPK signaling pathway - plant+ko04626//Plant-pathogen interaction	NA	Receptor kinase-like protein Xa21, processed [Actinidia chinensis var. chinensis]	NA	[R] KOG0619 FOG: Leucine rich repeat	Receptor-like protein CLAVATA2 OS=Arabidopsis thaliana OX=3702 GN=CLV2 PE=1 SV=1	GO:0004674//protein serine/threonine kinase activity;GO:0005524//ATP binding;GO:0016301//kinase activity;GO:0004672//protein kinase activity;GO:0016021//integral component of membrane
Unigene31408_All	1	255	0	0.83	1.17	0	0	0.79	0.666	0.263	-1.36702	0.0701695	0.233438	NA	NA	NA	NA	NA	NA	NA	NA	NA
Unigene19019_All	1	489	0.76	0.31	1.02	0	0	0	0.696	0	-4.85245	4.97934e-05	0.000109389	NA	NA	K03626//nascent polypeptide-associated complex subunit alpha;K03626//nascent polypeptide-associated complex subunit alpha;K03626//nascent polypeptide-associated complex subunit alpha;K03626//nascent polypeptide-associated complex subunit alpha;K03626//nascent polypeptide-associated complex subunit alpha	KX868947.1 Vernicia fordii clone comp186054_c0 AP2/ERF domain-containing transcription factor mRNA, complete cds	nascent polypeptide-associated complex subunit alpha-like [Quercus suber]	NAC domain	[K] KOG2239 Transcription factor containing NAC and TS-N domains	Nascent polypeptide-associated complex subunit alpha-like protein 3 OS=Arabidopsis thaliana OX=3702 GN=At5g13850 PE=1 SV=1	GO:0005388//calcium-transporting ATPase activity;GO:0005854//nascent polypeptide-associated complex
CL3141.Contig7_All	1	3349	2.26	0.24	0.38	9.41	4.43	5.4	0.96	6.413	2.75202	1.52949e-178	3.50345e-179	NA	Leucine-rich repeat protein kinase family protein (best arabidopsis hit)	K20181//vacuolar protein sorting-associated protein 18;K13437//receptor kinase-like protein+ko04626//Plant-pathogen interaction;K13428//LRR receptor-like serine/threonine-protein kinase EFR [EC:2.7.11.1]+ko04626//Plant-pathogen interaction;K13428//LRR receptor-like serine/threonine-protein kinase EFR [EC:2.7.11.1]+ko04626//Plant-pathogen interaction;K13428//LRR receptor-like serine/threonine-prot…	XM_018128748.1 PREDICTED: Theobroma cacao probable LRR receptor-like serine/threonine-protein kinase At3g47570 (LOC108663579), mRNA	receptor kinase-like protein Xa21 [Helianthus annuus] >OTF99766.1 putative leucine-rich repeat protein, plant-type [Helianthus annuus]	Protein kinase domain	[T] LSE0002 A Receptor protein kinase containing LRR repeats	Receptor kinase-like protein Xa21 OS=Oryza sativa subsp. japonica OX=39947 GN=XA21 PE=1 SV=1	GO:0005524//ATP binding;GO:0004672//protein kinase activity;GO:0016021//integral component of membrane
CL574.Contig56_All	1	1396	0.24	0	0	0	0.41	0	0.08	0.136	0.804666	0.0847911	0.2856	NA	NA	K09264//MADS-box transcription factor, plant;K09264//MADS-box transcription factor, plant;K09264//MADS-box transcription factor, plant;K09264//MADS-box transcription factor, plant;K09264//MADS-box transcription factor, plant	NA	hypothetical protein POPTR_005G150501 [Populus trichocarpa]	NA	NA	NA	NA
CL11495.Contig3_All	1	619	3.06	0	0	0	0	0	1.02	0	-5.82383	2.19646e-08	3.91952e-08	NA	NA	K02881//large subunit ribosomal protein L18+ko03010//Ribosome;K02881//large subunit ribosomal protein L18+ko03010//Ribosome;K02881//large subunit ribosomal protein L18+ko03010//Ribosome;K02881//large subunit ribosomal protein L18+ko03010//Ribosome;K02881//large subunit ribosomal protein L18+ko03010//Ribosome	XM_016333766.2 PREDICTED: Arachis ipaensis 50S ribosomal protein L18, chloroplastic (LOC107630577), mRNA	50S ribosomal protein L18, chloroplastic-like [Arachis hypogaea]	Ribosomal L18 of archaea, bacteria, mitoch. and chloroplast	[O] KOG1870 Ubiquitin C-terminal hydrolase	50S ribosomal protein L18, chloroplastic OS=Spinacia oleracea OX=3562 GN=RPL18 PE=1 SV=3	NA
Unigene67784_All	1	241	NA	NA	NA	NA	NA	NA	NA	NA	NA	NA	NA	NA	NA	NA	NA	NA	NA	NA	NA	NA
Unigene62709_All	1	208	0	0	2.26	0	0.55	0.57	0.753	0.373	-1.04509	0.11195	0.388954	NA	NA	NA	NA	NA	NA	NA	NA	NA
Unigene38142_All	1	444	1.04	0.88	2	0	0	0.34	1.306	0.113	-3.56865	2.61352e-06	5.22748e-06	NA	NA	NA	NA	NA	Mitochondrial proteolipid	NA	NA	NA
CL628.Contig4_All	1	1188	26.08	6.71	0	0.41	0	0.13	10.93	0.18	-5.89114	7.29443e-153	1.9344e-153	NA	NA	K11866//STAM-binding protein [EC:3.4.19.12]+ko04144//Endocytosis;K21437//ankyrin repeat domain-containing protein 13	AB073081.2 Zea mays mRNA for uncleaved legumin-1, complete cds	zinc finger BED domain-containing protein RICESLEEPER 2-like [Helianthus annuus]	NA	[L] KOG1121 Tam3-transposase (Ac family)	Zinc finger BED domain-containing protein RICESLEEPER 3 OS=Oryza sativa subsp. japonica OX=39947 GN=Os05g0583200 PE=2 SV=1	GO:0003677//DNA binding;GO:0046983//protein dimerization activity
CL2923.Contig2_All	1	1463	0	10.87	9.16	2.51	2.28	1.98	6.676	2.256	-1.55779	1.37935e-38	1.11229e-38	NA	NA	K20891//beta-glucuronosyltransferase [EC:2.4.1.-];K20891//beta-glucuronosyltransferase [EC:2.4.1.-];K20891//beta-glucuronosyltransferase [EC:2.4.1.-];K20891//beta-glucuronosyltransferase [EC:2.4.1.-];K20891//beta-glucuronosyltransferase [EC:2.4.1.-]	XM_004302700.2 PREDICTED: Fragaria vesca subsp. vesca xylosyltransferase 2 (LOC101296116), mRNA	beta-glucuronosyltransferase GlcAT14C [Jatropha curcas] >KDP35617.1 hypothetical protein JCGZ_09055 [Jatropha curcas]	Core-2/I-Branching enzyme	[G] KOG0799 Branching enzyme	Beta-glucuronosyltransferase GlcAT14C OS=Arabidopsis thaliana OX=3702 GN=GLCAT14C PE=2 SV=1	GO:0008375//acetylglucosaminyltransferase activity;GO:0016020//membrane
CL13092.Contig22_All	1	5827	0.48	0.53	0.71	1.57	1.79	1.69	0.573	1.683	1.54958	5.75661e-41	4.45714e-41	NA	NA	K12397//AP-3 complex subunit beta;K12397//AP-3 complex subunit beta;K12397//AP-3 complex subunit beta;K12397//AP-3 complex subunit beta;K12397//AP-3 complex subunit beta	XM_002278532.4 PREDICTED: Vitis vinifera AP3-complex subunit beta-A (LOC100251289), mRNA	AP3-complex subunit beta-A isoform X1 [Cynara cardunculus var. scolymus]	Adaptin N terminal region	[U] KOG1060 Vesicle coat complex AP-3, beta subunit	AP3-complex subunit beta-A OS=Arabidopsis thaliana OX=3702 GN=AP3BA PE=2 SV=2	GO:0006886//intracellular protein transport;GO:0030123//AP-3 adaptor complex;GO:0016192//vesicle-mediated transport
CL8417.Contig2_All	1	4231	0.94	2.15	5.51	0.72	1.89	1.51	2.866	1.373	-1.08184	1.22219e-29	1.16487e-29	NA	NA	K01913//acetate---CoA ligase [EC:6.2.1.1]+ko00010//Glycolysis / Gluconeogenesis+ko01100//Metabolic pathways+ko01110//Biosynthesis of secondary metabolites+ko00620//Pyruvate metabolism+ko01200//Carbon metabolism+ko00630//Glyoxylate and dicarboxylate metabolism;K01913//acetate---CoA ligase [EC:6.2.1.1]+ko00010//Glycolysis / Gluconeogenesis+ko01100//Metabolic pathways+ko01110//Biosynthesis of second…	XM_018978611.1 PREDICTED: Juglans regia probable acyl-activating enzyme 5, peroxisomal (LOC109001361), mRNA	probable acyl-activating enzyme 5, peroxisomal [Coffea arabica]	AMP-binding enzyme	[I] KOG1176 Acyl-CoA synthetase	Probable acyl-activating enzyme 5, peroxisomal OS=Arabidopsis thaliana OX=3702 GN=AAE5 PE=1 SV=1	GO:0003824//catalytic activity
Unigene27361_All	1	572	0.98	0.5	1.19	0.34	0.24	0	0.89	0.193	-2.18259	0.000228033	0.000530939	NA	NA	NA	NA	NA	NA	NA	NA	NA
Unigene48613_All	1	293	0	0.66	0.31	0	0.3	0	0.323	0.1	-1.63005	0.0862609	0.293018	NA	NA	NA	NA	NA	NA	NA	NA	NA
CL1249.Contig13_All	1	1618	0.37	1.14	1.7	1.72	2.4	2.5	1.07	2.206	1.03944	4.80665e-09	8.30923e-09	NA	NA	K13154//U11/U12 small nuclear ribonucleoprotein 31 kDa protein;K13154//U11/U12 small nuclear ribonucleoprotein 31 kDa protein;K13154//U11/U12 small nuclear ribonucleoprotein 31 kDa protein;K13154//U11/U12 small nuclear ribonucleoprotein 31 kDa protein;K13154//U11/U12 small nuclear ribonucleoprotein 31 kDa protein	XM_008235048.1 PREDICTED: Prunus mume U11/U12 small nuclear ribonucleoprotein 31 kDa protein (LOC103332327), mRNA	hypothetical protein CRG98_044748 [Punica granatum]	NA	[R] KOG0118 FOG: RRM domain	U11/U12 small nuclear ribonucleoprotein 31 kDa protein OS=Arabidopsis thaliana OX=3702 GN=SNRNP31 PE=2 SV=1	GO:0003723//RNA binding;GO:0008270//zinc ion binding
CL837.Contig19_All	1	2026	0	2.12	0.33	0.33	0.92	1.4	0.816	0.883	0.117231	0.16212	0.587733	NA	NA	K03797//carboxyl-terminal processing protease [EC:3.4.21.102];K03797//carboxyl-terminal processing protease [EC:3.4.21.102];K03797//carboxyl-terminal processing protease [EC:3.4.21.102];K03797//carboxyl-terminal processing protease [EC:3.4.21.102];K03797//carboxyl-terminal processing protease [EC:3.4.21.102]	XM_020698516.1 PREDICTED: Sesamum indicum carboxyl-terminal-processing peptidase 1, chloroplastic (LOC105175669), transcript variant X3, mRNA	carboxyl-terminal-processing peptidase 1, chloroplastic isoform X1 [Olea europaea var. sylvestris]	Peptidase family S41	NA	Carboxyl-terminal-processing peptidase 1, chloroplastic OS=Arabidopsis thaliana OX=3702 GN=CTPA1 PE=1 SV=1	GO:0008236//serine-type peptidase activity
CL583.Contig24_All	1	3233	0	1.84	2.2	0.25	0	0	1.346	0.083	-3.99866	1.49217e-50	9.96015e-51	NA	NA	K01303//acylaminoacyl-peptidase [EC:3.4.19.1];K01303//acylaminoacyl-peptidase [EC:3.4.19.1];K01303//acylaminoacyl-peptidase [EC:3.4.19.1];K01303//acylaminoacyl-peptidase [EC:3.4.19.1];K01303//acylaminoacyl-peptidase [EC:3.4.19.1]	XM_008225974.2 PREDICTED: Prunus mume acylamino-acid-releasing enzyme-like (LOC103323948), mRNA	Acylamino-acid-releasing enzyme like [Actinidia chinensis var. chinensis]	Prolyl oligopeptidase family	[O] KOG2100 Dipeptidyl aminopeptidase	Acylamino-acid-releasing enzyme OS=Arabidopsis thaliana OX=3702 GN=AARE PE=1 SV=1	GO:0004252//serine-type endopeptidase activity;GO:0005634//nucleus;GO:0051289//protein homotetramerization;GO:0070009//serine-type aminopeptidase activity;GO:0005773//vacuole;GO:0009507//chloroplast
Unigene32430_All	1	3789	2.44	1.71	2.35	1.82	0.41	0.87	2.166	1.033	-1.05607	9.34603e-20	1.1239e-19	NA	heat shock cognate protein 70-1 (best arabidopsis hit)	K09489//heat shock 70kDa protein 4;K09489//heat shock 70kDa protein 4;K09489//heat shock 70kDa protein 4;K09489//heat shock 70kDa protein 4;K09489//heat shock 70kDa protein 4	XM_017379372.1 PREDICTED: Daucus carota subsp. sativus heat shock 70 kDa protein 16-like (LOC108208819), transcript variant X2, mRNA	Heat shock 70 protein [Actinidia chinensis var. chinensis]	Hsp70 protein	[O] KOG0103 Molecular chaperones HSP105/HSP110/SSE1, HSP70 superfamily	Heat shock 70 kDa protein 16 OS=Arabidopsis thaliana OX=3702 GN=HSP70-16 PE=2 SV=1	GO:0005524//ATP binding
Unigene39112_All	1	232	0	0	0	0	0.45	0	0	0.15	NA	NA	NA	NA	NA	NA	KF177345.1 Salvia miltiorrhiza mitochondrion, complete genome	NA	NA	NA	NA	NA
CL12101.Contig3_All	1	3951	0	0.4	0.65	3.99	8.04	9.52	0.35	7.183	4.34117	0	0	NA	NA	K11584//serine/threonine-protein phosphatase 2A regulatory subunit B'+ko03015//mRNA surveillance pathway;K11584//serine/threonine-protein phosphatase 2A regulatory subunit B'+ko03015//mRNA surveillance pathway;K11584//serine/threonine-protein phosphatase 2A regulatory subunit B'+ko03015//mRNA surveillance pathway;K11584//serine/threonine-protein phosphatase 2A regulatory subunit B'+ko03015//mRNA …	XM_010658079.2 PREDICTED: Vitis vinifera serine/threonine protein phosphatase 2A 57 kDa regulatory subunit B' iota isoform (LOC100252451), transcript variant X2, mRNA	PREDICTED: serine/threonine protein phosphatase 2A 57 kDa regulatory subunit B' iota isoform-like [Daucus carota subsp. sativus] >KZM83836.1 hypothetical protein DCAR_028742 [Daucus carota subsp. sativus]	Protein phosphatase 2A regulatory B subunit (B56 family)	[T] KOG2085 Serine/threonine protein phosphatase 2A, regulatory subunit	Serine/threonine protein phosphatase 2A 57 kDa regulatory subunit B' kappa isoform OS=Arabidopsis thaliana OX=3702 GN=B'KAPPA PE=2 SV=1	GO:0007165//signal transduction;GO:0019888//protein phosphatase regulator activity;GO:0000159//protein phosphatase type 2A complex
CL11275.Contig7_All	1	602	1.27	0.39	0.59	0	0	0	0.75	0	-5.33861	1.84006e-06	3.64801e-06	NA	NA	NA	NA	zinc finger BED domain-containing protein RICESLEEPER 2-like [Dorcoceras hygrometricum]	NA	[L] KOG1121 Tam3-transposase (Ac family)	NA	GO:0003677//DNA binding;GO:0046983//protein dimerization activity
CL3920.Contig11_All	1	393	0.41	0.46	0	0.36	0	0.82	0.29	0.393	0.480117	0.164694	0.597767	NA	NA	NA	NA	PREDICTED: uncharacterized protein LOC109157647 isoform X1 [Ipomoea nil]	NA	NA	NA	NA
Unigene37294_All	1	441	0	0.35	0	0.81	0.67	0.51	0.116	0.663	2.53987	0.00224519	0.00586012	NA	NA	NA	NA	NA	NA	NA	NA	NA
CL13457.Contig14_All	1	4694	3.49	2.22	2.68	0	0.12	0	2.796	0.04	-6.17483	1.9385e-168	4.69082e-169	NA	NA	K09597//signal peptide peptidase-like 2B [EC:3.4.23.-];K09597//signal peptide peptidase-like 2B [EC:3.4.23.-];K09597//signal peptide peptidase-like 2B [EC:3.4.23.-];K09597//signal peptide peptidase-like 2B [EC:3.4.23.-];K09597//signal peptide peptidase-like 2B [EC:3.4.23.-]	XM_002274690.3 PREDICTED: Vitis vinifera signal peptide peptidase-like 4 (LOC100258476), mRNA	signal peptide peptidase-like 4 isoform X1 [Cynara cardunculus var. scolymus]	Signal peptide peptidase	[R] KOG2442 Uncharacterized conserved protein, contains PA domain	Signal peptide peptidase-like 4 OS=Arabidopsis thaliana OX=3702 GN=SPPL4 PE=2 SV=1	GO:0016021//integral component of membrane;GO:0004190//aspartic-type endopeptidase activity
CL5011.Contig8_All	1	4664	5.56	3.54	13.88	5.8	6.88	4	7.66	5.56	-0.471945	3.59647e-21	4.16048e-21	NA	NA	K12823//ATP-dependent RNA helicase DDX5/DBP2 [EC:3.6.4.13]+ko03040//Spliceosome;K12823//ATP-dependent RNA helicase DDX5/DBP2 [EC:3.6.4.13]+ko03040//Spliceosome;K12823//ATP-dependent RNA helicase DDX5/DBP2 [EC:3.6.4.13]+ko03040//Spliceosome;K12823//ATP-dependent RNA helicase DDX5/DBP2 [EC:3.6.4.13]+ko03040//Spliceosome;K12823//ATP-dependent RNA helicase DDX5/DBP2 [EC:3.6.4.13]+ko03040//Spliceosome	XM_018967519.1 PREDICTED: Juglans regia DEAD-box ATP-dependent RNA helicase 14 (LOC108992842), transcript variant X3, mRNA	unnamed protein product [Coffea canephora]	DEAD/DEAH box helicase	[A] KOG0331 ATP-dependent RNA helicase	ATP-dependent RNA helicase-like protein DB10 OS=Nicotiana sylvestris OX=4096 PE=2 SV=1	GO:0005524//ATP binding;GO:0003676//nucleic acid binding
CL1953.Contig1_All	1	2113	4.22	3.2	3.63	9.81	15.9	15.21	3.683	13.64	1.88438	3.9447e-147	1.08529e-147	NA	NA	K21398//natural resistance-associated macrophage protein 2;K21398//natural resistance-associated macrophage protein 2;K21398//natural resistance-associated macrophage protein 2;K21398//natural resistance-associated macrophage protein 2;K21398//natural resistance-associated macrophage protein 2	AB242564.1 Chengiopanax sciadophylloides CsNramp1 mRNA for NRAMP family metal transporter, complete cds	metal transporter Nramp6 isoform X1 [Rosa chinensis] >XP_024185382.1 metal transporter Nramp6 isoform X1 [Rosa chinensis] >XP_024185383.1 metal transporter Nramp6 isoform X1 [Rosa chinensis] >PRQ50428.1 putative NRAMP family protein [Rosa chinensis]	Natural resistance-associated macrophage protein	[P] KOG1291 Mn2+ and Fe2+ transporters of the NRAMP family	Metal transporter Nramp6 OS=Arabidopsis thaliana OX=3702 GN=NRAMP6 PE=2 SV=2	GO:0005384//manganese ion transmembrane transporter activity;GO:0046873//metal ion transmembrane transporter activity;GO:0015086//cadmium ion transmembrane transporter activity;GO:0016021//integral component of membrane
Unigene61485_All	1	323	0.28	0	1.06	0	0.26	0	0.446	0.086	-2.36702	0.0265552	0.0827537	NA	NA	NA	NA	NA	NA	NA	NA	NA
CL2001.Contig9_All	1	2443	0.67	0.67	1.31	0	0.81	0	0.883	0.27	-1.71784	1.45287e-11	2.26624e-11	NA	NA	K06173//tRNA pseudouridine38-40 synthase [EC:5.4.99.12]	XM_011023137.1 PREDICTED: Populus euphratica putative tRNA pseudouridine synthase (LOC105123502), mRNA	putative tRNA pseudouridine synthase [Durio zibethinus]	Glycosyl transferase family 21	[J] KOG2553 Pseudouridylate synthase	Putative tRNA pseudouridine synthase OS=Arabidopsis thaliana OX=3702 GN=At2g30320 PE=3 SV=1	GO:0003723//RNA binding;GO:0106029//tRNA pseudouridine synthase activity;GO:0001522//pseudouridine synthesis;GO:0009982//pseudouridine synthase activity;GO:0008033//tRNA processing
CL12505.Contig1_All	1	1921	18.66	18.3	22.41	9.2	10.63	9.75	19.79	9.86	-1.00501	1.34708e-75	6.59166e-76	NA	NA	K07052//uncharacterized protein;K07052//uncharacterized protein;K07052//uncharacterized protein;K07052//uncharacterized protein;K07052//uncharacterized protein	XM_007224629.2 PREDICTED: Prunus persica uncharacterized LOC18788542 (LOC18788542), mRNA	uncharacterized protein LOC112525571 [Cynara cardunculus var. scolymus]	CAAX protease self-immunity	NA	NA	GO:0008233//peptidase activity;GO:0016021//integral component of membrane
CL9987.Contig1_All	1	2571	25.3	24.74	20.13	13.89	15.95	16.06	23.39	15.3	-0.609749	7.70213e-52	5.04822e-52	NA	pleiotropic drug resistance 12 (best arabidopsis hit)	K22530//ATPase family AAA domain-containing protein 1 [EC:3.6.1.-];K22530//ATPase family AAA domain-containing protein 1 [EC:3.6.1.-];K13254//spastin [EC:5.6.1.1];K22530//ATPase family AAA domain-containing protein 1 [EC:3.6.1.-];K13254//spastin [EC:5.6.1.1]	XM_017386121.1 PREDICTED: Daucus carota subsp. sativus uncharacterized LOC108214240 (LOC108214240), transcript variant X2, mRNA	uncharacterized protein LOC113779723 isoform X2 [Coffea eugenioides]	ATPase family associated with various cellular activities (AAA)	[O] KOG0737 AAA+-type ATPase	Cell division control protein 48 homolog E OS=Arabidopsis thaliana OX=3702 GN=CDC48E PE=2 SV=2	GO:0005524//ATP binding
Unigene66978_All	1	233	0	0	0.46	0	0	0	0.153	0	NA	NA	NA	NA	NA	NA	NA	hypothetical protein BC332_21256 [Capsicum chinense]	NA	NA	NA	NA
CL482.Contig4_All	1	4983	NA	NA	NA	NA	NA	NA	NA	NA	NA	NA	NA	NA	NA	K12741//heterogeneous nuclear ribonucleoprotein A1/A3+ko03040//Spliceosome;K12741//heterogeneous nuclear ribonucleoprotein A1/A3+ko03040//Spliceosome;K12741//heterogeneous nuclear ribonucleoprotein A1/A3+ko03040//Spliceosome	XM_012983541.1 PREDICTED: Erythranthe guttatus RNA-binding protein 24-B (LOC105959438), mRNA	RNA-binding family protein isoform 1 [Theobroma cacao]	RNA recognition motif. (a.k.a. RRM, RBD, or RNP domain)	[R] KOG0149 Predicted RNA-binding protein SEB4 (RRM superfamily)	Probable RNA-binding protein ARP1 OS=Arabidopsis thaliana OX=3702 GN=ARP1 PE=2 SV=1	GO:0003723//RNA binding
Unigene37509_All	1	377	0.87	0.66	0.21	0	0	0	0.58	0	-4.04509	0.00194342	0.00504706	NA	NA	NA	NA	NA	NA	NA	NA	NA
CL8816.Contig6_All	1	2257	6.07	2.03	2.24	1.57	1.48	1.16	3.446	1.403	-1.29229	1.13209e-24	1.20274e-24	NA	NA	K01206//alpha-L-fucosidase [EC:3.2.1.51]+ko00511//Other glycan degradation;K01206//alpha-L-fucosidase [EC:3.2.1.51]+ko00511//Other glycan degradation;K01206//alpha-L-fucosidase [EC:3.2.1.51]+ko00511//Other glycan degradation;K01206//alpha-L-fucosidase [EC:3.2.1.51]+ko00511//Other glycan degradation	LT799009.1 Quercus robur BAC genome sequence, isolate 111F22	Acetylajmalan esterase [Actinidia chinensis var. chinensis]	GDSL-like Lipase/Acylhydrolase	[RI] LSE0388 A Predicted lipase	GDSL esterase/lipase At5g03980 OS=Arabidopsis thaliana OX=3702 GN=At5g03980 PE=2 SV=1	GO:0016788//hydrolase activity, acting on ester bonds
Unigene52711_All	1	249	0	0.86	0	0	0.4	0	0.286	0.133	-1.04509	0.151234	0.542402	NA	NA	NA	NA	NA	NA	NA	NA	NA
Unigene46384_All	1	269	0	1.89	0	0	0	0	0.63	0	-3.36702	0.0127518	0.0379646	NA	NA	NA	HG975521.1 Solanum lycopersicum chromosome ch09, complete genome	NA	NA	NA	NA	NA
CL13231.Contig23_All	1	3057	1.61	0.29	0.56	2.48	3.09	2.6	0.82	2.723	1.73148	4.33062e-40	3.40378e-40	NA	NA	K03549//KUP system potassium uptake protein;K03549//KUP system potassium uptake protein;K03549//KUP system potassium uptake protein;K03549//KUP system potassium uptake protein;K03549//KUP system potassium uptake protein	XM_006353065.2 PREDICTED: Solanum tuberosum potassium transporter 4-like (LOC102587299), mRNA	Potassium transporter like [Actinidia chinensis var. chinensis]	K+ potassium transporter	[P] LSE0144 A Potassium transporter	Potassium transporter 4 OS=Arabidopsis thaliana OX=3702 GN=POT4 PE=1 SV=2	GO:0016021//integral component of membrane;GO:0015079//potassium ion transmembrane transporter activity
Unigene2530_All	1	389	0	0.42	0.6	0.58	0.99	0.2	0.34	0.59	0.802906	0.0904432	0.308058	NA	NA	NA	NA	NA	NA	NA	NA	NA
Unigene48779_All	1	212	0	1.16	0	0	0	0	0.386	0	NA	NA	NA	NA	NA	NA	NA	NA	NA	NA	NA	NA
CL6232.Contig1_All	1	2852	0.3	29.01	6.66	11.55	16.88	17.55	11.99	15.326	0.367112	2.92727e-16	3.89283e-16	NA	NA	K17679//ATP-dependent RNA helicase MSS116, mitochondrial [EC:3.6.4.13];K17679//ATP-dependent RNA helicase MSS116, mitochondrial [EC:3.6.4.13];K17679//ATP-dependent RNA helicase MSS116, mitochondrial [EC:3.6.4.13];K17679//ATP-dependent RNA helicase MSS116, mitochondrial [EC:3.6.4.13];K17679//ATP-dependent RNA helicase MSS116, mitochondrial [EC:3.6.4.13]	XM_010663615.2 PREDICTED: Vitis vinifera DEAD-box ATP-dependent RNA helicase 31 (LOC100258444), transcript variant X2, mRNA	DEAD-box ATP-dependent RNA helicase 31-like [Cynara cardunculus var. scolymus]	DEAD/DEAH box helicase	[A] KOG0342 ATP-dependent RNA helicase pitchoune	DEAD-box ATP-dependent RNA helicase 31 OS=Arabidopsis thaliana OX=3702 GN=RH31 PE=2 SV=2	GO:0005524//ATP binding;GO:0003676//nucleic acid binding
CL4738.Contig2_All	1	1146	NA	NA	NA	NA	NA	NA	NA	NA	NA	NA	NA	NA	NA	NA	NA	NA	NA	NA	NA	NA
CL4193.Contig4_All	1	2331	41.48	9.87	14.03	5.37	2.36	4.41	21.793	4.046	-2.4219	0	0	NA	NA	K02293//15-cis-phytoene desaturase [EC:1.3.5.5]+ko00906//Carotenoid biosynthesis+ko01100//Metabolic pathways+ko01110//Biosynthesis of secondary metabolites;K02293//15-cis-phytoene desaturase [EC:1.3.5.5]+ko00906//Carotenoid biosynthesis+ko01100//Metabolic pathways+ko01110//Biosynthesis of secondary metabolites;K02293//15-cis-phytoene desaturase [EC:1.3.5.5]+ko00906//Carotenoid biosynthesis+ko0110…	KF646537.1 Camellia sinensis phytoene desaturase (pds) mRNA, complete cds	phytoene desaturase [Inula linariifolia]	Flavin containing amine oxidoreductase	[Q] KOG0029 Amine oxidase	15-cis-phytoene desaturase, chloroplastic/chromoplastic OS=Glycine max OX=3847 GN=PDS1 PE=2 SV=1	GO:0016166//phytoene dehydrogenase activity;GO:0016117//carotenoid biosynthetic process
Unigene3978_All	1	2506	2.79	1.86	2.12	1.55	2.03	2.46	2.256	2.013	-0.169432	0.0500917	0.162629	mTERF	NA	K15032//mTERF domain-containing protein, mitochondrial;K15032//mTERF domain-containing protein, mitochondrial;K15032//mTERF domain-containing protein, mitochondrial;K15032//mTERF domain-containing protein, mitochondrial;K15032//mTERF domain-containing protein, mitochondrial	NA	Transcription termination factor like [Actinidia chinensis var. chinensis]	mTERF	[KR] KOG1267 Mitochondrial transcription termination factor, mTERF	Transcription termination factor MTERF6, chloroplastic/mitochondrial OS=Arabidopsis thaliana OX=3702 GN=MTERF6 PE=2 SV=1	GO:0006355//regulation of transcription, DNA-templated;GO:0003690//double-stranded DNA binding
Unigene24435_All	1	686	0	0	0.19	7.55	6.33	8.76	0.063	7.546	6.86876	7.1122e-56	4.41702e-56	NA	NA	K19748//RAB6-interacting golgin;K19748//RAB6-interacting golgin;K19748//RAB6-interacting golgin;K19748//RAB6-interacting golgin;K19748//RAB6-interacting golgin	XM_021770922.1 PREDICTED: Manihot esculenta uncharacterized LOC110625308 (LOC110625308), mRNA	uncharacterized protein LOC111914262 [Lactuca sativa] >PLY99768.1 hypothetical protein LSAT_0X7361 [Lactuca sativa]	Transcriptional activator	NA	Putative WEB family protein At1g65010, chloroplastic OS=Arabidopsis thaliana OX=3702 GN=At1g65010 PE=1 SV=1	NA
CL4783.Contig3_All	1	1441	0.09	0.12	0.33	0	0.14	0.13	0.18	0.09	-1.05165	0.036399	0.115429	NA	NA	K03253//translation initiation factor 3 subunit B+ko03013//RNA transport;K03253//translation initiation factor 3 subunit B+ko03013//RNA transport;K03253//translation initiation factor 3 subunit B+ko03013//RNA transport;K03253//translation initiation factor 3 subunit B+ko03013//RNA transport;K03253//translation initiation factor 3 subunit B+ko03013//RNA transport	XM_022138271.1 PREDICTED: Helianthus annuus eukaryotic translation initiation factor 3 subunit B-like (LOC110890652), mRNA	eukaryotic translation initiation factor 3 subunit B-like [Lactuca sativa] >PLY78601.1 hypothetical protein LSAT_1X83221 [Lactuca sativa]	RNA recognition motif. (a.k.a. RRM, RBD, or RNP domain)	[J] KOG2314 Translation initiation factor 3, subunit b (eIF-3b)	Eukaryotic translation initiation factor 3 subunit B OS=Nicotiana tabacum OX=4097 GN=TIF3B1 PE=2 SV=1	GO:0016282//eukaryotic 43S preinitiation complex;GO:0003743//translation initiation factor activity;GO:0001732//formation of cytoplasmic translation initiation complex;GO:0033290//eukaryotic 48S preinitiation complex;GO:0031369//translation initiation factor binding;GO:0005852//eukaryotic translation initiation factor 3 complex
CL12806.Contig8_All	1	937	0	0.07	0	0	0	0	0.023	0	NA	NA	NA	NA	NA	K23040//methyltransferase-like protein 22 [EC:2.1.1.-];K22696//protein-lysine N-methyltransferase EEF2KMT [EC:2.1.1.-];K21804//protein N-lysine methyltransferase METTL21A [EC:2.1.1.-]	NA	unnamed protein product, partial [Vitis vinifera]	NA	NA	NA	GO:0005634//nucleus;GO:0008276//protein methyltransferase activity
CL111.Contig2_All	1	505	0	0	0	0	0	0.19	0	0.063	NA	NA	NA	NA	NA	NA	NA	NA	NA	NA	NA	NA
Unigene78072_All	1	444	1.21	0.35	0.17	0	0	0	0.576	0	-4.36702	0.000564214	0.00137025	NA	NA	K12879//THO complex subunit 2+ko03040//Spliceosome+ko03013//RNA transport;K08237//hydroquinone glucosyltransferase [EC:2.4.1.218];K21866//ion channel POLLUX/CASTOR;K21866//ion channel POLLUX/CASTOR	NA	PREDICTED: uncharacterized protein LOC104613207 [Nelumbo nucifera]	zinc-binding in reverse transcriptase	NA	NA	NA
Unigene62382_All	1	209	0	0.6	1.12	0	0	0	0.573	0	NA	NA	NA	NA	NA	NA	LT669795.1 Arabis alpina genome assembly, chromosome: 8	NA	NA	NA	NA	NA
Unigene15498_All	1	299	0	0.95	0.9	0	0	0	0.616	0	-3.63005	0.00679356	0.0191964	NA	NA	NA	NA	NA	NA	NA	NA	NA
Unigene77737_All	1	215	0.56	0	0.53	1.01	0.51	0	0.363	0.506	0.539871	0.184259	0.678759	NA	NA	NA	NA	NA	NA	NA	NA	NA
CL9476.Contig7_All	1	5111	1.58	6.89	8.24	0.22	0	0.07	5.57	0.096	-5.82426	0	0	NA	NA	K12837//splicing factor U2AF 65 kDa subunit+ko03040//Spliceosome;K12837//splicing factor U2AF 65 kDa subunit+ko03040//Spliceosome;K12837//splicing factor U2AF 65 kDa subunit+ko03040//Spliceosome;K12837//splicing factor U2AF 65 kDa subunit+ko03040//Spliceosome	XM_017391459.1 PREDICTED: Daucus carota subsp. sativus luc7-like protein 3 (LOC108218495), mRNA	hypothetical protein DCAR_014622 [Daucus carota subsp. sativus]	LUC7 N_terminus	[A] KOG0796 Spliceosome subunit	U1 small nuclear ribonucleoprotein 70 kDa OS=Arabidopsis thaliana OX=3702 GN=RNU1 PE=1 SV=1	GO:0005685//U1 snRNP;GO:0006376//mRNA splice site selection;GO:0003729//mRNA binding
Unigene44216_All	1	234	0	1.45	0	0	0	0	0.483	0	NA	NA	NA	NA	NA	NA	NA	NA	NA	NA	NA	NA
CL8018.Contig2_All	1	3640	3.76	4.68	2.92	1.89	2.3	2.85	3.786	2.346	-0.691262	2.16054e-16	2.86139e-16	NA	NA	K08737//DNA mismatch repair protein MSH6+ko03430//Mismatch repair;K08737//DNA mismatch repair protein MSH6+ko03430//Mismatch repair;K08737//DNA mismatch repair protein MSH6+ko03430//Mismatch repair;K08737//DNA mismatch repair protein MSH6+ko03430//Mismatch repair;K08737//DNA mismatch repair protein MSH6+ko03430//Mismatch repair	XM_010658036.2 PREDICTED: Vitis vinifera DNA mismatch repair protein Msh6-2 (MSH7), transcript variant X2, mRNA	DNA mismatch repair protein MSH7 [Cynara cardunculus var. scolymus]	MutS domain V	[L] KOG0217 Mismatch repair ATPase MSH6 (MutS family)	DNA mismatch repair protein MSH7 OS=Arabidopsis thaliana OX=3702 GN=MSH7 PE=1 SV=1	GO:0005524//ATP binding;GO:0006298//mismatch repair;GO:0030983//mismatched DNA binding
CL7533.Contig2_All	1	329	0.27	0	0.52	0	0	0	0.263	0	NA	NA	NA	NA	NA	K02985//small subunit ribosomal protein S3e+ko03010//Ribosome;K02985//small subunit ribosomal protein S3e+ko03010//Ribosome;K02985//small subunit ribosomal protein S3e+ko03010//Ribosome;K02985//small subunit ribosomal protein S3e+ko03010//Ribosome;K02985//small subunit ribosomal protein S3e+ko03010//Ribosome	KP015718.1 Vicia sativa subsp. sativa SSR marker NAC-VSspS-287 mRNA sequence	40S ribosomal protein S3-like [Quercus suber]	Ribosomal protein S3, C-terminal domain	[J] KOG3181 40S ribosomal protein S3	40S ribosomal protein S3-3 OS=Arabidopsis thaliana OX=3702 GN=RPS3C PE=1 SV=1	GO:0003723//RNA binding;GO:0003729//mRNA binding;GO:0009506//plasmodesma;GO:0015935//small ribosomal subunit;GO:0005774//vacuolar membrane;GO:0006412//translation;GO:0009651//response to salt stress;GO:0022627//cytosolic small ribosomal subunit;GO:0003735//structural constituent of ribosome;GO:0009507//chloroplast
CL7317.Contig1_All	1	2109	0.8	2.44	0.97	0.5	0.39	0	1.403	0.296	-2.22421	2.69892e-20	3.20109e-20	NA	NA	K12471//epsin+ko04144//Endocytosis;K12471//epsin+ko04144//Endocytosis;K12471//epsin+ko04144//Endocytosis;K12471//epsin+ko04144//Endocytosis;K12471//epsin+ko04144//Endocytosis	XM_019219379.1 PREDICTED: Vitis vinifera clathrin interactor EPSIN 1 (LOC100264697), transcript variant X2, mRNA	clathrin interactor EPSIN 1 isoform X2 [Cynara cardunculus var. scolymus]	ENTH domain	[F] KOG2056 Equilibrative nucleoside transporter protein	Clathrin interactor EPSIN 1 OS=Arabidopsis thaliana OX=3702 GN=EPSIN1 PE=1 SV=1	GO:0006623//protein targeting to vacuole;GO:0030276//clathrin binding;GO:0005623//cell
CL13119.Contig2_All	1	1942	0.92	0.4	0	0	1.39	0	0.44	0.463	0.0864578	0.207711	0.775523	NA	NA	K17868//diphthine methyl ester acylhydrolase [EC:3.1.1.97];K17868//diphthine methyl ester acylhydrolase [EC:3.1.1.97];K17868//diphthine methyl ester acylhydrolase [EC:3.1.1.97];K17868//diphthine methyl ester acylhydrolase [EC:3.1.1.97];K17868//diphthine methyl ester acylhydrolase [EC:3.1.1.97]	XM_018982204.1 PREDICTED: Juglans regia diphthine methyltransferase homolog (LOC109003873), transcript variant X2, mRNA	diphthine methyltransferase homolog [Ziziphus jujuba] >XP_024929477.1 diphthine methyltransferase homolog [Ziziphus jujuba]	WD domain, G-beta repeat	[E] KOG0280 Uncharacterized conserved protein	E3 ubiquitin-protein ligase COP1 OS=Pisum sativum OX=3888 GN=COP1 PE=2 SV=1	GO:0008168//methyltransferase activity
CL5812.Contig3_All	1	2634	20.31	22.63	22.92	12.68	11.97	14.13	21.953	12.926	-0.762709	2.32274e-73	1.16387e-73	NA	NA	K14328//regulator of nonsense transcripts 3+ko03015//mRNA surveillance pathway+ko03013//RNA transport;K14328//regulator of nonsense transcripts 3+ko03015//mRNA surveillance pathway+ko03013//RNA transport;K14328//regulator of nonsense transcripts 3+ko03015//mRNA surveillance pathway+ko03013//RNA transport;K14328//regulator of nonsense transcripts 3+ko03015//mRNA surveillance pathway+ko03013//RNA t…	XM_021770410.1 PREDICTED: Manihot esculenta regulator of nonsense transcripts UPF3-like (LOC110624935), transcript variant X3, mRNA	regulator of nonsense transcripts UPF3-like isoform X4 [Cynara cardunculus var. scolymus]	Smg-4/UPF3 family	[A] KOG1295 Nonsense-mediated decay protein Upf3	Regulator of nonsense transcripts UPF3 OS=Arabidopsis thaliana OX=3702 GN=UPF3 PE=1 SV=1	GO:0000184//nuclear-transcribed mRNA catabolic process, nonsense-mediated decay;GO:0003676//nucleic acid binding
Unigene32853_All	1	8184	0	0	0.29	0	0	0	0.096	0	-6.51498	2.80327e-12	4.25177e-12	NA	NA	K12604//CCR4-NOT transcription complex subunit 1+ko03018//RNA degradation;K12604//CCR4-NOT transcription complex subunit 1+ko03018//RNA degradation;K12604//CCR4-NOT transcription complex subunit 1+ko03018//RNA degradation;K12604//CCR4-NOT transcription complex subunit 1+ko03018//RNA degradation;K12604//CCR4-NOT transcription complex subunit 1+ko03018//RNA degradation	XM_019409343.1 PREDICTED: Nicotiana attenuata CCR4-NOT transcription complex subunit 1 (LOC109242495), mRNA	CCR4-NOT transcription complex subunit 1 isoform X1 [Cynara cardunculus var. scolymus]	CCR4-NOT transcription complex subunit 1 CAF1-binding domain	[K] KOG1831 Negative regulator of transcription	NA	GO:0006417//regulation of translation;GO:0030015//CCR4-NOT core complex
CL2119.Contig8_All	1	1735	0.56	2.44	0	0	1.47	1.54	1	1.003	0.00926448	0.252986	0.965897	NA	NA	NA	XM_018969659.1 PREDICTED: Juglans regia uncharacterized LOC108994439 (LOC108994439), mRNA	uncharacterized protein LOC110936993 isoform X2 [Helianthus annuus] >OTG28666.1 putative HR-like lesion-inducer [Helianthus annuus]	HR-like lesion-inducing	NA	NA	GO:0016021//integral component of membrane
CL12949.Contig2_All	1	335	0	0.27	0	0	0	0	0.09	0	NA	NA	NA	NA	NA	NA	NA	NA	NA	NA	NA	NA
CL3633.Contig2_All	1	2477	3.26	3.03	2.54	0.81	2.47	1.21	2.943	1.496	-0.976329	1.58471e-15	2.15452e-15	MYB	NA	K08869//aarF domain-containing kinase	XM_022174032.1 PREDICTED: Helianthus annuus transcription factor MYBS3-like (LOC110930679), mRNA	transcription factor MYBS3-like [Cynara cardunculus var. scolymus] >KVH91977.1 Homeodomain-like protein [Cynara cardunculus var. scolymus]	Myb-like DNA-binding domain	[K] LSE0160 A Myb family transcription factor	Transcription factor KUA1 OS=Arabidopsis thaliana OX=3702 GN=KUA1 PE=1 SV=1	GO:0003677//DNA binding;GO:0005634//nucleus;GO:0008270//zinc ion binding
Unigene76019_All	1	222	1.05	0	0	0	0	0	0.35	0	NA	NA	NA	NA	NA	NA	XM_021124600.1 PREDICTED: Arachis duranensis V-type proton ATPase subunit G1 (LOC107493477), transcript variant X6, mRNA	NA	NA	NA	NA	NA
Unigene38190_All	1	1267	57.73	1.71	0	0	0.05	0	19.813	0.016	-10.3177	5.9078e-197	1.22758e-197	NA	NA	K08909//light-harvesting complex I chlorophyll a/b binding protein 3+ko00196//Photosynthesis - antenna proteins;K08909//light-harvesting complex I chlorophyll a/b binding protein 3+ko00196//Photosynthesis - antenna proteins;K08909//light-harvesting complex I chlorophyll a/b binding protein 3+ko00196//Photosynthesis - antenna proteins;K08909//light-harvesting complex I chlorophyll a/b binding prot…	XM_016310967.2 PREDICTED: Arachis ipaensis chlorophyll a-b binding protein 8, chloroplastic (LOC107609123), mRNA	chlorophyll a-b binding protein 8, chloroplastic [Arachis duranensis] >XP_016166453.1 chlorophyll a-b binding protein 8, chloroplastic [Arachis ipaensis] >XP_025666934.1 chlorophyll a-b binding protein 8, chloroplastic [Arachis hypogaea] >XP_025667609.1 chlorophyll a-b binding protein 8, chloroplastic [Arachis hypogaea] >RYR00830.1 hypothetical protein Ahy_B07g088935 [Arachis hypogaea] >RYR45143.…	Chlorophyll A-B binding protein	[C] LSE0391 A Chlorophyll A/B binding protein	Chlorophyll a-b binding protein 3, chloroplastic OS=Pisum sativum OX=3888 GN=lhca3 PE=1 SV=1	GO:0009768//photosynthesis, light harvesting in photosystem I;GO:0010287//plastoglobule;GO:0009535//chloroplast thylakoid membrane;GO:0009523//photosystem II;GO:0009416//response to light stimulus;GO:0018298//protein-chromophore linkage;GO:0009765//photosynthesis, light harvesting;GO:0016021//integral component of membrane;GO:0016168//chlorophyll binding;GO:0009522//photosystem I
Unigene20824_All	1	1850	0.75	1.33	0.56	0.26	0.62	0.52	0.88	0.466	-0.918405	0.000179876	0.000415056	NA	NA	K15255//ATP-dependent DNA helicase PIF1 [EC:3.6.4.12]	XR_002030123.1 PREDICTED: Vitis vinifera armadillo repeat-containing protein LFR (LOC100240806), transcript variant X8, misc_RNA	armadillo repeat-containing protein LFR [Cynara cardunculus var. scolymus] >XP_024996539.1 armadillo repeat-containing protein LFR [Cynara cardunculus var. scolymus] >KVH91278.1 Armadillo-like helical [Cynara cardunculus var. scolymus]	SWI/SNF-like complex subunit BAF250/Osa	NA	Armadillo repeat-containing protein LFR OS=Arabidopsis thaliana OX=3702 GN=LFR PE=2 SV=1	GO:0048653//anther development;GO:0006338//chromatin remodeling;GO:0070603//SWI/SNF superfamily-type complex;GO:0048366//leaf development
CL2170.Contig2_All	1	2239	1.33	1.23	0.18	0.05	0.11	0	0.913	0.053	-4.04221	2.58647e-24	2.77022e-24	NA	NA	NA	XM_010654607.2 PREDICTED: Vitis vinifera uncharacterized LOC100266179 (LOC100266179), transcript variant X2, mRNA	PREDICTED: uncharacterized protein LOC100266179 isoform X1 [Vitis vinifera] >CBI21576.3 unnamed protein product, partial [Vitis vinifera] >RVW55036.1 hypothetical protein CK203_067083 [Vitis vinifera]	Alpha and gamma adaptin binding protein p34	[S] KOG4273 Uncharacterized conserved protein	NA	GO:0005525//GTP binding;GO:0003924//GTPase activity
Unigene6264_All	1	254	4.54	0.83	5.5	10.15	15.36	8.36	3.623	11.29	1.65945	7.77048e-09	1.35569e-08	NA	NA	NA	NA	NA	NA	NA	NA	NA
CL12362.Contig3_All	1	3413	7.2	13.25	8.84	4.4	3.48	3.76	9.763	3.88	-1.32228	9.91737e-105	3.71055e-105	NA	NA	K13352//peroxin-11B+ko04146//Peroxisome;K13352//peroxin-11B+ko04146//Peroxisome;K13352//peroxin-11B+ko04146//Peroxisome;K13352//peroxin-11B+ko04146//Peroxisome	XM_009381042.2 PREDICTED: Pyrus x bretschneideri UPF0553 protein-like (LOC103967745), mRNA	Peroxisomal membrane protein like [Actinidia chinensis var. chinensis]	Peroxisomal biogenesis factor 11 (PEX11)	[U] KOG4186 Peroxisomal biogenesis protein (peroxin)	Peroxisomal membrane protein 11A OS=Arabidopsis thaliana OX=3702 GN=PEX11A PE=1 SV=1	GO:0005779//integral component of peroxisomal membrane;GO:0044375//regulation of peroxisome size;GO:0016559//peroxisome fission;GO:0005778//peroxisomal membrane
Unigene43794_All	1	226	0	1.03	0	0	0	0	0.343	0	NA	NA	NA	NA	NA	NA	NA	NA	NA	NA	NA	NA
CL3531.Contig9_All	1	5096	0.06	0.58	0.29	0.29	0.2	0.21	0.31	0.233	-0.42306	0.0237668	0.0732865	NA	NA	NA	KC588392.1 Monotropastrum humile voucher SY006 16S ribosomal RNA gene, partial sequence; plastid	NA	NA	NA	NA	NA
CL1085.Contig8_All	1	3298	0	0.05	0.39	0	0	0	0.146	0	-5.73383	5.52056e-08	1.00494e-07	NA	Populus trichocarpa clone 110301 TIR-NBS-LRR-TIR type disease resistance protein mRNA, partial cds.	K04079//molecular chaperone HtpG+ko04141//Protein processing in endoplasmic reticulum+ko04626//Plant-pathogen interaction	AC243103.1 Gossypium arboreum clone GM258G19-jhf, complete sequence	PREDICTED: retrovirus-related Pol polyprotein from transposon TNT 1-94 [Gossypium arboreum]	NA	[R] KOG0017 FOG: Transposon-encoded proteins with TYA, reverse transcriptase, integrase domains in various combinations	Retrovirus-related Pol polyprotein from transposon TNT 1-94 OS=Nicotiana tabacum OX=4097 PE=2 SV=1	GO:0015074//DNA integration;GO:0000943//retrotransposon nucleocapsid;GO:0008270//zinc ion binding;GO:0003676//nucleic acid binding
CL15.Contig22_All	1	1660	2.56	1.78	0.36	0.17	0	0	1.566	0.056	-4.76545	3.77072e-32	3.41226e-32	NA	PREDICTED: Vitis vinifera hypothetical protein LOC100253129 (LOC100253129), mRNA	K04733//interleukin-1 receptor-associated kinase 4 [EC:2.7.11.1];K04733//interleukin-1 receptor-associated kinase 4 [EC:2.7.11.1];K13418//somatic embryogenesis receptor kinase 1 [EC:2.7.10.1 2.7.11.1];K13418//somatic embryogenesis receptor kinase 1 [EC:2.7.10.1 2.7.11.1];K13418//somatic embryogenesis receptor kinase 1 [EC:2.7.10.1 2.7.11.1]	XM_002278929.3 PREDICTED: Vitis vinifera protein NSP-INTERACTING KINASE 1 (LOC100253129), mRNA	unnamed protein product, partial [Vitis vinifera]	Protein tyrosine kinase	[T] LSE0002 A Receptor protein kinase containing LRR repeats	Protein NSP-INTERACTING KINASE 1 OS=Arabidopsis thaliana OX=3702 GN=NIK1 PE=1 SV=1	GO:0004674//protein serine/threonine kinase activity;GO:0005524//ATP binding;GO:0006468//protein phosphorylation;GO:0016021//integral component of membrane;GO:0004675//transmembrane receptor protein serine/threonine kinase activity;GO:0005886//plasma membrane
CL7947.Contig3_All	1	1159	18.85	11.4	4.56	2.89	2.63	3.9	11.603	3.14	-1.87506	1.61804e-65	8.90177e-66	NA	NA	NA	XM_008247828.2 PREDICTED: Prunus mume 28 kDa heat- and acid-stable phosphoprotein-like (LOC103344205), mRNA	PREDICTED: 28 kDa heat- and acid-stable phosphoprotein isoform X1 [Daucus carota subsp. sativus] >KZN05744.1 hypothetical protein DCAR_006581 [Daucus carota subsp. sativus]	NA	[R] KOG3375 Phosphoprotein/predicted coiled-coil protein	NA	GO:0016301//kinase activity
Unigene79751_All	1	267	0.76	0	0	0	0	0	0.253	0	NA	NA	NA	NA	NA	NA	XM_016090176.2 PREDICTED: Arachis duranensis ultraviolet-B receptor UVR8 (LOC107470762), mRNA	ultraviolet-B receptor UVR8 [Arachis duranensis]	NA	[S] KOG1426 FOG: RCC1 domain	NA	NA
CL12893.Contig1_All	1	4158	1.3	1.22	1.67	0.8	1.99	2.42	1.396	1.736	0.305266	0.00197997	0.00514632	NA	NA	K19937//Rab3 GTPase-activating protein non-catalytic subunit;K19937//Rab3 GTPase-activating protein non-catalytic subunit;K19937//Rab3 GTPase-activating protein non-catalytic subunit;K19937//Rab3 GTPase-activating protein non-catalytic subunit;K19937//Rab3 GTPase-activating protein non-catalytic subunit	XM_018993758.1 PREDICTED: Juglans regia rab3 GTPase-activating protein non-catalytic subunit (LOC109012222), transcript variant X1, mRNA	Rab3 GTPase-activating protein non-catalytic subunit like [Actinidia chinensis var. chinensis]	Rab3 GTPase-activating protein regulatory subunit N-terminus	[U] KOG2727 Rab3 GTPase-activating protein, non-catalytic subunit	NA	GO:0043087//regulation of GTPase activity
Unigene52118_All	1	202	NA	NA	NA	NA	NA	NA	NA	NA	NA	NA	NA	NA	NA	NA	NA	NA	NA	NA	NA	NA
Unigene36889_All	1	559	0.76	0.26	0.37	0.47	0.49	1.24	0.463	0.733	0.665402	0.066818	0.221158	NA	NA	NA	KR610474.1 Nelumbo nucifera mitochondrion, complete genome	NA	NA	NA	NA	NA
Unigene3379_All	1	4249	0	11	0.13	0	0.29	0.29	3.71	0.193	-4.24907	1.36268e-182	3.0556e-183	NA	NA	K14407//cleavage stimulation factor subunit 2+ko03015//mRNA surveillance pathway;K14407//cleavage stimulation factor subunit 2+ko03015//mRNA surveillance pathway;K14407//cleavage stimulation factor subunit 2+ko03015//mRNA surveillance pathway;K14407//cleavage stimulation factor subunit 2+ko03015//mRNA surveillance pathway;K14407//cleavage stimulation factor subunit 2+ko03015//mRNA surveillance pa…	XM_022121117.1 PREDICTED: Helianthus annuus 7-methylguanosine phosphate-specific 5'-nucleotidase A-like (LOC110872337), transcript variant X2, mRNA	Cleavage stimulation factor subunit 2, hinge domain-containing protein [Cynara cardunculus var. scolymus]	linker histone H1 and H5 family	[S] KOG3128 Uncharacterized conserved protein	HMG-Y-related protein A OS=Zea mays OX=4577 GN=HMGIY2 PE=1 SV=1	GO:0031124//mRNA 3'-end processing
Unigene27004_All	1	864	631.24	509.55	563.7	348.1	320.18	330.46	568.163	332.913	-0.763361	0	0	NA	NA	K13113//ubiquitin-like protein 5;K13113//ubiquitin-like protein 5;K13113//ubiquitin-like protein 5;K13113//ubiquitin-like protein 5	XM_016654765.1 PREDICTED: Nicotiana tabacum ubiquitin-like protein 5 (LOC107827598), mRNA	hypothetical protein EUGRSUZ_J00924, partial [Eucalyptus grandis]	NA	[O] KOG3493 Ubiquitin-like protein	Ubiquitin-like protein 5 OS=Arabidopsis thaliana OX=3702 GN=UBL5 PE=3 SV=1	GO:0031386//protein tag;GO:0005634//nucleus;GO:0000398//mRNA splicing, via spliceosome;GO:0006464//cellular protein modification process;GO:0008270//zinc ion binding;GO:0005737//cytoplasm
CL6063.Contig1_All	1	1501	0.92	3.59	5.43	0.39	0	0.12	3.313	0.17	-4.26934	4.12807e-57	2.52547e-57	NA	NA	NA	NA	NA	NA	NA	NA	NA
Unigene75931_All	1	293	1.29	0	0	0	0	0	0.43	0	NA	NA	NA	NA	NA	K08770//ubiquitin C;K08770//ubiquitin C;K08770//ubiquitin C;K12158//ubiquitin-like protein Nedd8;K12158//ubiquitin-like protein Nedd8	XM_016076862.2 PREDICTED: Arachis duranensis ubiquitin-NEDD8-like protein RUB2 (LOC107458644), mRNA	PREDICTED: ubiquitin-NEDD8-like protein RUB2 [Gossypium raimondii]	NA	[OR] KOG0001 Ubiquitin and ubiquitin-like proteins	Ubiquitin-like protein-NEDD8-like protein RUB3 OS=Oryza sativa subsp. japonica OX=39947 GN=RUB3 PE=3 SV=2	GO:0003723//RNA binding;GO:0015934//large ribosomal subunit;GO:0006412//translation;GO:0003735//structural constituent of ribosome
Unigene45082_All	1	200	1.28	0.65	0	0	0	0	0.643	0	NA	NA	NA	NA	NA	NA	NA	NA	NA	NA	NA	NA
Unigene78153_All	1	398	1.01	0	0	0	0	0	0.336	0	-3.36702	0.0127518	0.0379646	NA	Disease resistance protein (TIR-NBS-LRR class) family (best arabidopsis hit)	K07374//tubulin alpha+ko04145//Phagosome;K07374//tubulin alpha+ko04145//Phagosome;K07374//tubulin alpha+ko04145//Phagosome;K07374//tubulin alpha+ko04145//Phagosome;K07374//tubulin alpha+ko04145//Phagosome	XM_016108271.2 PREDICTED: Arachis duranensis tubulin alpha-2 chain (LOC107487605), mRNA	tubulin alpha-2 chain [Arachis duranensis] >XP_016201575.1 tubulin alpha-2 chain [Arachis ipaensis] >XP_025698511.1 tubulin alpha-2 chain-like [Arachis hypogaea] >XP_025652100.1 tubulin alpha-2 chain-like [Arachis hypogaea]	Tubulin/FtsZ family, GTPase domain	[Z] KOG1376 Alpha tubulin	Tubulin alpha-4 chain OS=Gossypium hirsutum OX=3635 PE=2 SV=1	GO:0000278//mitotic cell cycle;GO:0000226//microtubule cytoskeleton organization;GO:0005874//microtubule;GO:0005200//structural constituent of cytoskeleton;GO:0005737//cytoplasm;GO:0003924//GTPase activity;GO:0005525//GTP binding;GO:0007017//microtubule-based process
CL12336.Contig39_All	1	856	0	2.77	0.45	0.36	0	0.18	1.073	0.18	-2.54307	7.45531e-08	1.36556e-07	NA	NA	NA	NA	NA	NA	NA	NA	NA
CL2475.Contig41_All	1	2007	0.47	0.14	0.18	0	0	0	0.263	0	-5.82277	2.22104e-08	3.96403e-08	NA	NA	NA	XM_022133772.1 PREDICTED: Helianthus annuus uncharacterized LOC110886019 (LOC110886019), transcript variant X2, mRNA	Ribosomal RNA small subunit methyltransferase [Actinidia chinensis var. chinensis]	NA	NA	NA	GO:0008168//methyltransferase activity;GO:0016021//integral component of membrane
CL8662.Contig1_All	1	526	0.14	0.18	0.34	1.53	1.65	1.36	0.22	1.513	2.77688	4.57061e-07	8.73265e-07	NA	NA	NA	NA	NA	NA	NA	NA	NA
CL7740.Contig1_All	1	1033	0.39	0	0	0	0	0	0.13	0	-3.73886	0.00508403	0.0139796	NA	NA	NA	NA	NA	NA	NA	NA	NA
Unigene23257_All	1	1820	0.96	0.95	1.87	0.5	0.82	0.78	1.26	0.7	-0.863188	3.08659e-05	6.67131e-05	NA	NA	K03797//carboxyl-terminal processing protease [EC:3.4.21.102];K03797//carboxyl-terminal processing protease [EC:3.4.21.102];K03797//carboxyl-terminal processing protease [EC:3.4.21.102];K03797//carboxyl-terminal processing protease [EC:3.4.21.102];K03797//carboxyl-terminal processing protease [EC:3.4.21.102]	XM_015305365.1 PREDICTED: Solanum tuberosum carboxyl-terminal-processing peptidase 2, chloroplastic (LOC102593670), transcript variant X2, mRNA	carboxyl-terminal-processing peptidase 2, chloroplastic [Lactuca sativa] >PLY72929.1 hypothetical protein LSAT_1X76140 [Lactuca sativa]	Tricorn protease C1 domain	NA	Carboxyl-terminal-processing peptidase 2, chloroplastic OS=Arabidopsis thaliana OX=3702 GN=CTPA2 PE=1 SV=1	GO:0016021//integral component of membrane;GO:0008236//serine-type peptidase activity
Unigene5096_All	1	4112	2.63	0.2	3.15	1.17	1.42	1.46	1.993	1.35	-0.576166	3.57029e-08	6.43549e-08	NA	NA	K02357//elongation factor Ts;K02357//elongation factor Ts;K02357//elongation factor Ts;K02357//elongation factor Ts	XM_004291737.2 PREDICTED: Fragaria vesca subsp. vesca elongation factor Ts, mitochondrial (LOC101295013), mRNA	elongation factor Ts, mitochondrial [Cynara cardunculus var. scolymus] >XP_024960314.1 elongation factor Ts, mitochondrial [Cynara cardunculus var. scolymus] >KVI02118.1 Translation elongation factor EFTs/EF1B [Cynara cardunculus var. scolymus]	Elongation factor TS	[J] KOG1071 Mitochondrial translation elongation factor EF-Tsmt, catalyzes nucleotide exchange on EF-Tumt	Elongation factor Ts, mitochondrial OS=Ricinus communis OX=3988 GN=EFTS PE=3 SV=1	GO:0003746//translation elongation factor activity;GO:0005739//mitochondrion
Unigene77759_All	1	1666	3.42	0.14	0	0	0	0	1.186	0	-7.68895	1.12285e-23	1.22237e-23	NA	NA	K03527//4-hydroxy-3-methylbut-2-en-1-yl diphosphate reductase [EC:1.17.7.4]+ko00900//Terpenoid backbone biosynthesis+ko01100//Metabolic pathways+ko01110//Biosynthesis of secondary metabolites;K03527//4-hydroxy-3-methylbut-2-en-1-yl diphosphate reductase [EC:1.17.7.4]+ko00900//Terpenoid backbone biosynthesis+ko01100//Metabolic pathways+ko01110//Biosynthesis of secondary metabolites;K03527//4-hydro…	XM_016096565.1 PREDICTED: Arachis duranensis 4-hydroxy-3-methylbut-2-enyl diphosphate reductase, chloroplastic (LOC107476707), mRNA	4-hydroxy-3-methylbut-2-enyl diphosphate reductase, chloroplastic-like [Arachis hypogaea]	LytB protein	NA	4-hydroxy-3-methylbut-2-enyl diphosphate reductase, chloroplastic OS=Arabidopsis thaliana OX=3702 GN=ISPH PE=2 SV=1	GO:0046872//metal ion binding;GO:0051745//4-hydroxy-3-methylbut-2-en-1-yl diphosphate reductase activity;GO:0019288//isopentenyl diphosphate biosynthetic process, methylerythritol 4-phosphate pathway;GO:0050992//dimethylallyl diphosphate biosynthetic process
Unigene43334_All	1	696	0.19	1.66	0.09	0	0	0	0.646	0	-5.36702	1.46764e-06	2.89536e-06	NA	NA	NA	NA	hypothetical protein VITISV_032700 [Vitis vinifera]	NA	NA	NA	NA
CL13232.Contig20_All	1	3859	0.72	0.54	2.87	0.69	1.13	0.77	1.376	0.863	-0.697067	1.36665e-07	2.53894e-07	NA	NA	K14300//nuclear pore complex protein Nup133+ko03013//RNA transport;K12153//phenylalanine N-monooxygenase [EC:1.14.14.40]+ko00966//Glucosinolate biosynthesis+ko01110//Biosynthesis of secondary metabolites+ko00460//Cyanoamino acid metabolism+ko01210//2-Oxocarboxylic acid metabolism;K21596//calmodulin-binding transcription activator;K03549//KUP system potassium uptake protein;K12614//ATP-dependent R…	CP018159.1 Oryza sativa Indica Group cultivar Shuhui498 chromosome 3 sequence	uncharacterized protein LOC110929331 isoform X2 [Helianthus annuus]	Transposase family tnp2	[R] LSE0009 A Transposase family tnp2	NA	NA
Unigene64701_All	1	225	0.51	0	0	0.47	0	0	0.17	0.156	-0.0450912	0.253876	0.982367	NA	NA	NA	NA	NA	NA	NA	NA	NA
CL1320.Contig3_All	1	1172	4.09	6.12	8.01	7.59	10.59	12.24	6.073	10.14	0.734919	8.71164e-15	1.21355e-14	NA	NA	K19199//histone-lysine N-methyltransferase SETD3 [EC:2.1.1.43]+ko00310//Lysine degradation;K19199//histone-lysine N-methyltransferase SETD3 [EC:2.1.1.43]+ko00310//Lysine degradation;K19199//histone-lysine N-methyltransferase SETD3 [EC:2.1.1.43]+ko00310//Lysine degradation	KX352464.1 Platycodon grandiflorus chloroplast, complete genome	PREDICTED: protein SET DOMAIN GROUP 40 isoform X1 [Nelumbo nucifera]	SET domain	[R] KOG1337 N-methyltransferase	Protein SET DOMAIN GROUP 40 OS=Arabidopsis thaliana OX=3702 GN=SDG40 PE=2 SV=1	NA
Unigene11841_All	1	3359	1.27	0.06	0.03	0.18	0.02	0.11	0.453	0.103	-2.10651	6.26739e-11	1.00117e-10	NA	NA	K13950//para-aminobenzoate synthetase [EC:2.6.1.85]+ko00790//Folate biosynthesis;K13950//para-aminobenzoate synthetase [EC:2.6.1.85]+ko00790//Folate biosynthesis;K13950//para-aminobenzoate synthetase [EC:2.6.1.85]+ko00790//Folate biosynthesis;K13950//para-aminobenzoate synthetase [EC:2.6.1.85]+ko00790//Folate biosynthesis;K13950//para-aminobenzoate synthetase [EC:2.6.1.85]+ko00790//Folate biosynt…	NA	PREDICTED: aminodeoxychorismate synthase, chloroplastic isoform X2 [Vitis vinifera]	Cytochrome c-550 domain	[J] KOG1224 Para-aminobenzoate (PABA) synthase ABZ1	Aminodeoxychorismate synthase, chloroplastic OS=Solanum lycopersicum OX=4081 GN=ADCS PE=2 SV=1	NA
CL8446.Contig2_All	1	444	0.62	0.18	0	0.16	0.16	0.17	0.266	0.163	-0.649162	0.151234	0.540575	NA	NA	NA	NA	NA	NA	NA	NA	NA
CL5365.Contig4_All	1	2086	68.06	14.12	26.58	6.2	4.98	5.5	36.253	5.56	-2.70178	0	0	NA	NA	NA	XM_002271854.3 PREDICTED: Vitis vinifera uncharacterized LOC100241185 (LOC100241185), mRNA	PREDICTED: probable zinc metallopeptidase EGY3, chloroplastic [Daucus carota subsp. sativus]	Peptidase family M50	NA	Probable zinc metallopeptidase EGY3, chloroplastic OS=Arabidopsis thaliana OX=3702 GN=EGY3 PE=1 SV=1	GO:0016021//integral component of membrane
Unigene78073_All	1	549	1.17	0.53	0.25	0.24	0.5	0.25	0.65	0.33	-0.951982	0.0385193	0.12249	NA	NA	NA	NA	NA	NA	NA	NA	NA
Unigene30747_All	1	753	25.38	23.37	13.56	8.5	6.88	10.27	20.77	8.55	-1.26706	6.35962e-41	4.92806e-41	NA	NA	K14652//3,4-dihydroxy 2-butanone 4-phosphate synthase / GTP cyclohydrolase II [EC:4.1.99.12 3.5.4.25]+ko00740//Riboflavin metabolism+ko01100//Metabolic pathways+ko00790//Folate biosynthesis+ko01110//Biosynthesis of secondary metabolites;K14652//3,4-dihydroxy 2-butanone 4-phosphate synthase / GTP cyclohydrolase II [EC:4.1.99.12 3.5.4.25]+ko00740//Riboflavin metabolism+ko01100//Metabolic pathways+k…	XM_012226236.2 PREDICTED: Jatropha curcas bifunctional riboflavin biosynthesis protein RIBA 1, chloroplastic (LOC105641651), mRNA	GTP cyclohydrolase-2 like [Actinidia chinensis var. chinensis]	NA	[H] KOG1284 Bifunctional GTP cyclohydrolase II/3,4-dihydroxy-2butanone-4-phosphate synthase	Monofunctional riboflavin biosynthesis protein RIBA 2, chloroplastic OS=Arabidopsis thaliana OX=3702 GN=RIBA2 PE=1 SV=1	GO:0008686//3,4-dihydroxy-2-butanone-4-phosphate synthase activity;GO:0046872//metal ion binding;GO:0016787//hydrolase activity;GO:0003935//GTP cyclohydrolase II activity;GO:0009231//riboflavin biosynthetic process;GO:0009507//chloroplast
CL13508.Contig2_All	1	2826	0.97	1.16	3.74	0.36	0.43	0.29	1.956	0.36	-2.44974	1.03307e-41	7.89993e-42	NA	NA	K17500//integrin-linked kinase-associated serine/threonine phosphatase 2C [EC:3.1.3.16];K17500//integrin-linked kinase-associated serine/threonine phosphatase 2C [EC:3.1.3.16]	HG975446.1 Solanum pennellii chromosome ch07, complete genome	PREDICTED: WAT1-related protein At3g28050-like [Nicotiana attenuata] >OIT20527.1 wat1-related protein [Nicotiana attenuata]	EamA-like transporter family	[R] LSE0148 A Nodulin-like protein	WAT1-related protein At3g28050 OS=Arabidopsis thaliana OX=3702 GN=At3g28050 PE=2 SV=1	GO:0016021//integral component of membrane;GO:0022857//transmembrane transporter activity
CL3372.Contig23_All	1	2038	0	0	0	0.16	0	0	0	0.053	3.54467	0.00778174	0.0221073	NA	NA	NA	XM_009420838.2 PREDICTED: Musa acuminata subsp. malaccensis uncharacterized LOC103999171 (LOC103999171), transcript variant X2, mRNA	PREDICTED: uncharacterized protein LOC100242253 isoform X2 [Vitis vinifera]	Agenet domain	[S] LSE0133 A Uncharacterized protein	DUF724 domain-containing protein 6 OS=Arabidopsis thaliana OX=3702 GN=DUF6 PE=2 SV=1	GO:0003682//chromatin binding
Unigene48906_All	1	351	0	0.74	0.7	0.45	0	0.24	0.48	0.23	-1.04509	0.0862609	0.291362	NA	NA	NA	NA	NA	NA	NA	NA	NA
Unigene16459_All	1	1400	6.29	5.84	10.16	0.69	1.76	2.32	7.43	1.59	-2.23845	1.22262e-65	6.7174e-66	NA	NA	NA	XM_017375623.1 PREDICTED: Daucus carota subsp. sativus uncharacterized protein ycf36 (LOC108205631), mRNA	uncharacterized protein ycf36 [Cynara cardunculus var. scolymus] >KVH89909.1 Uncharacterized protein family Ycf36 [Cynara cardunculus var. scolymus]	NA	NA	Uncharacterized protein ycf36 OS=Cyanophora paradoxa OX=2762 GN=ycf36 PE=3 SV=1	GO:0016021//integral component of membrane
CL5253.Contig4_All	1	4187	0	0	0.14	0	0	0	0.046	0	-4.48737	0.000331284	0.000784029	NA	NA	K03294//basic amino acid/polyamine antiporter, APA family;K03294//basic amino acid/polyamine antiporter, APA family;K03294//basic amino acid/polyamine antiporter, APA family;K03294//basic amino acid/polyamine antiporter, APA family;K03294//basic amino acid/polyamine antiporter, APA family	XM_016645594.1 PREDICTED: Nicotiana tabacum cationic amino acid transporter 9, chloroplastic-like (LOC107819489), transcript variant X2, mRNA	cationic amino acid transporter 9, chloroplastic-like [Cynara cardunculus var. scolymus]	Amino acid permease	[E] KOG1286 Amino acid transporters	Cationic amino acid transporter 9, chloroplastic OS=Arabidopsis thaliana OX=3702 GN=CAT9 PE=2 SV=1	GO:0016021//integral component of membrane;GO:0022857//transmembrane transporter activity
CL4204.Contig1_All	1	1124	0.55	0.13	0.39	0	0	0	0.356	0	-5.3496	1.68664e-06	3.33753e-06	NAC	NA	K01414//oligopeptidase A [EC:3.4.24.70]	KT890033.1 Corchorus olitorius cultivar Sudan Green microsatellite JROm700 sequence	uncharacterized protein DDB_G0271670, partial [Zea mays]	No apical meristem (NAM) protein	[GO] KOG4157 beta-1,6-N-acetylglucosaminyltransferase, contains WSC domain	Putative F-box protein At1g47300 OS=Arabidopsis thaliana OX=3702 GN=At1g47300 PE=4 SV=2	NA
Unigene28578_All	1	360	1.17	0.24	0	0	0.44	0.45	0.47	0.296	-0.630054	0.139699	0.494262	NA	NA	NA	NA	NA	NA	NA	NA	NA
CL12638.Contig8_All	1	2310	4.87	1.78	6.75	2.28	1	1.26	4.466	1.513	-1.55552	3.38592e-42	2.56763e-42	NA	NA	K14018//phospholipase A-2-activating protein+ko04141//Protein processing in endoplasmic reticulum;K14018//phospholipase A-2-activating protein+ko04141//Protein processing in endoplasmic reticulum;K14018//phospholipase A-2-activating protein+ko04141//Protein processing in endoplasmic reticulum;K14018//phospholipase A-2-activating protein+ko04141//Protein processing in endoplasmic reticulum;K14018/…	XM_017402947.1 PREDICTED: Daucus carota subsp. sativus phospholipase A-2-activating protein (LOC108227669), mRNA	Phospholipase A-2-activating protein [Actinidia chinensis var. chinensis]	PUL domain	[I] KOG0301 Phospholipase A2-activating protein (contains WD40 repeats)	NA	GO:0043130//ubiquitin binding;GO:0043161//proteasome-mediated ubiquitin-dependent protein catabolic process
CL10703.Contig12_All	1	2489	0	0.61	1.96	0.37	0.57	0.53	0.856	0.49	-0.832611	6.98531e-05	0.000155135	NA	NA	K09285//AP2-like factor, ANT lineage;K09285//AP2-like factor, ANT lineage;K09285//AP2-like factor, ANT lineage;K09285//AP2-like factor, ANT lineage;K09285//AP2-like factor, ANT lineage	XM_011036292.1 PREDICTED: Populus euphratica AP2-like ethylene-responsive transcription factor At1g16060 (LOC105132673), mRNA	hypothetical protein MANES_06G032500 [Manihot esculenta]	NA	[K] LSE0337 A Ovule development protein/AP2 domain transcription factor	AP2-like ethylene-responsive transcription factor At1g16060 OS=Arabidopsis thaliana OX=3702 GN=At1g16060 PE=2 SV=1	GO:0003677//DNA binding;GO:0005634//nucleus;GO:0003700//DNA-binding transcription factor activity
CL2310.Contig4_All	1	2340	0.3	0.28	0.29	0.05	0.1	0.16	0.29	0.103	-1.49333	0.000303876	0.000713962	NA	NA	K01365//cathepsin L [EC:3.4.22.15]+ko04145//Phagosome;K01365//cathepsin L [EC:3.4.22.15]+ko04145//Phagosome;K01365//cathepsin L [EC:3.4.22.15]+ko04145//Phagosome;K01365//cathepsin L [EC:3.4.22.15]+ko04145//Phagosome;K01365//cathepsin L [EC:3.4.22.15]+ko04145//Phagosome	AB252653.1 Platycodon grandiflorus PgCP1 mRNA for cysteine proteinase, complete cds	cysteine proteinase [Platycodon grandiflorus]	Papain family cysteine protease	[O] KOG1543 Cysteine proteinase Cathepsin L	Cysteine proteinase RD21A OS=Arabidopsis thaliana OX=3702 GN=RD21A PE=1 SV=1	GO:0005615//extracellular space;GO:0051603//proteolysis involved in cellular protein catabolic process;GO:0008234//cysteine-type peptidase activity;GO:0004197//cysteine-type endopeptidase activity;GO:0005764//lysosome
Unigene18135_All	1	428	0.73	0	0.53	0.5	0	0.18	0.42	0.226	-0.852446	0.0978902	0.336474	NA	NA	NA	NA	NA	NA	NA	NA	NA
Unigene30086_All	1	1259	17.03	19.66	27.24	56.63	72.46	62.54	21.31	63.876	1.58262	4.75678e-307	6.34271e-308	NA	NA	K04733//interleukin-1 receptor-associated kinase 4 [EC:2.7.11.1];K04733//interleukin-1 receptor-associated kinase 4 [EC:2.7.11.1];K01051//pectinesterase [EC:3.1.1.11]+ko00040//Pentose and glucuronate interconversions+ko01100//Metabolic pathways;K04733//interleukin-1 receptor-associated kinase 4 [EC:2.7.11.1];K04733//interleukin-1 receptor-associated kinase 4 [EC:2.7.11.1]	XM_008385075.2 PREDICTED: Malus x domestica uncharacterized LOC103446015 (LOC103446015), transcript variant X1, mRNA	uncharacterized protein LOC112512021 [Cynara cardunculus var. scolymus] >KVI03077.1 hypothetical protein Ccrd_018629 [Cynara cardunculus var. scolymus]	NA	[M] LSE0601 A Pollen extensin-like protein (Pex)	Pectinesterase inhibitor 10 OS=Arabidopsis thaliana OX=3702 GN=PMEI10 PE=2 SV=1	GO:0016021//integral component of membrane
Unigene2221_All	1	544	0.26	0.27	0.13	0.37	0.88	0.9	0.22	0.716	1.72044	0.00385932	0.0104509	NA	NA	NA	NA	NA	NA	NA	NA	NA
Unigene40701_All	1	208	0	0	0	0	1.09	0	0	0.363	NA	NA	NA	NA	NA	NA	NA	NA	NA	NA	NA	NA
Unigene73009_All	1	204	0.62	0	0	0	0	0	0.206	0	NA	NA	NA	NA	NA	K02503//histidine triad (HIT) family protein;K02503//histidine triad (HIT) family protein;K02503//histidine triad (HIT) family protein;K02503//histidine triad (HIT) family protein;K13342//peroxin-5+ko04146//Peroxisome	XM_016104745.2 PREDICTED: Arachis duranensis 14 kDa zinc-binding protein (LOC107484128), mRNA	14 kDa zinc-binding protein-like [Arachis hypogaea] >RYR62522.1 hypothetical protein Ahy_A04g020178 isoform B [Arachis hypogaea]	NA	[T] KOG3275 Zinc-binding protein of the histidine triad (HIT) family	14 kDa zinc-binding protein (Fragment) OS=Brassica juncea OX=3707 PE=2 SV=1	GO:0047627//adenylylsulfatase activity;GO:0003824//catalytic activity;GO:0009507//chloroplast
CL109.Contig1_All	1	1642	0.08	0.04	0.55	0.92	1.33	0.84	0.223	1.03	2.17795	5.23191e-12	8.01338e-12	NA	NA	K00800//3-phosphoshikimate 1-carboxyvinyltransferase [EC:2.5.1.19]+ko01230//Biosynthesis of amino acids+ko01100//Metabolic pathways+ko01110//Biosynthesis of secondary metabolites+ko00400//Phenylalanine, tyrosine and tryptophan biosynthesis;K00800//3-phosphoshikimate 1-carboxyvinyltransferase [EC:2.5.1.19]+ko01230//Biosynthesis of amino acids+ko01100//Metabolic pathways+ko01110//Biosynthesis of se…	XM_008366146.2 PREDICTED: Malus x domestica 3-phosphoshikimate 1-carboxyvinyltransferase 2 (LOC103428057), mRNA	5-enol-pyruvylshikimate-phosphate synthase [Conyza bonariensis] >AXH80362.1 5-enol-pyruvylshikimate-phosphate synthase [Conyza bonariensis]	NA	[E] KOG0692 Pentafunctional AROM protein	3-phosphoshikimate 1-carboxyvinyltransferase, chloroplastic OS=Petunia hybrida OX=4102 PE=1 SV=1	NA
Unigene3304_All	1	549	0.14	0.56	1.1	0.14	0	0	0.6	0.046	-3.68537	0.000135305	0.000308086	MYB	NA	K09422//transcription factor MYB, plant;K09422//transcription factor MYB, plant;K09422//transcription factor MYB, plant;K09422//transcription factor MYB, plant;K09422//transcription factor MYB, plant	AM489063.1 Vitis vinifera contig VV78X088741.10, whole genome shotgun sequence	hypothetical protein GOBAR_DD30947 [Gossypium barbadense]	Myb-like DNA-binding domain	[K] KOG0048 Transcription factor, Myb superfamily	Transcription factor MYB64 OS=Arabidopsis thaliana OX=3702 GN=MYB64 PE=2 SV=1	GO:0003677//DNA binding;GO:0005634//nucleus
Unigene77086_All	1	275	0.36	0	0	0	0	0	0.12	0	NA	NA	NA	NA	NA	NA	NA	NA	NA	NA	NA	NA
CL1375.Contig4_All	1	2223	0	0	0	0.36	0.08	0.52	0	0.32	6.20663	1.28175e-10	2.07419e-10	NA	NA	K00499//choline monooxygenase [EC:1.14.15.7]+ko00260//Glycine, serine and threonine metabolism;K00499//choline monooxygenase [EC:1.14.15.7]+ko00260//Glycine, serine and threonine metabolism;K00499//choline monooxygenase [EC:1.14.15.7]+ko00260//Glycine, serine and threonine metabolism;K00499//choline monooxygenase [EC:1.14.15.7]+ko00260//Glycine, serine and threonine metabolism;K00499//choline mon…	XM_019222995.1 PREDICTED: Vitis vinifera choline monooxygenase, chloroplastic (LOC100256530), transcript variant X1, mRNA	Aromatic-ring-hydroxylating dioxygenase, alpha subunit [Cynara cardunculus var. scolymus]	Rieske [2Fe-2S] domain	NA	Choline monooxygenase, chloroplastic OS=Beta vulgaris OX=161934 GN=CMO PE=2 SV=1	GO:0051537//2 iron, 2 sulfur cluster binding;GO:0005506//iron ion binding;GO:0044237//cellular metabolic process;GO:0051213//dioxygenase activity;GO:0016491//oxidoreductase activity
Unigene25336_All	1	755	2.44	0.97	0.51	0.24	0.25	0.17	1.306	0.22	-2.53694	3.37506e-08	6.07564e-08	NA	NA	NA	NA	NA	NA	NA	NA	NA
CL11838.Contig2_All	1	1890	51.4	12.82	13.64	17.72	4.24	8.34	25.953	10.1	-1.34172	3.51284e-152	9.36362e-153	NA	NA	K00512//steroid 17alpha-monooxygenase / 17alpha-hydroxyprogesterone deacetylase [EC:1.14.14.19 1.14.14.32]+ko01100//Metabolic pathways;K07408//cytochrome P450 family 1 subfamily A polypeptide 1 [EC:1.14.14.1]+ko00380//Tryptophan metabolism+ko01100//Metabolic pathways;K00512//steroid 17alpha-monooxygenase / 17alpha-hydroxyprogesterone deacetylase [EC:1.14.14.19 1.14.14.32]+ko01100//Metabolic pathw…	XR_787985.2 PREDICTED: Vitis vinifera cytochrome P450 71A26-like (LOC100241660), misc_RNA	cytochrome P450 71A2-like [Lactuca sativa]	Cytochrome P450	[Q] KOG0156 Cytochrome P450 CYP2 subfamily	Cytochrome P450 71A6 (Fragment) OS=Nepeta racemosa OX=54731 GN=CYP71A6 PE=2 SV=1	GO:0016705//oxidoreductase activity, acting on paired donors, with incorporation or reduction of molecular oxygen;GO:0020037//heme binding;GO:0005506//iron ion binding;GO:0016021//integral component of membrane;GO:0004497//monooxygenase activity
Unigene16603_All	1	1537	0.41	1.14	0.16	0	0	0	0.57	0	-6.49597	3.77714e-12	5.75344e-12	NA	NA	K00949//thiamine pyrophosphokinase [EC:2.7.6.2]+ko01100//Metabolic pathways+ko00730//Thiamine metabolism;K00949//thiamine pyrophosphokinase [EC:2.7.6.2]+ko01100//Metabolic pathways+ko00730//Thiamine metabolism;K00949//thiamine pyrophosphokinase [EC:2.7.6.2]+ko01100//Metabolic pathways+ko00730//Thiamine metabolism;K00949//thiamine pyrophosphokinase [EC:2.7.6.2]+ko01100//Metabolic pathways+ko00730/…	XM_010653872.2 PREDICTED: Vitis vinifera thiamine pyrophosphokinase 1 (LOC100246863), transcript variant X4, mRNA	thiamine pyrophosphokinase 1 isoform X2 [Arachis duranensis] >XP_025604078.1 thiamine pyrophosphokinase 1-like isoform X2 [Arachis hypogaea]	NA	[H] KOG3153 Thiamine pyrophosphokinase	Thiamine pyrophosphokinase 2 OS=Arabidopsis thaliana OX=3702 GN=TPK2 PE=2 SV=1	NA
CL512.Contig5_All	1	1081	0.54	0.94	1.48	0.25	0.4	1.16	0.986	0.603	-0.716056	0.00853401	0.024469	NA	NA	K01904//4-coumarate--CoA ligase [EC:6.2.1.12]+ko00130//Ubiquinone and other terpenoid-quinone biosynthesis+ko01100//Metabolic pathways+ko01110//Biosynthesis of secondary metabolites+ko00940//Phenylpropanoid biosynthesis+ko00360//Phenylalanine metabolism;K09338//homeobox-leucine zipper protein;K03097//casein kinase II subunit alpha [EC:2.7.11.1]+ko04712//Circadian rhythm - plant+ko03008//Ribosome …	HG975520.1 Solanum lycopersicum chromosome ch08, complete genome	uncharacterized protein LOC111201703 [Brassica napus]	gag-polypeptide of LTR copia-type	[R] KOG0017 FOG: Transposon-encoded proteins with TYA, reverse transcriptase, integrase domains in various combinations	Retrovirus-related Pol polyprotein from transposon TNT 1-94 OS=Nicotiana tabacum OX=4097 PE=2 SV=1	GO:0008270//zinc ion binding;GO:0003676//nucleic acid binding
Unigene31185_All	1	288	0	0.67	0.32	0.3	0.94	1.29	0.33	0.843	1.36995	0.0428377	0.137212	NA	NA	NA	NA	NA	NA	NA	NA	NA
Unigene31032_All	1	623	0.11	1.12	1.07	0.21	0.64	0.32	0.766	0.39	-0.977977	0.0201288	0.0616472	NA	NA	NA	NA	NA	NA	NA	NA	NA
Unigene127_All	1	2195	1.51	2.34	2.08	0.82	1.14	0.73	1.976	0.896	-1.14245	2.59056e-12	3.92445e-12	NA	NA	K11430//histone-lysine N-methyltransferase EZH2 [EC:2.1.1.43]+ko00310//Lysine degradation;K11430//histone-lysine N-methyltransferase EZH2 [EC:2.1.1.43]+ko00310//Lysine degradation;K11430//histone-lysine N-methyltransferase EZH2 [EC:2.1.1.43]+ko00310//Lysine degradation;K11430//histone-lysine N-methyltransferase EZH2 [EC:2.1.1.43]+ko00310//Lysine degradation	AB098525.1 Petunia x hybrida mRNA for PHCLF3, complete cds	histone-lysine N-methyltransferase EZA1 isoform X3 [Arachis duranensis]	Peptidase dimerisation domain	[K] KOG1079 Transcriptional repressor EZH1	Histone-lysine N-methyltransferase EZA1 OS=Arabidopsis thaliana OX=3702 GN=EZA1 PE=1 SV=1	GO:0031519//PcG protein complex;GO:0018024//histone-lysine N-methyltransferase activity
CL11832.Contig23_All	1	2277	7.87	0.85	9.38	30.12	20.44	21.91	6.033	24.156	1.99626	7.26981e-305	9.75822e-306	NA	NA	K02433//aspartyl-tRNA(Asn)/glutamyl-tRNA(Gln) amidotransferase subunit A [EC:6.3.5.6 6.3.5.7]+ko00970//Aminoacyl-tRNA biosynthesis+ko01100//Metabolic pathways;K02433//aspartyl-tRNA(Asn)/glutamyl-tRNA(Gln) amidotransferase subunit A [EC:6.3.5.6 6.3.5.7]+ko00970//Aminoacyl-tRNA biosynthesis+ko01100//Metabolic pathways;K02433//aspartyl-tRNA(Asn)/glutamyl-tRNA(Gln) amidotransferase subunit A [EC:6.3.…	XM_022132515.1 PREDICTED: Helianthus annuus fatty acid amide hydrolase-like (LOC110884798), mRNA	fatty acid amide hydrolase-like [Helianthus annuus]	Amidase	[J] KOG1211 Amidases	Fatty acid amide hydrolase OS=Arabidopsis thaliana OX=3702 GN=FAAH PE=1 SV=1	GO:0004040//amidase activity
CL5875.Contig3_All	1	947	3.16	0.41	2	0.36	0.08	0.17	1.856	0.203	-3.17373	8.42007e-17	1.10237e-16	NA	NA	NA	XM_021430311.1 PREDICTED: Herrania umbratica protein trichome birefringence-like 12 (LOC110417785), transcript variant X1, mRNA	Protein trichome birefringence-like [Actinidia chinensis var. chinensis]	GDSL/SGNH-like Acyl-Esterase family found in Pmr5 and Cas1p	[S] LSE0451 A Uncharacterized protein	Protein trichome birefringence-like 12 OS=Arabidopsis thaliana OX=3702 GN=TBL12 PE=2 SV=1	GO:0016021//integral component of membrane
Unigene3530_All	1	877	0.21	0.29	0	0	0.1	0	0.166	0.033	-2.24544	0.0169479	0.051513	NA	NA	NA	XM_021761030.1 PREDICTED: Manihot esculenta uncharacterized LOC110618026 (LOC110618026), transcript variant X3, mRNA	uncharacterized protein LOC105640521 isoform X1 [Jatropha curcas]	NA	NA	NA	GO:0016021//integral component of membrane
CL9037.Contig3_All	1	2732	0	0	0	0	0	0.1	0	0.033	3.27684	0.014457	0.0434194	NA	NA	NA	XM_021750200.1 PREDICTED: Manihot esculenta uncharacterized LOC110610329 (LOC110610329), mRNA	uncharacterized protein LOC112529434 [Cynara cardunculus var. scolymus]	Domain of unknown function (DUF1987)	NA	NA	GO:0016021//integral component of membrane
Unigene26774_All	1	601	1.04	0.94	1.57	0.54	0.22	0.11	1.183	0.29	-1.99929	4.6086e-05	0.000100705	NA	NA	NA	NA	NA	NA	NA	NA	NA
Unigene29489_All	1	2399	0.29	0.37	0.31	0.99	1.5	0.95	0.323	1.146	1.84243	1.72355e-15	2.34585e-15	NA	NA	NA	HG975449.1 Solanum pennellii chromosome ch10, complete genome	NA	NA	NA	NA	NA
Unigene8204_All	1	1450	0.22	0.15	0.43	0.06	0.13	0	0.266	0.063	-2.11429	0.000581871	0.00141461	NA	NA	NA	NA	NA	NA	NA	NA	NA
CL478.Contig30_All	1	1614	0.75	0.19	0	1.53	1.08	1.84	0.313	1.483	2.2506	8.26123e-17	1.08131e-16	NA	NA	K17065//dynamin 1-like protein [EC:3.6.5.5]	XM_002281839.3 PREDICTED: Vitis vinifera putative uridine kinase C227.14 (LOC100254581), mRNA	putative uridine kinase C227.14 isoform X1 [Cynara cardunculus var. scolymus]	Phosphoribulokinase / Uridine kinase family	[FH] KOG2702 Predicted panthothenate kinase/uridine kinase-related protein	NA	NA
Unigene45789_All	1	233	0	0.49	0	0	0	0	0.163	0	NA	NA	NA	NA	NA	NA	NA	NA	NA	NA	NA	NA
Unigene72798_All	1	338	0.29	0	0	0	0	0	0.096	0	NA	NA	NA	NA	NA	NA	NA	NA	NA	NA	NA	NA
CL9807.Contig1_All	1	3550	5.95	9.18	7.5	2.29	2.75	1.8	7.543	2.28	-1.72111	3.32471e-124	1.07135e-124	NA	NA	NA	XM_021967748.1 PREDICTED: Prunus avium uncharacterized LOC110764731 (LOC110764731), transcript variant X2, mRNA	uncharacterized protein LOC112032038 [Quercus suber]	Apolipophorin-III precursor (apoLp-III)	NA	NA	NA
Unigene6994_All	1	1098	1.11	0.14	0.33	0.24	0.38	0.4	0.526	0.34	-0.633892	0.0425877	0.136035	NA	NA	K13416//brassinosteroid insensitive 1-associated receptor kinase 1 [EC:2.7.10.1 2.7.11.1]+ko04016//MAPK signaling pathway - plant+ko04626//Plant-pathogen interaction+ko04075//Plant hormone signal transduction;K13416//brassinosteroid insensitive 1-associated receptor kinase 1 [EC:2.7.10.1 2.7.11.1]+ko04016//MAPK signaling pathway - plant+ko04626//Plant-pathogen interaction+ko04075//Plant hormone s…	NA	hypothetical protein POPTR_001G206700 [Populus trichocarpa]	NA	[T] LSE0002 A Receptor protein kinase containing LRR repeats	Somatic embryogenesis receptor kinase 1 OS=Arabidopsis thaliana OX=3702 GN=SERK1 PE=1 SV=2	GO:0007165//signal transduction;GO:0005524//ATP binding;GO:0006468//protein phosphorylation;GO:0005102//signaling receptor binding;GO:0004674//protein serine/threonine kinase activity;GO:0004672//protein kinase activity;GO:0016021//integral component of membrane;GO:0004675//transmembrane receptor protein serine/threonine kinase activity;GO:0005886//plasma membrane
Unigene61171_All	1	872	0.86	0.3	0.85	0.13	0	0.1	0.67	0.076	-3.11433	1.28936e-06	2.53035e-06	NA	NA	NA	NA	NA	NA	NA	NA	NA
CL10079.Contig1_All	1	1965	0.49	0.52	0.23	0.2	0.66	0.79	0.413	0.55	0.414087	0.0485118	0.157127	NA	NA	K04733//interleukin-1 receptor-associated kinase 4 [EC:2.7.11.1];K04733//interleukin-1 receptor-associated kinase 4 [EC:2.7.11.1];K04733//interleukin-1 receptor-associated kinase 4 [EC:2.7.11.1];K04733//interleukin-1 receptor-associated kinase 4 [EC:2.7.11.1];K04733//interleukin-1 receptor-associated kinase 4 [EC:2.7.11.1]	XM_017387337.1 PREDICTED: Daucus carota subsp. sativus serine/threonine-protein kinase PBS1-like (LOC108215024), mRNA	probable serine/threonine-protein kinase PBL21 isoform X2 [Coffea arabica] >XP_027148509.1 probable serine/threonine-protein kinase PBL21 isoform X2 [Coffea eugenioides]	Protein kinase domain	[T] KOG1187 Serine/threonine protein kinase	Probable serine/threonine-protein kinase PBL21 OS=Arabidopsis thaliana OX=3702 GN=PBL21 PE=1 SV=1	GO:0004674//protein serine/threonine kinase activity;GO:0005524//ATP binding
CL1717.Contig22_All	1	2807	2.61	2.72	2.61	0.25	0.52	0.13	2.646	0.3	-3.12341	5.36469e-70	2.79779e-70	NA	NA	NA	XM_019380585.1 PREDICTED: Nicotiana attenuata GDT1-like protein 1, chloroplastic (LOC109216436), mRNA	protein PAM71, chloroplastic isoform X1 [Helianthus annuus]	NA	[S] KOG2881 Predicted membrane protein	Protein PAM71, chloroplastic OS=Arabidopsis thaliana OX=3702 GN=PAM71 PE=1 SV=2	GO:0016021//integral component of membrane
CL13545.Contig2_All	1	1698	0.76	0.73	2.95	4.64	6.66	7.96	1.48	6.42	2.10081	2.83455e-64	1.58303e-64	NA	NA	K02943//large subunit ribosomal protein LP2+ko03010//Ribosome;K02943//large subunit ribosomal protein LP2+ko03010//Ribosome;K02943//large subunit ribosomal protein LP2+ko03010//Ribosome;K02943//large subunit ribosomal protein LP2+ko03010//Ribosome;K02943//large subunit ribosomal protein LP2+ko03010//Ribosome	AK410772.1 Cryptomeria japonica mRNA, clone: CLFL015_F11, expressed in needles	60S acidic ribosomal protein P2-2-like [Quercus suber] >XP_023900413.1 60S acidic ribosomal protein P2-2-like [Quercus suber]	NA	[J] KOG3449 60S acidic ribosomal protein P2	60S acidic ribosomal protein P2-2 OS=Arabidopsis thaliana OX=3702 GN=RPP2B PE=1 SV=1	GO:0005840//ribosome;GO:0006414//translational elongation;GO:0003735//structural constituent of ribosome
CL12221.Contig4_All	1	1471	0	0.71	0.38	0	0	0.34	0.363	0.113	-1.67915	0.000569416	0.00138336	NA	NA	K13800//UMP-CMP kinase [EC:2.7.4.14]+ko01100//Metabolic pathways+ko00240//Pyrimidine metabolism;K13800//UMP-CMP kinase [EC:2.7.4.14]+ko01100//Metabolic pathways+ko00240//Pyrimidine metabolism;K13800//UMP-CMP kinase [EC:2.7.4.14]+ko01100//Metabolic pathways+ko00240//Pyrimidine metabolism;K13800//UMP-CMP kinase [EC:2.7.4.14]+ko01100//Metabolic pathways+ko00240//Pyrimidine metabolism;K13800//UMP-CMP…	NA	UMP-CMP kinase [Actinidia chinensis var. chinensis]	Adenylate kinase	[F] KOG3079 Uridylate kinase/adenylate kinase	Probable UMP-CMP kinase 2 OS=Arabidopsis thaliana OX=3702 GN=UMK2 PE=2 SV=2	GO:0005634//nucleus;GO:0006221//pyrimidine nucleotide biosynthetic process;GO:0009041//uridylate kinase activity;GO:0005524//ATP binding;GO:0006207//'de novo' pyrimidine nucleobase biosynthetic process;GO:0004127//cytidylate kinase activity;GO:0005737//cytoplasm
Unigene78307_All	1	381	1.08	0	0	0	0	0	0.36	0	-3.36702	0.0127518	0.0379646	NA	NA	K19891//glucan endo-1,3-beta-glucosidase 1/2/3 [EC:3.2.1.39]+ko00500//Starch and sucrose metabolism;K19891//glucan endo-1,3-beta-glucosidase 1/2/3 [EC:3.2.1.39]+ko00500//Starch and sucrose metabolism;K19891//glucan endo-1,3-beta-glucosidase 1/2/3 [EC:3.2.1.39]+ko00500//Starch and sucrose metabolism	XM_021105380.1 PREDICTED: Arachis ipaensis glucan endo-1,3-beta-glucosidase 7 (LOC107605744), transcript variant X2, mRNA	glucan endo-1,3-beta-glucosidase 7 isoform X2 [Arachis ipaensis]	Glycosyl hydrolases family 17	[MVG] LSE0111 A beta-1, 3 glucanase	Glucan endo-1,3-beta-glucosidase 7 OS=Arabidopsis thaliana OX=3702 GN=At4g34480 PE=1 SV=2	NA
Unigene22653_All	1	3323	2.6	0.99	0.42	0.57	0.93	0.65	1.336	0.716	-0.894002	4.24462e-09	7.32041e-09	NA	NA	NA	NA	increased DNA methylation 3-like [Cynara cardunculus var. scolymus] >KVI05146.1 Alpha crystallin/Hsp20 domain-containing protein [Cynara cardunculus var. scolymus]	Cellulase N-terminal ig-like domain	NA	Increased DNA methylation 3 OS=Arabidopsis thaliana OX=3702 GN=IDM3 PE=1 SV=1	NA
Unigene38279_All	1	568	1.61	0.63	0.24	0	0.36	0	0.826	0.12	-2.78206	6.65021e-05	0.000147493	NA	NA	NA	NA	PREDICTED: serine/threonine-protein phosphatase 7 long form homolog [Beta vulgaris subsp. vulgaris]	NA	NA	NA	NA
Unigene76131_All	1	473	1.9	0.32	0.15	0	0.15	0.15	0.79	0.1	-2.95198	0.000301526	0.000708307	NA	NA	NA	NA	PREDICTED: uncharacterized protein LOC105956795 [Erythranthe guttata]	NA	NA	NA	GO:0015074//DNA integration;GO:0008270//zinc ion binding;GO:0004190//aspartic-type endopeptidase activity;GO:0003676//nucleic acid binding
Unigene48839_All	1	214	0	0.57	0	0	0	0	0.19	0	NA	NA	NA	NA	NA	NA	NA	NA	NA	NA	NA	NA
CL5452.Contig1_All	1	546	0	0.66	0.76	0.24	0.13	0.38	0.473	0.25	-0.91956	0.0604309	0.198896	NA	NA	NA	NA	NA	NA	NA	NA	NA
CL4187.Contig1_All	1	2170	1.53	2.45	0.29	0.13	0.26	0.11	1.423	0.166	-3.10094	2.39194e-29	2.29471e-29	NA	NA	K14175//(3S,6E)-nerolidol synthase [EC:4.2.3.48]+ko00909//Sesquiterpenoid and triterpenoid biosynthesis+ko01100//Metabolic pathways;K22395//cinnamyl-alcohol dehydrogenase [EC:1.1.1.195]+ko01100//Metabolic pathways+ko01110//Biosynthesis of secondary metabolites+ko00940//Phenylpropanoid biosynthesis;K15687//E3 ubiquitin-protein ligase makorin [EC:2.3.2.27];K10599//pre-mRNA-processing factor 19 [EC:…	CP018157.1 Oryza sativa Indica Group cultivar Shuhui498 chromosome 1 sequence	uncharacterized protein LOC113759705 [Coffea eugenioides]	Reverse transcriptase (RNA-dependent DNA polymerase)	[R] KOG0017 FOG: Transposon-encoded proteins with TYA, reverse transcriptase, integrase domains in various combinations	NA	NA
CL2150.Contig2_All	1	4587	0.08	0.52	0.07	0.13	0.21	0	0.223	0.113	-0.959813	0.00125432	0.00316521	NA	NA	K18758//DIS3-like exonuclease 2 [EC:3.1.13.-];K18758//DIS3-like exonuclease 2 [EC:3.1.13.-];K18758//DIS3-like exonuclease 2 [EC:3.1.13.-];K18758//DIS3-like exonuclease 2 [EC:3.1.13.-];K18758//DIS3-like exonuclease 2 [EC:3.1.13.-]	XM_016308044.2 PREDICTED: Arachis ipaensis DIS3-like exonuclease 2 (LOC107606080), mRNA	DIS3-like exonuclease 2 isoform X1 [Cynara cardunculus var. scolymus]	RNB domain	[J] KOG2102 Exosomal 3'-5' exoribonuclease complex, subunit Rrp44/Dis3	DIS3-like exonuclease 2 OS=Arabidopsis thaliana OX=3702 GN=SOV PE=1 SV=1	GO:0003723//RNA binding;GO:0046872//metal ion binding;GO:0034427//nuclear-transcribed mRNA catabolic process, exonucleolytic, 3'-5';GO:1990074//polyuridylation-dependent mRNA catabolic process;GO:0000175//3'-5'-exoribonuclease activity;GO:0000932//P-body
CL2063.Contig11_All	1	8206	0	0	0.03	0	0	0	0.01	0	-3.40123	0.0119864	0.0349626	NA	NA	K17613//calcineurin-binding protein cabin-1;K17613//calcineurin-binding protein cabin-1;K17613//calcineurin-binding protein cabin-1;K17613//calcineurin-binding protein cabin-1;K17613//calcineurin-binding protein cabin-1	XM_010650001.2 PREDICTED: Vitis vinifera uncharacterized LOC100254195 (LOC100254195), transcript variant X2, mRNA	Calcineurin-binding protein like [Actinidia chinensis var. chinensis]	Tetratricopeptide repeat	[R] TWOG0795 TPR-repeat-containing protein	Calcineurin-binding protein 1 OS=Arabidopsis thaliana OX=3702 GN=CABIN1 PE=1 SV=1	GO:0006336//DNA replication-independent nucleosome assembly
CL4582.Contig3_All	1	2887	0.15	0.91	1.39	1.79	1.4	1.81	0.816	1.666	1.02399	1.04439e-11	1.62031e-11	NA	NA	K01354//oligopeptidase B [EC:3.4.21.83];K01354//oligopeptidase B [EC:3.4.21.83];K01354//oligopeptidase B [EC:3.4.21.83];K01354//oligopeptidase B [EC:3.4.21.83]	XM_018970794.1 PREDICTED: Juglans regia dipeptidyl aminopeptidase BI (LOC108995261), mRNA	uncharacterized protein LOC112515565 isoform X1 [Cynara cardunculus var. scolymus]	Prolyl oligopeptidase, N-terminal beta-propeller domain	[O] KOG2237 Predicted serine protease	NA	GO:0004252//serine-type endopeptidase activity;GO:0016020//membrane;GO:0070008//serine-type exopeptidase activity
Unigene45463_All	1	540	0	2.96	0	0.12	0	0	0.986	0.04	-4.50452	8.92703e-07	1.73732e-06	NA	NA	NA	NA	NA	NA	NA	NA	NA
Unigene35417_All	1	731	0	0	0.13	0.14	0.71	0.58	0.043	0.476	3.43839	8.75815e-05	0.000195973	NA	NA	NA	AP010398.1 Lotus japonicus genomic DNA, chromosome 1, clone: LjT13P21, TM1003a, complete sequence	hypothetical protein CRG98_034046 [Punica granatum]	NA	NA	NA	GO:0016021//integral component of membrane
Unigene1606_All	1	320	0.84	0	1.08	0.52	0.53	0.82	0.64	0.623	-0.0450912	0.250492	0.95337	NA	NA	NA	NA	NA	NA	NA	NA	NA
CL2187.Contig3_All	1	2744	15.26	13.6	7.83	5.59	4.04	5.77	12.23	5.133	-1.24426	3.88168e-95	1.57876e-95	NA	NA	K12893//splicing factor, arginine/serine-rich 4/5/6+ko03040//Spliceosome;K12893//splicing factor, arginine/serine-rich 4/5/6+ko03040//Spliceosome;K12893//splicing factor, arginine/serine-rich 4/5/6+ko03040//Spliceosome;K12893//splicing factor, arginine/serine-rich 4/5/6+ko03040//Spliceosome;K12893//splicing factor, arginine/serine-rich 4/5/6+ko03040//Spliceosome	XM_022145601.1 PREDICTED: Helianthus annuus serine/arginine-rich splicing factor RS40 (LOC110898764), transcript variant X3, mRNA	serine/arginine-rich splicing factor RS40-like isoform X1 [Lactuca sativa]	RNA recognition motif. (a.k.a. RRM, RBD, or RNP domain)	[A] KOG0106 Alternative splicing factor SRp55/B52/SRp75 (RRM superfamily)	Serine/arginine-rich splicing factor RS41 OS=Arabidopsis thaliana OX=3702 GN=RS41 PE=1 SV=2	GO:0003723//RNA binding;GO:0000398//mRNA splicing, via spliceosome;GO:0005681//spliceosomal complex
CL11674.Contig6_All	1	4677	5.27	4.19	4.04	3.37	3.8	4.21	4.5	3.793	-0.246901	4.10227e-05	8.9343e-05	NA	NA	K11592//endoribonuclease Dicer [EC:3.1.26.-];K11592//endoribonuclease Dicer [EC:3.1.26.-];K11592//endoribonuclease Dicer [EC:3.1.26.-];K11592//endoribonuclease Dicer [EC:3.1.26.-];K11592//endoribonuclease Dicer [EC:3.1.26.-]	XM_016597127.1 PREDICTED: Nicotiana tabacum endoribonuclease Dicer homolog 2-like (LOC107777140), mRNA	Endoribonuclease [Actinidia chinensis var. chinensis]	Ribonuclease III domain	[A] KOG0701 dsRNA-specific nuclease Dicer and related ribonucleases	Endoribonuclease Dicer homolog 2 OS=Arabidopsis thaliana OX=3702 GN=At3g03300 PE=1 SV=2	GO:0010216//maintenance of DNA methylation;GO:0006396//RNA processing;GO:0003723//RNA binding;GO:0004525//ribonuclease III activity;GO:0005524//ATP binding;GO:0031047//gene silencing by RNA;GO:0051214//RNA virus induced gene silencing;GO:0010267//production of ta-siRNAs involved in RNA interference
Unigene53863_All	1	658	0.21	2.41	0	0	0	0	0.873	0	-5.68895	8.57972e-08	1.57815e-07	NA	NA	NA	NA	NA	NA	NA	NA	NA
CL3668.Contig1_All	1	1329	21.05	7.32	13.77	12.22	18.43	18.85	14.046	16.5	0.227836	0.000155258	0.000355112	NA	NA	K03679//exosome complex component RRP4+ko03018//RNA degradation;K03679//exosome complex component RRP4+ko03018//RNA degradation;K03679//exosome complex component RRP4+ko03018//RNA degradation;K03679//exosome complex component RRP4+ko03018//RNA degradation;K03679//exosome complex component RRP4+ko03018//RNA degradation	XM_011081492.2 PREDICTED: Sesamum indicum exosome complex component RRP4 homolog (LOC105163224), mRNA	exosome complex component RRP4 homolog [Cynara cardunculus var. scolymus]	KH domain	[A] KOG3013 Exosomal 3'-5' exoribonuclease complex, subunit Rrp4	Exosome complex component RRP4 homolog OS=Arabidopsis thaliana OX=3702 GN=RRP4 PE=1 SV=1	GO:0003723//RNA binding;GO:0000178//exosome (RNase complex)
CL11579.Contig3_All	1	4048	NA	NA	NA	NA	NA	NA	NA	NA	NA	NA	NA	NA	NA	K01653//acetolactate synthase I/III small subunit [EC:2.2.1.6]+ko00290//Valine, leucine and isoleucine biosynthesis+ko00770//Pantothenate and CoA biosynthesis+ko01230//Biosynthesis of amino acids+ko01100//Metabolic pathways+ko00650//Butanoate metabolism+ko01110//Biosynthesis of secondary metabolites+ko01210//2-Oxocarboxylic acid metabolism+ko00660//C5-Branched dibasic acid metabolism;K01653//acet…	XM_007159502.1 Phaseolus vulgaris hypothetical protein (PHAVU_002G248000g) mRNA, complete cds	acetolactate synthase small subunit 1, chloroplastic-like [Olea europaea var. sylvestris]	ACT domain	[E] KOG2663 Acetolactate synthase, small subunit	Acetolactate synthase small subunit 2, chloroplastic OS=Arabidopsis thaliana OX=3702 GN=At2g31810 PE=1 SV=1	GO:0009082//branched-chain amino acid biosynthetic process;GO:0003984//acetolactate synthase activity
Unigene30907_All	1	472	0	0.48	0.61	0.59	0.3	0.15	0.363	0.346	-0.0450912	0.250492	0.95337	NA	NA	NA	NA	NA	NA	NA	NA	NA
Unigene64892_All	1	222	0	0	1	0	0	0	0.333	0	NA	NA	NA	NA	NA	NA	NA	NA	NA	NA	NA	NA
CL3905.Contig1_All	1	1276	0	0.39	0.52	81.56	93.71	74.7	0.303	83.323	8.09624	0	0	NA	NA	NA	NA	Kirola [Capsicum chinense]	Pathogenesis-related protein Bet v I family	[R] LSE0193 A Major latex protein and related proteins	Kirola OS=Actinidia deliciosa OX=3627 PE=1 SV=1	GO:0006952//defense response
Unigene45389_All	1	521	0.28	2.96	0.13	0	0	0	1.123	0	-5.63005	1.50387e-07	2.80298e-07	NA	NA	NA	XM_021917327.1 PREDICTED: Chenopodium quinoa phosphoenolpyruvate/phosphate translocator 2, chloroplastic-like (LOC110736984), mRNA	NA	NA	NA	NA	NA
CL589.Contig4_All	1	1114	0.21	0.37	0.76	0	0	0	0.446	0	-5.64322	1.33024e-07	2.46947e-07	NA	NA	NA	NA	uncharacterized membrane protein At3g27390 isoform X1 [Cynara cardunculus var. scolymus]	Domain of unknown function (DUF4272)	NA	Uncharacterized membrane protein At3g27390 OS=Arabidopsis thaliana OX=3702 GN=At3g27390 PE=1 SV=2	GO:0016021//integral component of membrane;GO:0010228//vegetative to reproductive phase transition of meristem
Unigene54511_All	1	211	0	0.58	0	0	0	0	0.193	0	NA	NA	NA	NA	NA	NA	NA	NA	NA	NA	NA	NA
Unigene71261_All	1	2595	5.32	2.1	2.51	1.92	0	0.45	3.31	0.79	-2.03267	2.08906e-50	1.39716e-50	NA	TSA: Lactuca sativa CLC_LTR_V1A_17001 mRNA sequence	K08332//vacuolar protein 8;K08332//vacuolar protein 8;K08332//vacuolar protein 8;K08332//vacuolar protein 8;K08332//vacuolar protein 8	XM_010654073.2 PREDICTED: Vitis vinifera U-box domain-containing protein 3 (LOC100266964), mRNA	U-box domain-containing protein 3 isoform X1 [Cynara cardunculus var. scolymus] >XP_024982260.1 U-box domain-containing protein 3 isoform X1 [Cynara cardunculus var. scolymus]	Armadillo/beta-catenin-like repeat	[S] KOG0167 FOG: Armadillo/beta-catenin-like repeats	U-box domain-containing protein 2 OS=Arabidopsis thaliana OX=3702 GN=PUB2 PE=2 SV=1	GO:0004842//ubiquitin-protein transferase activity
Unigene51489_All	1	411	0	2.15	0	0.18	0	0	0.716	0.06	-3.50452	0.000716124	0.00175796	NA	NA	NA	NA	NA	NA	NA	NA	NA
CL13249.Contig11_All	1	3031	1.43	0.48	1.72	0.56	0	0	1.21	0.186	-2.67177	5.53204e-31	5.1175e-31	NA	NA	K03848//alpha-1,3-glucosyltransferase [EC:2.4.1.267]+ko00510//N-Glycan biosynthesis+ko01100//Metabolic pathways;K03848//alpha-1,3-glucosyltransferase [EC:2.4.1.267]+ko00510//N-Glycan biosynthesis+ko01100//Metabolic pathways;K03848//alpha-1,3-glucosyltransferase [EC:2.4.1.267]+ko00510//N-Glycan biosynthesis+ko01100//Metabolic pathways;K03848//alpha-1,3-glucosyltransferase [EC:2.4.1.267]+ko00510//N…	XM_018995497.1 PREDICTED: Juglans regia probable dolichyl pyrophosphate Man9GlcNAc2 alpha-1,3-glucosyltransferase (LOC109013415), transcript variant X2, mRNA	PREDICTED: probable dolichyl pyrophosphate Man9GlcNAc2 alpha-1,3-glucosyltransferase [Juglans regia] >XP_018851042.1 PREDICTED: probable dolichyl pyrophosphate Man9GlcNAc2 alpha-1,3-glucosyltransferase [Juglans regia]	ALG6, ALG8 glycosyltransferase family	[GE] KOG2575 Glucosyltransferase - Alg6p	Probable dolichyl pyrophosphate Man9GlcNAc2 alpha-1,3-glucosyltransferase OS=Arabidopsis thaliana OX=3702 GN=At5g38460 PE=2 SV=1	GO:0042281//dolichyl pyrophosphate Man9GlcNAc2 alpha-1,3-glucosyltransferase activity;GO:0016021//integral component of membrane;GO:0005789//endoplasmic reticulum membrane;GO:0006488//dolichol-linked oligosaccharide biosynthetic process
CL574.Contig84_All	1	1284	0	0.06	0.29	0.29	1.51	1.64	0.116	1.146	3.28751	3.99687e-15	5.50683e-15	NA	NA	K09264//MADS-box transcription factor, plant;K09264//MADS-box transcription factor, plant;K09264//MADS-box transcription factor, plant;K09264//MADS-box transcription factor, plant;K09264//MADS-box transcription factor, plant	NA	MADS-box transcription factor 27-like, partial [Carica papaya]	NA	[K] KOG0014 MADS box transcription factor	Agamous-like MADS-box protein AGL16 OS=Arabidopsis thaliana OX=3702 GN=AGL16 PE=1 SV=1	NA
CL5936.Contig1_All	1	3416	2.96	0.17	0.2	0.03	0.02	0	1.11	0.016	-6.08502	1.83247e-49	1.24283e-49	NA	NA	K02218//casein kinase 1 [EC:2.7.11.1];K07904//Ras-related protein Rab-11A+ko04144//Endocytosis	AM445900.2 Vitis vinifera contig VV78X238294.16, whole genome shotgun sequence	uncharacterized protein LOC112091043 isoform X1 [Morus notabilis]	Bacterial regulatory proteins, luxR family	[L] KOG4585 Predicted transposase	NA	GO:0016021//integral component of membrane
CL4581.Contig10_All	1	1140	1.57	1.31	1.26	0.12	0.71	0.34	1.38	0.39	-1.83418	4.24412e-09	7.31941e-09	NA	NA	NA	XM_011072642.2 PREDICTED: Sesamum indicum uncharacterized hydrolase YugF (LOC105156493), mRNA	Alpha/beta hydrolase fold-1 [Artemisia annua]	NA	[R] KOG1454 Predicted hydrolase/acyltransferase (alpha/beta hydrolase superfamily)	NA	GO:0016787//hydrolase activity;GO:0003824//catalytic activity
CL500.Contig2_All	1	2813	23.5	17.6	9.99	4.72	7.81	8.6	17.03	7.043	-1.27352	3.9795e-140	1.1478e-140	NA	NA	K06694//26S proteasome non-ATPase regulatory subunit 10;K06694//26S proteasome non-ATPase regulatory subunit 10;K06694//26S proteasome non-ATPase regulatory subunit 10;K06694//26S proteasome non-ATPase regulatory subunit 10	XM_010280505.2 PREDICTED: Nelumbo nucifera putative ankyrin repeat protein RF_0381 (LOC104612878), mRNA	Ankyrin repeat protein like [Actinidia chinensis var. chinensis]	Ankyrin repeats (many copies)	[M] KOG4177 Ankyrin	Phytochrome-interacting ankyrin-repeat protein 2 OS=Arabidopsis thaliana OX=3702 GN=PIA2 PE=1 SV=1	NA
Unigene483_All	1	3489	2.47	2.2	3.13	1.07	1.27	1.51	2.6	1.283	-1.02724	9.538e-21	1.11616e-20	NA	NA	K22733//magnesium transporter;K06180//23S rRNA pseudouridine1911/1915/1917 synthase [EC:5.4.99.23];K17710//pentatricopeptide repeat domain-containing protein 1;K17710//pentatricopeptide repeat domain-containing protein 1	XM_002276728.4 PREDICTED: Vitis vinifera putative pentatricopeptide repeat-containing protein At2g01510 (LOC100252846), mRNA	pentatricopeptide repeat-containing protein At4g14850-like [Cynara cardunculus var. scolymus]	PPR repeat	[R] KOG4197 FOG: PPR repeat	Pentatricopeptide repeat-containing protein At4g33170 OS=Arabidopsis thaliana OX=3702 GN=PCMP-H53 PE=3 SV=1	GO:0008270//zinc ion binding
Unigene26327_All	1	1437	0	0	0.45	0	0	0	0.15	0	-4.5019	0.000309417	0.000730853	NA	NA	NA	NA	uncharacterized protein LOC112491203 [Ziziphus jujuba]	NA	[MVG] LSE0111 A beta-1, 3 glucanase	NA	NA
Unigene15211_All	1	399	1.01	0.2	1.55	0.93	0.19	0.39	0.92	0.503	-0.852446	0.0534096	0.174058	NA	NA	NA	NA	NA	NA	NA	NA	NA
Unigene64404_All	1	212	0.57	0.58	0.54	0	0	0	0.563	0	NA	NA	NA	NA	NA	NA	NA	NA	NA	NA	NA	NA
Unigene67640_All	1	227	0	0	0	0.46	0	0	0	0.153	NA	NA	NA	NA	NA	NA	NA	NA	NA	NA	NA	NA
CL13092.Contig38_All	1	4834	0.03	0.03	0	2.41	1.59	0	0.02	1.333	6.10838	4.91773e-85	2.1928e-85	NA	NA	K12397//AP-3 complex subunit beta;K12397//AP-3 complex subunit beta;K12397//AP-3 complex subunit beta;K12397//AP-3 complex subunit beta;K12397//AP-3 complex subunit beta	XM_002278532.4 PREDICTED: Vitis vinifera AP3-complex subunit beta-A (LOC100251289), mRNA	AP3-complex subunit beta-A isoform X1 [Cynara cardunculus var. scolymus]	Adaptin N terminal region	[U] KOG1060 Vesicle coat complex AP-3, beta subunit	AP3-complex subunit beta-A OS=Arabidopsis thaliana OX=3702 GN=AP3BA PE=2 SV=2	GO:0006886//intracellular protein transport;GO:0030123//AP-3 adaptor complex;GO:0016192//vesicle-mediated transport
CL1718.Contig3_All	1	1761	1.16	2.14	2.35	6.42	9.48	7.33	1.883	7.743	2.03997	2.11052e-77	1.01498e-77	NA	NA	K15264//25S rRNA (cytosine2278-C5)-methyltransferase [EC:2.1.1.311];K15264//25S rRNA (cytosine2278-C5)-methyltransferase [EC:2.1.1.311];K15264//25S rRNA (cytosine2278-C5)-methyltransferase [EC:2.1.1.311];K15264//25S rRNA (cytosine2278-C5)-methyltransferase [EC:2.1.1.311]	XM_009773884.1 PREDICTED: Nicotiana sylvestris probable 28S rRNA (cytosine-C(5))-methyltransferase (LOC104222639), transcript variant X1, mRNA	probable 28S rRNA (cytosine-C(5))-methyltransferase isoform X1 [Cynara cardunculus var. scolymus]	16S rRNA methyltransferase RsmB/F	[D] KOG2360 Proliferation-associated nucleolar protein (NOL1)	NA	GO:0003723//RNA binding;GO:0008168//methyltransferase activity;GO:0006479//protein methylation
Unigene30871_All	1	551	3.06	1.7	0.41	0.93	1.67	0.65	1.723	1.083	-0.640026	0.0239219	0.073783	NA	NA	NA	NA	NA	NA	NA	NA	NA
Unigene24470_All	1	286	1.35	1.36	1.29	0.92	0.32	0	1.333	0.413	-1.63005	0.0121444	0.0354616	NA	NA	NA	NA	NA	NA	NA	NA	NA
Unigene2519_All	1	1028	0	0.68	0.49	10.43	15.67	13.72	0.39	13.273	5.08991	1.28283e-156	3.31884e-157	NA	NA	NA	XM_016702319.1 PREDICTED: Capsicum annuum root phototropism protein 2 (LOC107857533), mRNA	root phototropism protein 2-like [Sesamum indicum]	NPH3 family	[T] LSE1207 A Photoreceptor NPH1 (nonphototropic hypocotyl 1)-interacting protein	Root phototropism protein 2 OS=Arabidopsis thaliana OX=3702 GN=RPT2 PE=1 SV=2	GO:0009638//phototropism
Unigene67712_All	1	897	0	0	0.14	1.73	0	0.07	0.046	0.6	3.7098	4.3254e-07	8.25235e-07	NA	NA	NA	NA	Agenet domain-containing protein / bromo-adjacent domain-containing protein, putative isoform 1 [Theobroma cacao]	NA	NA	NA	NA
Unigene59817_All	1	239	0	0	0	0	0	0.89	0	0.296	NA	NA	NA	NA	NA	NA	NA	NA	NA	NA	NA	NA
Unigene27960_All	1	471	0.64	1.13	0.15	0.88	0.15	0.16	0.64	0.396	-0.630054	0.0972595	0.333704	NA	NA	NA	NA	NA	NA	NA	NA	NA
Unigene18624_All	1	335	0	0	1	0	0.49	0.76	0.333	0.416	0.276837	0.207363	0.774144	NA	NA	NA	NA	NA	NA	NA	NA	NA
Unigene8165_All	1	1569	2.26	0.3	1.48	0.21	0.18	0.08	1.346	0.156	-3.10318	1.58111e-20	1.8625e-20	NA	NA	NA	NA	hypothetical protein CTI12_AA602930 [Artemisia annua]	NA	NA	NA	NA
CL5470.Contig3_All	1	5898	2.75	1.55	2.24	1.98	1.73	2.07	2.18	1.926	-0.182161	0.0076613	0.0217564	NA	NA	K17964//leucine-rich PPR motif-containing protein, mitochondrial;K17964//leucine-rich PPR motif-containing protein, mitochondrial;K17964//leucine-rich PPR motif-containing protein, mitochondrial;K17964//leucine-rich PPR motif-containing protein, mitochondrial;K17964//leucine-rich PPR motif-containing protein, mitochondrial	XM_011009172.1 PREDICTED: Populus euphratica pentatricopeptide repeat-containing protein At2g35130 (LOC105113136), transcript variant X2, mRNA	protein NUCLEAR FUSION DEFECTIVE 5, mitochondrial [Quercus suber]	PPR repeat family	[R] KOG4197 FOG: PPR repeat	Protein NUCLEAR FUSION DEFECTIVE 5, mitochondrial OS=Arabidopsis thaliana OX=3702 GN=NFD5 PE=2 SV=1	NA
CL2388.Contig7_All	1	2757	1.6	0.6	1.67	0.29	1.65	0.86	1.29	0.933	-0.4916	0.000908243	0.00224766	NA	NA	K00679//phospholipid:diacylglycerol acyltransferase [EC:2.3.1.158]+ko01100//Metabolic pathways+ko00561//Glycerolipid metabolism;K00679//phospholipid:diacylglycerol acyltransferase [EC:2.3.1.158]+ko01100//Metabolic pathways+ko00561//Glycerolipid metabolism;K00679//phospholipid:diacylglycerol acyltransferase [EC:2.3.1.158]+ko01100//Metabolic pathways+ko00561//Glycerolipid metabolism;K00679//phospho…	KP329198.1 Camellia oleifera cultivar Huashuo PDAT mRNA, complete cds	PDAT [Camellia oleifera]	Lecithin:cholesterol acyltransferase	[I] KOG2369 Lecithin:cholesterol acyltransferase (LCAT)/Acyl-ceramide synthase	Phospholipid:diacylglycerol acyltransferase 1 OS=Arabidopsis thaliana OX=3702 GN=PDAT1 PE=2 SV=1	GO:0016021//integral component of membrane;GO:0006629//lipid metabolic process;GO:0008374//O-acyltransferase activity
CL1188.Contig3_All	1	1411	0.75	0	0.83	0.65	1.9	1.86	0.526	1.47	1.4584	7.63615e-09	1.33184e-08	NA	NA	K00981//phosphatidate cytidylyltransferase [EC:2.7.7.41]+ko01100//Metabolic pathways+ko01110//Biosynthesis of secondary metabolites+ko04070//Phosphatidylinositol signaling system+ko00564//Glycerophospholipid metabolism;K00981//phosphatidate cytidylyltransferase [EC:2.7.7.41]+ko01100//Metabolic pathways+ko01110//Biosynthesis of secondary metabolites+ko04070//Phosphatidylinositol signaling system+k…	XM_018651713.1 PREDICTED: Pyrus x bretschneideri phosphatidate cytidylyltransferase 4, chloroplastic (LOC103964556), mRNA	PREDICTED: phosphatidate cytidylyltransferase 5, chloroplastic-like isoform X2 [Nicotiana tabacum]	Cytidylyltransferase family	[I] KOG1440 CDP-diacylglycerol synthase	Phosphatidate cytidylyltransferase 4, chloroplastic OS=Arabidopsis thaliana OX=3702 GN=CDS4 PE=1 SV=1	GO:0016779//nucleotidyltransferase activity;GO:0004605//phosphatidate cytidylyltransferase activity;GO:0016021//integral component of membrane;GO:0016024//CDP-diacylglycerol biosynthetic process
CL2943.Contig2_All	1	2476	2.81	1.78	1.77	0.78	1.96	1.36	2.12	1.366	-0.641496	1.3972e-06	2.74792e-06	NA	NA	K01381//saccharopepsin [EC:3.4.23.25];K01381//saccharopepsin [EC:3.4.23.25];K01379//cathepsin D [EC:3.4.23.5];K01381//saccharopepsin [EC:3.4.23.25];K00924//kinase [EC:2.7.1.-]	XM_009346557.2 PREDICTED: Pyrus x bretschneideri aspartyl protease family protein 1 (LOC103936704), mRNA	aspartyl protease family protein 1 isoform X1 [Lactuca sativa]	Xylanase inhibitor N-terminal	[O] KOG1339 Aspartyl protease	Aspartyl protease family protein 1 OS=Arabidopsis thaliana OX=3702 GN=APF1 PE=2 SV=1	GO:0016021//integral component of membrane;GO:0004190//aspartic-type endopeptidase activity
Unigene74230_All	1	224	0.52	0.52	0	0	0	0	0.346	0	NA	NA	NA	NA	NA	NA	NA	NA	NA	NA	NA	NA
CL11044.Contig2_All	1	515	1.45	0	0	0	0	0	0.483	0	-4.40264	0.000485717	0.00116654	NA	NA	K03234//elongation factor 2;K03234//elongation factor 2;K03234//elongation factor 2;K03234//elongation factor 2;K03234//elongation factor 2	XM_016314354.2 PREDICTED: Arachis ipaensis elongation factor 2 (LOC107612657), transcript variant X2, mRNA	elongation factor 2 isoform X2 [Arachis ipaensis]	Elongation factor Tu GTP binding domain	[J] KOG0469 Elongation factor 2	Elongation factor 2 OS=Arabidopsis thaliana OX=3702 GN=LOS1 PE=1 SV=1	GO:0003746//translation elongation factor activity;GO:0005525//GTP binding;GO:0003924//GTPase activity
CL12650.Contig4_All	1	351	NA	NA	NA	NA	NA	NA	NA	NA	NA	NA	NA	NA	NA	NA	NA	NA	NA	NA	NA	NA
Unigene51060_All	1	275	0	1.09	1.03	0.33	0.34	0	0.706	0.223	-1.63005	0.0427896	0.136994	NA	NA	NA	NA	NA	NA	NA	NA	NA
Unigene45063_All	1	215	0	1.13	0	0	0	0	0.376	0	NA	NA	NA	NA	NA	NA	NA	NA	NA	NA	NA	NA
Unigene29358_All	1	1456	0.11	0.62	0.32	0.78	1.6	1.22	0.35	1.2	1.78904	7.97267e-10	1.33224e-09	NA	Oryza sativa Japonica Group cultivar Taipei 309 E3 ligase (BBI1) gene, complete cds.	K19045//E3 ubiquitin-protein ligase BIG BROTHER and related proteins [EC:2.3.2.27];K19045//E3 ubiquitin-protein ligase BIG BROTHER and related proteins [EC:2.3.2.27];K19045//E3 ubiquitin-protein ligase BIG BROTHER and related proteins [EC:2.3.2.27];K19045//E3 ubiquitin-protein ligase BIG BROTHER and related proteins [EC:2.3.2.27];K19045//E3 ubiquitin-protein ligase BIG BROTHER and related protein…	XM_017402582.1 PREDICTED: Daucus carota subsp. sativus E3 ubiquitin ligase BIG BROTHER-related (LOC108227442), transcript variant X2, mRNA	Zinc finger, RING/FYVE/PHD-type [Cynara cardunculus var. scolymus]	NA	[O] KOG0800 FOG: Predicted E3 ubiquitin ligase	E3 ubiquitin-protein ligase BIG BROTHER OS=Arabidopsis thaliana OX=3702 GN=BB PE=1 SV=1	GO:0046621//negative regulation of organ growth;GO:0004842//ubiquitin-protein transferase activity
Unigene5520_All	1	2730	NA	NA	NA	NA	NA	NA	NA	NA	NA	NA	NA	NA	NA	NA	XM_022137003.1 PREDICTED: Helianthus annuus protein MICRORCHIDIA 2-like (LOC110889469), mRNA	Protein MICRORCHIDIA like [Actinidia chinensis var. chinensis]	Histidine kinase-, DNA gyrase B-, and HSP90-like ATPase	[D] KOG1845 MORC family ATPases	Protein MICRORCHIDIA 1 OS=Arabidopsis thaliana OX=3702 GN=MORC1 PE=1 SV=1	NA
CL3821.Contig4_All	1	1355	0	0	0	0.18	1.51	1.18	0	0.956	7.00105	1.45242e-16	1.91393e-16	ABI3VP1	NA	NA	NA	B3 domain-containing protein REM10-like isoform X2 [Lactuca sativa]	B3 DNA binding domain	[S] LSE0155 A Uncharacterized protein	B3 domain-containing protein Os03g0120900 OS=Oryza sativa subsp. japonica OX=39947 GN=Os01g0723700 PE=2 SV=1	GO:0003677//DNA binding;GO:0005634//nucleus
CL1149.Contig6_All	1	5707	0.14	6.77	1.56	0.24	0.14	0.1	2.823	0.16	-4.09296	1.11215e-185	2.44934e-186	NA	NA	NA	XM_019327941.1 PREDICTED: Ipomoea nil uncharacterized LOC109178313 (LOC109178313), transcript variant X3, mRNA	PREDICTED: polyadenylate-binding protein-interacting protein 4 [Vitis vinifera] >CBI26628.3 unnamed protein product, partial [Vitis vinifera]	Ataxin 2 SM domain	[A] KOG2375 Protein interacting with poly(A)-binding protein	Polyadenylate-binding protein-interacting protein 3 OS=Arabidopsis thaliana OX=3702 GN=CID3 PE=2 SV=1	GO:0010494//cytoplasmic stress granule;GO:0034063//stress granule assembly;GO:0010603//regulation of cytoplasmic mRNA processing body assembly
CL669.Contig13_All	1	2517	NA	NA	NA	NA	NA	NA	NA	NA	NA	NA	NA	NA	NA	NA	XM_002271088.4 PREDICTED: Vitis vinifera haloalkane dehalogenase 2 (LOC100244633), mRNA	uncharacterized protein LOC110821632 isoform X3 [Carica papaya]	alpha/beta hydrolase fold	[I] KOG4178 Soluble epoxide hydrolase	NA	GO:0016787//hydrolase activity
Unigene29073_All	1	1571	0.13	0.19	0.05	0	0.34	0.19	0.123	0.176	0.514068	0.112226	0.389954	NA	NA	K07437//cytochrome P450 family 26 subfamily A+ko01100//Metabolic pathways;K07437//cytochrome P450 family 26 subfamily A+ko01100//Metabolic pathways;K07437//cytochrome P450 family 26 subfamily A+ko01100//Metabolic pathways;K07437//cytochrome P450 family 26 subfamily A+ko01100//Metabolic pathways;K07437//cytochrome P450 family 26 subfamily A+ko01100//Metabolic pathways	NA	cytochrome P450 87A3-like [Ziziphus jujuba]	NA	[QI] KOG0157 Cytochrome P450 CYP4/CYP19/CYP26 subfamilies	Cytochrome P450 87A3 OS=Oryza sativa subsp. japonica OX=39947 GN=CYP87A3 PE=2 SV=3	GO:0016705//oxidoreductase activity, acting on paired donors, with incorporation or reduction of molecular oxygen;GO:0020037//heme binding;GO:0005506//iron ion binding;GO:0016021//integral component of membrane;GO:0004497//monooxygenase activity
CL6296.Contig3_All	1	2127	4.24	2.3	1.16	1.49	3.2	1.99	2.566	2.226	-0.202198	0.033568	0.105949	NA	NA	K01000//phospho-N-acetylmuramoyl-pentapeptide-transferase [EC:2.7.8.13]+ko01502//Vancomycin resistance+ko01100//Metabolic pathways;K01000//phospho-N-acetylmuramoyl-pentapeptide-transferase [EC:2.7.8.13]+ko01502//Vancomycin resistance+ko01100//Metabolic pathways;K01000//phospho-N-acetylmuramoyl-pentapeptide-transferase [EC:2.7.8.13]+ko01502//Vancomycin resistance+ko01100//Metabolic pathways;K01000…	XM_019222775.1 PREDICTED: Vitis vinifera phospho-N-acetylmuramoyl-pentapeptide-transferase homolog (LOC109121463), transcript variant X2, mRNA	phospho-N-acetylmuramoyl-pentapeptide-transferase homolog isoform X1 [Cynara cardunculus var. scolymus]	Glycosyl transferase family 4	NA	Phospho-N-acetylmuramoyl-pentapeptide-transferase homolog OS=Arabidopsis thaliana OX=3702 GN=TRANS11 PE=2 SV=3	GO:0005840//ribosome;GO:0006412//translation;GO:0016021//integral component of membrane;GO:0003735//structural constituent of ribosome;GO:0008963//phospho-N-acetylmuramoyl-pentapeptide-transferase activity
Unigene55715_All	1	225	0	5.18	0	0	0	0	1.726	0	-4.36702	0.000564214	0.00137025	NA	NA	NA	NA	NA	NA	NA	NA	NA
Unigene34838_All	1	1042	0.3	2.8	0.47	0.45	0.23	0.23	1.19	0.303	-1.92773	8.8429e-08	1.62732e-07	NA	NA	K11838//ubiquitin carboxyl-terminal hydrolase 7 [EC:3.4.19.12];K01426//amidase [EC:3.5.1.4]+ko00380//Tryptophan metabolism+ko00330//Arginine and proline metabolism+ko00360//Phenylalanine metabolism;K00679//phospholipid:diacylglycerol acyltransferase [EC:2.3.1.158]+ko01100//Metabolic pathways+ko00561//Glycerolipid metabolism;K12879//THO complex subunit 2+ko03040//Spliceosome+ko03013//RNA transport…	NA	hypothetical protein VITISV_037042 [Vitis vinifera]	zinc-binding in reverse transcriptase	NA	NA	GO:0009536//plastid
Unigene19140_All	1	3936	0.1	0.51	59.3	0.8	0.43	0.62	19.97	0.616	-5.03559	0	0	NA	NA	K07466//replication factor A1+ko03420//Nucleotide excision repair+ko03030//DNA replication+ko03440//Homologous recombination+ko03430//Mismatch repair;K07466//replication factor A1+ko03420//Nucleotide excision repair+ko03030//DNA replication+ko03440//Homologous recombination+ko03430//Mismatch repair;K07466//replication factor A1+ko03420//Nucleotide excision repair+ko03030//DNA replication+ko03440/…	AP015035.1 Vigna angularis var. angularis DNA, chromosome 2, almost complete sequence, cultivar: Shumari	PREDICTED: uncharacterized protein LOC104117869 isoform X1 [Nicotiana tomentosiformis] >XP_018633666.1 PREDICTED: uncharacterized protein LOC104117869 isoform X1 [Nicotiana tomentosiformis] >XP_018633667.1 PREDICTED: uncharacterized protein LOC104117869 isoform X1 [Nicotiana tomentosiformis]	Domain of unknown function DUF223	[L] KOG0851 Single-stranded DNA-binding replication protein A (RPA), large (70 kD) subunit and related ssDNA-binding proteins	NA	NA
Unigene19308_All	1	1759	NA	NA	NA	NA	NA	NA	NA	NA	NA	NA	NA	NA	NA	K10260//F-box and WD-40 domain protein 7+ko04120//Ubiquitin mediated proteolysis;K10260//F-box and WD-40 domain protein 7+ko04120//Ubiquitin mediated proteolysis;K10260//F-box and WD-40 domain protein 7+ko04120//Ubiquitin mediated proteolysis;K10260//F-box and WD-40 domain protein 7+ko04120//Ubiquitin mediated proteolysis;K10260//F-box and WD-40 domain protein 7+ko04120//Ubiquitin mediated proteo…	XM_016705945.1 PREDICTED: Capsicum annuum nuclear distribution protein nudF-like (LOC107860550), mRNA	uncharacterized protein LOC110903968 isoform X1 [Helianthus annuus] >OTF98776.1 putative F-box domain, Coatomer alpha subunit [Helianthus annuus]	NA	NA	Transcription initiation factor TFIID subunit 5 OS=Arabidopsis thaliana OX=3702 GN=TAF5 PE=1 SV=1	NA
Unigene45308_All	1	236	0	1.43	0	0	0	0	0.476	0	NA	NA	NA	NA	NA	NA	NA	NA	NA	NA	NA	NA
Unigene12712_All	1	327	0.27	0.27	0	0	0.26	0.26	0.18	0.173	-0.0450912	0.253876	0.975065	NA	NA	NA	NA	NA	NA	NA	NA	NA
Unigene1564_All	1	470	0.8	0.32	1.08	1.18	0.76	0.16	0.733	0.7	-0.0450912	0.24614	0.934092	NA	NA	NA	NA	NA	NA	NA	NA	NA
Unigene21052_All	1	802	2.6	2.31	2.36	0.68	0.16	0.24	2.423	0.36	-2.72959	1.16023e-15	1.57063e-15	NA	NA	NA	NA	NA	NA	NA	NA	NA
Unigene4232_All	1	1086	44.98	55.24	57.27	24.81	24.79	27.78	52.496	25.793	-1.02127	3.39548e-109	1.22761e-109	NA	NA	K03386//peroxiredoxin (alkyl hydroperoxide reductase subunit C) [EC:1.11.1.15];K11187//peroxiredoxin 5, atypical 2-Cys peroxiredoxin [EC:1.11.1.15]+ko04146//Peroxisome;K11187//peroxiredoxin 5, atypical 2-Cys peroxiredoxin [EC:1.11.1.15]+ko04146//Peroxisome	XM_021974464.1 PREDICTED: Prunus avium peroxiredoxin-2F, mitochondrial (LOC110770341), mRNA	PREDICTED: peroxiredoxin-2F, mitochondrial [Nelumbo nucifera]	Redoxin	[O] KOG0541 Alkyl hydroperoxide reductase/peroxiredoxin	Peroxiredoxin-2F, mitochondrial OS=Arabidopsis thaliana OX=3702 GN=PRXIIF PE=1 SV=2	GO:0004601//peroxidase activity;GO:0005623//cell;GO:0045454//cell redox homeostasis;GO:0051920//peroxiredoxin activity;GO:0016491//oxidoreductase activity
Unigene48124_All	1	298	0.31	0.32	0	0	0	0.3	0.21	0.1	-1.04509	0.151234	0.542402	NA	NA	NA	NA	NA	NA	NA	NA	NA
Unigene51137_All	1	445	0	0.7	0	0	0	0	0.233	0	NA	NA	NA	NA	NA	NA	NA	NA	NA	NA	NA	NA
CL1459.Contig1_All	1	2401	1.1	2.69	1.62	3.15	1.53	1.63	1.803	2.103	0.240988	0.0205265	0.0629049	NA	NA	K22382//WD repeat-containing protein 26;K22382//WD repeat-containing protein 26;K22382//WD repeat-containing protein 26;K22382//WD repeat-containing protein 26;K22382//WD repeat-containing protein 26	XM_017782303.1 PREDICTED: Gossypium arboreum WD repeat-containing protein 26-like (LOC108479595), transcript variant X7, mRNA	WD repeat-containing protein 26 homolog [Cynara cardunculus var. scolymus] >XP_024993815.1 WD repeat-containing protein 26 homolog [Cynara cardunculus var. scolymus] >XP_024993816.1 WD repeat-containing protein 26 homolog [Cynara cardunculus var. scolymus] >XP_024993818.1 WD repeat-containing protein 26 homolog [Cynara cardunculus var. scolymus] >XP_024993819.1 WD repeat-containing protein 26 hom…	WD domain, G-beta repeat	[S] KOG0293 WD40 repeat-containing protein	WD repeat-containing protein 26 homolog OS=Arabidopsis thaliana OX=3702 GN=WDR26 PE=1 SV=1	NA
CL7775.Contig1_All	1	2149	3.77	3.76	1.56	3.18	1.5	1.36	3.03	2.013	-0.566787	1.73094e-06	3.42695e-06	NA	NA	K21989//calcium permeable stress-gated cation channel;K21989//calcium permeable stress-gated cation channel;K21989//calcium permeable stress-gated cation channel;K21989//calcium permeable stress-gated cation channel;K21989//calcium permeable stress-gated cation channel	XM_017379885.1 PREDICTED: Daucus carota subsp. sativus CSC1-like protein ERD4 (LOC108209131), mRNA	CSC1-like protein ERD4 [Hevea brasiliensis]	Calcium-dependent channel, 7TM region, putative phosphate	[R] KOG1134 Uncharacterized conserved protein	CSC1-like protein ERD4 OS=Arabidopsis thaliana OX=3702 GN=ERD4 PE=1 SV=1	GO:0016021//integral component of membrane
Unigene11386_All	1	743	0	0.72	1.55	0.66	0.69	0.61	0.756	0.653	-0.221969	0.16282	0.590558	NA	NA	K12815//pre-mRNA-splicing factor ATP-dependent RNA helicase DHX38/PRP16 [EC:3.6.4.13]+ko03040//Spliceosome	EF650641.1 Dunaliella viridis strain SHU clone BAC 73E09 hypothetical protein, sodium-dependent phosphate transporter (SPT1), hypothetical protein, sodium-dependent phosphate transporter (SPT1-2), and hypothetical proteins genes, complete cds	hypothetical protein VIGAN_04365000 [Vigna angularis var. angularis]	NA	NA	NA	GO:0016021//integral component of membrane
Unigene73733_All	1	243	1.34	0	0	0	0	0	0.446	0	NA	NA	NA	NA	NA	NA	XM_016335103.2 PREDICTED: Arachis ipaensis uncharacterized LOC107631614 (LOC107631614), mRNA	uncharacterized protein LOC107481746 [Arachis duranensis] >XP_025691230.1 uncharacterized protein LOC112792271 [Arachis hypogaea]	NA	NA	NA	NA
CL2913.Contig9_All	1	8529	1.83	0.84	1.33	1.38	2.52	2.5	1.333	2.133	0.667441	3.12107e-20	3.70704e-20	NA	NA	K22733//magnesium transporter;K10999//cellulose synthase A [EC:2.4.1.12];K10999//cellulose synthase A [EC:2.4.1.12];K10999//cellulose synthase A [EC:2.4.1.12]	XM_002275262.3 PREDICTED: Vitis vinifera pentatricopeptide repeat-containing protein At4g30700 (LOC100243341), mRNA	pentatricopeptide repeat-containing protein At4g30700 [Cynara cardunculus var. scolymus]	Cellulose synthase	[R] KOG4197 FOG: PPR repeat	Pentatricopeptide repeat-containing protein At4g30700 OS=Arabidopsis thaliana OX=3702 GN=DYW9 PE=2 SV=1	GO:0008270//zinc ion binding;GO:0009451//RNA modification
Unigene23925_All	1	1272	306.23	280.15	347.74	57.41	59.6	65.64	311.373	60.883	-2.35325	0	0	NA	NA	K13126//polyadenylate-binding protein+ko03015//mRNA surveillance pathway+ko03018//RNA degradation+ko03013//RNA transport;K13126//polyadenylate-binding protein+ko03015//mRNA surveillance pathway+ko03018//RNA degradation+ko03013//RNA transport;K13126//polyadenylate-binding protein+ko03015//mRNA surveillance pathway+ko03018//RNA degradation+ko03013//RNA transport;K13126//polyadenylate-binding protei…	XM_019331422.1 PREDICTED: Ipomoea nil 30S ribosomal protein 2, chloroplastic-like (LOC109181577), transcript variant X2, mRNA	30S ribosomal protein like [Actinidia chinensis var. chinensis]	RNA recognition motif. (a.k.a. RRM, RBD, or RNP domain)	[R] KOG0118 FOG: RRM domain	30S ribosomal protein 2, chloroplastic OS=Arabidopsis thaliana OX=3702 GN=PSRP2 PE=2 SV=1	GO:0005840//ribosome;GO:0003723//RNA binding
CL3046.Contig24_All	1	4371	NA	NA	NA	NA	NA	NA	NA	NA	NA	NA	NA	NA	NA	NA	XM_016589173.1 PREDICTED: Nicotiana tabacum uncharacterized LOC107769916 (LOC107769916), mRNA	PREDICTED: uncharacterized protein LOC100241773 [Vitis vinifera]	N-terminal region of Chorein or VPS13	[S] KOG2955 Uncharacterized conserved protein	NA	GO:0005524//ATP binding;GO:0042626//ATPase activity, coupled to transmembrane movement of substances;GO:0016021//integral component of membrane
Unigene32773_All	1	2145	0	0	0	2.26	0.36	0.58	0	1.066	7.9105	1.39659e-27	1.39094e-27	NA	NA	NA	NA	NA	NA	NA	NA	NA
Unigene79714_All	1	2936	5.33	0.32	0.1	0	0.18	0	1.916	0.06	-4.99542	8.90992e-71	4.60059e-71	NA	NA	K14521//N-acetyltransferase 10 [EC:2.3.1.-]+ko03008//Ribosome biogenesis in eukaryotes;K14521//N-acetyltransferase 10 [EC:2.3.1.-]+ko03008//Ribosome biogenesis in eukaryotes;K14521//N-acetyltransferase 10 [EC:2.3.1.-]+ko03008//Ribosome biogenesis in eukaryotes;K14521//N-acetyltransferase 10 [EC:2.3.1.-]+ko03008//Ribosome biogenesis in eukaryotes;K14521//N-acetyltransferase 10 [EC:2.3.1.-]+ko03008…	XR_002578937.1 PREDICTED: Helianthus annuus uncharacterized LOC110915382 (LOC110915382), transcript variant X8, ncRNA	RNA cytidine acetyltransferase 2-like isoform X4 [Cynara cardunculus var. scolymus]	Possible tRNA binding domain	[R] KOG2036 Predicted P-loop ATPase fused to an acetyltransferase	RNA cytidine acetyltransferase 1 OS=Arabidopsis thaliana OX=3702 GN=At1g10490 PE=2 SV=2	GO:0000154//rRNA modification;GO:0005524//ATP binding;GO:0005730//nucleolus;GO:0051391//tRNA acetylation;GO:0042274//ribosomal small subunit biogenesis;GO:0008080//N-acetyltransferase activity
CL960.Contig4_All	1	2245	1.19	0	0	0.03	0	0	0.396	0.01	-5.09514	1.08206e-12	1.61717e-12	NA	NA	K17761//succinate-semialdehyde dehydrogenase, mitochondrial [EC:1.2.1.24]+ko00250//Alanine, aspartate and glutamate metabolism+ko01100//Metabolic pathways+ko00650//Butanoate metabolism;K17761//succinate-semialdehyde dehydrogenase, mitochondrial [EC:1.2.1.24]+ko00250//Alanine, aspartate and glutamate metabolism+ko01100//Metabolic pathways+ko00650//Butanoate metabolism;K17761//succinate-semialdehyd…	XM_002265478.4 PREDICTED: Vitis vinifera succinate-semialdehyde dehydrogenase, mitochondrial (LOC100262240), mRNA	Succinate-semialdehyde dehydrogenase [Actinidia chinensis var. chinensis]	Aldehyde dehydrogenase family	[C] KOG2451 Aldehyde dehydrogenase	Succinate-semialdehyde dehydrogenase, mitochondrial OS=Arabidopsis thaliana OX=3702 GN=ALDH5F1 PE=1 SV=2	GO:0006081//cellular aldehyde metabolic process;GO:0009013//succinate-semialdehyde dehydrogenase [NAD(P)+] activity;GO:0009450//gamma-aminobutyric acid catabolic process
CL11396.Contig1_All	1	2927	0.07	0.77	0.25	0	0	0.56	0.363	0.186	-0.975412	0.00100789	0.00250715	NA	Disease resistance protein (TIR-NBS-LRR class) family (best arabidopsis hit)	K19613//leucine-rich repeat protein SHOC2;K19613//leucine-rich repeat protein SHOC2;K22038//volume-regulated anion channel;K22038//volume-regulated anion channel	NA	TMV resistance protein like [Actinidia chinensis var. chinensis]	Leucine rich repeat	[VT] LSE0039 A Disease resistance protein (TIR-NBS-LRR class)	Disease resistance-like protein DSC1 OS=Arabidopsis thaliana OX=3702 GN=DSC1 PE=1 SV=1	GO:0043531//ADP binding;GO:0007165//signal transduction
Unigene46526_All	1	836	2.85	3.53	0.17	1.37	0.97	1.14	2.183	1.16	-0.885765	0.000247526	0.000577842	NA	NA	K12598//ATP-dependent RNA helicase DOB1 [EC:3.6.4.13]+ko03018//RNA degradation;K19026//spatacsin;K12879//THO complex subunit 2+ko03040//Spliceosome+ko03013//RNA transport;K14792//rRNA biogenesis protein RRP5;K13447//respiratory burst oxidase [EC:1.6.3.- 1.11.1.-]+ko04016//MAPK signaling pathway - plant+ko04626//Plant-pathogen interaction	XM_010056523.2 PREDICTED: Eucalyptus grandis hypothetical protein (LOC104443148), mRNA	protein CMSS1 [Sesamum indicum]	NA	[R] KOG1075 FOG: Reverse transcriptase	NA	GO:0004386//helicase activity
CL13583.Contig5_All	1	2673	3.35	0.65	0	0.46	0.62	0.49	1.333	0.523	-1.33173	7.51228e-13	1.11703e-12	NA	NA	K14397//cleavage and polyadenylation specificity factor subunit 5+ko03015//mRNA surveillance pathway;K14397//cleavage and polyadenylation specificity factor subunit 5+ko03015//mRNA surveillance pathway;K14397//cleavage and polyadenylation specificity factor subunit 5+ko03015//mRNA surveillance pathway;K14397//cleavage and polyadenylation specificity factor subunit 5+ko03015//mRNA surveillance pat…	XM_010664473.2 PREDICTED: Vitis vinifera pre-mRNA cleavage factor Im 25 kDa subunit 2 (LOC100266110), transcript variant X2, mRNA	pre-mRNA cleavage factor Im 25 kDa subunit 2 isoform X5 [Cynara cardunculus var. scolymus]	NA	[A] KOG1689 mRNA cleavage factor I subunit	Pre-mRNA cleavage factor Im 25 kDa subunit 2 OS=Arabidopsis thaliana OX=3702 GN=CFIS2 PE=1 SV=1	GO:0003729//mRNA binding;GO:0006378//mRNA polyadenylation;GO:0005849//mRNA cleavage factor complex
Unigene71124_All	1	528	0.96	0.55	0.13	0	0	0	0.546	0	-4.63605	0.000161817	0.00037057	NA	NA	K07277//outer membrane protein insertion porin family;K07277//outer membrane protein insertion porin family;K07277//outer membrane protein insertion porin family;K07277//outer membrane protein insertion porin family;K07277//outer membrane protein insertion porin family	XM_022170221.1 PREDICTED: Helianthus annuus outer envelope protein 80, chloroplastic (LOC110926461), transcript variant X2, mRNA	PREDICTED: outer envelope protein 80, chloroplastic-like [Pyrus x bretschneideri]	NA	NA	Outer envelope protein 80, chloroplastic OS=Arabidopsis thaliana OX=3702 GN=OEP80 PE=2 SV=1	NA
Unigene9435_All	1	2024	1.81	0.04	1.09	0.03	0	0	0.98	0.01	-6.6815	8.59913e-26	8.90645e-26	NA	NA	K13466//EIX receptor 1/2+ko04626//Plant-pathogen interaction;K13466//EIX receptor 1/2+ko04626//Plant-pathogen interaction;K03021//DNA-directed RNA polymerase III subunit RPC2 [EC:2.7.7.6]+ko03020//RNA polymerase;K20718//LRR receptor-like serine/threonine-protein kinase ERECTA [EC:2.7.11.1]+ko04016//MAPK signaling pathway - plant;K13415//protein brassinosteroid insensitive 1 [EC:2.7.10.1 2.7.11.1]…	KP278875.1 Vaccinium macrocarpon isolate HyRed microsatellite SCF139660 sequence	putative leucine-rich repeat protein, plant-type [Helianthus annuus]	Leucine rich repeat	[R] KOG0619 FOG: Leucine rich repeat	Receptor-like protein EIX2 OS=Solanum lycopersicum OX=4081 GN=EIX2 PE=1 SV=2	GO:0016021//integral component of membrane
Unigene54585_All	1	265	0	1.16	0	0	0	0	0.386	0	NA	NA	NA	NA	NA	NA	NA	NA	NA	NA	NA	NA
CL3603.Contig5_All	1	2631	0.28	0.48	0	0.19	0	0	0.253	0.063	-1.92913	2.99887e-05	6.47515e-05	NA	NA	K11593//eukaryotic translation initiation factor 2C	XM_018120172.1 PREDICTED: Theobroma cacao uncharacterized LOC18601839 (LOC18601839), transcript variant X1, mRNA	uncharacterized protein LOC112513538 isoform X1 [Cynara cardunculus var. scolymus]	T-antigen specific domain	NA	NA	NA
CL7203.Contig3_All	1	3995	2.22	0.91	0	2.64	1.61	1.55	1.043	1.933	0.907845	4.84016e-15	6.68592e-15	NA	NA	K12600//superkiller protein 3+ko03018//RNA degradation;K12600//superkiller protein 3+ko03018//RNA degradation;K12600//superkiller protein 3+ko03018//RNA degradation;K12600//superkiller protein 3+ko03018//RNA degradation;K12600//superkiller protein 3+ko03018//RNA degradation	XM_010665745.2 PREDICTED: Vitis vinifera tetratricopeptide repeat protein SKI3 (LOC100259801), transcript variant X2, mRNA	tetratricopeptide repeat protein SKI3 isoform X1 [Cynara cardunculus var. scolymus]	TPR repeat	[A] KOG1127 TPR repeat-containing protein	Tetratricopeptide repeat protein SKI3 OS=Arabidopsis thaliana OX=3702 GN=SKI3 PE=1 SV=1	GO:0006401//RNA catabolic process;GO:0016441//posttranscriptional gene silencing;GO:0070478//nuclear-transcribed mRNA catabolic process, 3'-5' exonucleolytic nonsense-mediated decay;GO:0055087//Ski complex
Unigene18574_All	1	297	0.95	0	0.61	0.87	0	0.31	0.52	0.393	-0.367019	0.190375	0.703621	NA	NA	NA	NA	NA	NA	NA	NA	NA
Unigene64791_All	1	256	0	0	0.78	0	0	0	0.26	0	NA	NA	NA	NA	NA	NA	NA	NA	NA	NA	NA	NA
Unigene55443_All	1	362	0	1.65	0	0	0	0	0.55	0	-3.85245	0.0036285	0.00980025	NA	NA	NA	NA	NA	NA	NA	NA	NA
CL9015.Contig1_All	1	473	0.47	0.73	0.92	0	0	0	0.706	0	-4.80425	6.57214e-05	0.000145588	NA	NA	NA	AP014961.1 Oryza sativa Japonica Group DNA, chromosome 5, cultivar: Nipponbare, complete sequence	NA	NA	NA	NA	NA
Unigene34728_All	1	311	0	0.6	0	0.81	0.55	0	0.2	0.453	1.27684	0.0791834	0.265733	NA	NA	K03043//DNA-directed RNA polymerase subunit beta [EC:2.7.7.6]+ko03020//RNA polymerase;K03043//DNA-directed RNA polymerase subunit beta [EC:2.7.7.6]+ko03020//RNA polymerase;K03043//DNA-directed RNA polymerase subunit beta [EC:2.7.7.6]+ko03020//RNA polymerase;K03043//DNA-directed RNA polymerase subunit beta [EC:2.7.7.6]+ko03020//RNA polymerase;K03043//DNA-directed RNA polymerase subunit beta [EC:2.…	KX352464.1 Platycodon grandiflorus chloroplast, complete genome	RNA polymerase beta subunit (chloroplast) [Platycodon grandiflorus] >ARR27754.1 RNA polymerase beta subunit (chloroplast) [Platycodon grandiflorus]	RNA polymerase Rpb2, domain 6	[K] KOG0214 RNA polymerase II, second largest subunit	DNA-directed RNA polymerase subunit beta OS=Panax ginseng OX=4054 GN=rpoB PE=3 SV=1	GO:0003899//DNA-directed 5'-3' RNA polymerase activity;GO:0032549//ribonucleoside binding;GO:0003677//DNA binding;GO:0006351//transcription, DNA-templated;GO:0009507//chloroplast
Unigene66006_All	1	300	0.62	0	0.6	0	0	0	0.406	0	NA	NA	NA	NA	NA	NA	NA	NA	NA	NA	NA	NA
CL6913.Contig6_All	1	639	0.45	0	0	0	0	0.24	0.15	0.08	-0.893782	0.125628	0.440506	NA	NA	NA	CP002684.1 Arabidopsis thaliana chromosome 1 sequence	hypothetical protein L484_003332 [Morus notabilis]	NA	NA	Uncharacterized protein At1g01500 OS=Arabidopsis thaliana OX=3702 GN=At1g01500 PE=2 SV=1	GO:0016021//integral component of membrane
CL1557.Contig10_All	1	2092	0	0	0.09	0.53	0	0.27	0.03	0.266	3.09289	7.60544e-07	1.47182e-06	NA	NA	K08287//dual-specificity kinase [EC:2.7.12.1];K08287//dual-specificity kinase [EC:2.7.12.1];K08287//dual-specificity kinase [EC:2.7.12.1];K08287//dual-specificity kinase [EC:2.7.12.1];K08287//dual-specificity kinase [EC:2.7.12.1]	XM_012219480.2 PREDICTED: Jatropha curcas serine/threonine-protein kinase AFC1 (LOC105636251), transcript variant X1, mRNA	serine/threonine-protein kinase AFC1 [Prunus yedoensis var. nudiflora]	Protein kinase domain	[T] KOG0671 LAMMER dual specificity kinases	Serine/threonine-protein kinase AFC1 OS=Arabidopsis thaliana OX=3702 GN=AFC1 PE=2 SV=2	GO:0005524//ATP binding;GO:0004672//protein kinase activity;GO:0016021//integral component of membrane
Unigene47915_All	1	410	0	1.76	0	0	0	0	0.586	0	-4.21502	0.00104472	0.00262006	NA	NA	NA	AM450304.2 Vitis vinifera contig VV78X178803.1, whole genome shotgun sequence	NA	NA	NA	NA	NA
Unigene10507_All	1	1152	0	0.1	0.53	0.23	1.51	0.87	0.21	0.87	2.02415	4.54798e-07	8.68855e-07	NA	NA	K07766//diphosphoinositol-polyphosphate diphosphatase [EC:3.6.1.52];K07766//diphosphoinositol-polyphosphate diphosphatase [EC:3.6.1.52];K07766//diphosphoinositol-polyphosphate diphosphatase [EC:3.6.1.52];K07766//diphosphoinositol-polyphosphate diphosphatase [EC:3.6.1.52];K07766//diphosphoinositol-polyphosphate diphosphatase [EC:3.6.1.52]	XM_019306944.1 PREDICTED: Ipomoea nil nudix hydrolase 16, mitochondrial-like (LOC109158987), mRNA	nudix hydrolase 16, mitochondrial isoform X1 [Cynara cardunculus var. scolymus]	NUDIX domain	[T] KOG2839 Diadenosine and diphosphoinositol polyphosphate phosphohydrolase	Nudix hydrolase 16, mitochondrial OS=Arabidopsis thaliana OX=3702 GN=NUDT16 PE=2 SV=1	GO:0016787//hydrolase activity
CL8047.Contig2_All	1	1875	3.52	1.25	2.54	3.93	5.25	4.78	2.436	4.653	0.929019	1.11154e-16	1.46015e-16	NA	NA	K07942//ADP-ribosylation factor-like protein 1;K07942//ADP-ribosylation factor-like protein 1;K07942//ADP-ribosylation factor-like protein 1;K07942//ADP-ribosylation factor-like protein 1;K07942//ADP-ribosylation factor-like protein 1	XM_020554582.1 PREDICTED: Prunus persica ADP-ribosylation factor 1 (LOC18790118), mRNA	hypothetical protein POPTR_006G171650 [Populus trichocarpa]	ADP-ribosylation factor family	[U] KOG0070 GTP-binding ADP-ribosylation factor Arf1	ADP-ribosylation factor 1 OS=Brassica rapa subsp. pekinensis OX=51351 GN=ARF1 PE=2 SV=3	GO:0005525//GTP binding
CL7845.Contig3_All	1	1682	0.15	1.39	0	0.3	0.18	0.25	0.513	0.243	-1.03878	0.00186239	0.00479055	NA	NA	NA	NM_001254061.2 Glycine max uncharacterized LOC100795790 (LOC100795790), mRNA	serine/Arginine-related protein 53 [Cynara cardunculus var. scolymus]	NA	NA	NA	GO:0000380//alternative mRNA splicing, via spliceosome
CL2077.Contig5_All	1	846	0.32	0.59	0.33	1.14	2.27	1.8	0.413	1.736	2.08135	1.65277e-09	2.79873e-09	NA	NA	K09843//(+)-abscisic acid 8'-hydroxylase [EC:1.14.14.137]+ko00906//Carotenoid biosynthesis;K09843//(+)-abscisic acid 8'-hydroxylase [EC:1.14.14.137]+ko00906//Carotenoid biosynthesis;K09843//(+)-abscisic acid 8'-hydroxylase [EC:1.14.14.137]+ko00906//Carotenoid biosynthesis;K09843//(+)-abscisic acid 8'-hydroxylase [EC:1.14.14.137]+ko00906//Carotenoid biosynthesis;K09843//(+)-abscisic acid 8'-hydrox…	XM_009351224.2 PREDICTED: Pyrus x bretschneideri abscisic acid 8'-hydroxylase 4 (LOC103941040), mRNA	PREDICTED: abscisic acid 8'-hydroxylase 4 [Malus domestica] >RXH99832.1 hypothetical protein DVH24_021634 [Malus domestica]	Cytochrome P450	[QI] KOG0157 Cytochrome P450 CYP4/CYP19/CYP26 subfamilies	Abscisic acid 8'-hydroxylase CYP707A1 OS=Solanum lycopersicum OX=4081 GN=CYP707A1 PE=2 SV=1	GO:0016705//oxidoreductase activity, acting on paired donors, with incorporation or reduction of molecular oxygen;GO:0020037//heme binding;GO:0005506//iron ion binding;GO:0004497//monooxygenase activity
Unigene61987_All	1	224	0	0	0.98	0	0	0	0.326	0	NA	NA	NA	NA	NA	NA	NA	NA	NA	NA	NA	NA
CL4173.Contig1_All	1	718	1.03	1.17	1.13	0	0	0.09	1.11	0.03	-5.21742	2.25247e-10	3.68431e-10	NA	NA	NA	NA	NA	NA	NA	NA	NA
CL5075.Contig1_All	1	1176	0.52	0.32	1.12	0.54	0.3	0.51	0.653	0.45	-0.538131	0.0424321	0.13548	NA	NA	NA	NA	NA	NA	NA	NA	NA
Unigene26777_All	1	1895	41.26	22.6	89.22	25.94	9.49	12.69	51.026	16.04	-1.667	0	0	NA	NA	K01051//pectinesterase [EC:3.1.1.11]+ko00040//Pentose and glucuronate interconversions+ko01100//Metabolic pathways;K01051//pectinesterase [EC:3.1.1.11]+ko00040//Pentose and glucuronate interconversions+ko01100//Metabolic pathways;K01051//pectinesterase [EC:3.1.1.11]+ko00040//Pentose and glucuronate interconversions+ko01100//Metabolic pathways;K01051//pectinesterase [EC:3.1.1.11]+ko00040//Pentose …	XM_004297414.2 PREDICTED: Fragaria vesca subsp. vesca pectinesterase (LOC101302349), mRNA	pectinesterase [Cynara cardunculus var. scolymus] >KVI05430.1 hypothetical protein Ccrd_016223 [Cynara cardunculus var. scolymus]	Pectinesterase	[M] LSE0024 A Pectinesterase	Probable pectinesterase/pectinesterase inhibitor 6 OS=Arabidopsis thaliana OX=3702 GN=PME6 PE=2 SV=1	GO:0045330//aspartyl esterase activity;GO:0030599//pectinesterase activity;GO:0005618//cell wall;GO:0045490//pectin catabolic process;GO:0005576//extracellular region;GO:0016021//integral component of membrane;GO:0004857//enzyme inhibitor activity;GO:0042545//cell wall modification
CL12970.Contig5_All	1	1482	0.22	0	0	0.43	0	0.51	0.073	0.313	2.13524	0.000174357	0.000401923	NA	NA	K05607//methylglutaconyl-CoA hydratase [EC:4.2.1.18]+ko00280//Valine, leucine and isoleucine degradation+ko01100//Metabolic pathways;K05607//methylglutaconyl-CoA hydratase [EC:4.2.1.18]+ko00280//Valine, leucine and isoleucine degradation+ko01100//Metabolic pathways;K05607//methylglutaconyl-CoA hydratase [EC:4.2.1.18]+ko00280//Valine, leucine and isoleucine degradation+ko01100//Metabolic pathways;…	NA	PREDICTED: probable enoyl-CoA hydratase 2, mitochondrial [Nelumbo nucifera]	Enoyl-CoA hydratase/isomerase	[I] KOG1679 Enoyl-CoA hydratase	Probable enoyl-CoA hydratase 2, mitochondrial OS=Arabidopsis thaliana OX=3702 GN=At4g16800 PE=2 SV=1	GO:0003824//catalytic activity
Unigene3852_All	1	4284	0	0	0.02	0.01	2.46	2.21	0.006	1.56	8.19363	7.85692e-75	3.87504e-75	NA	NA	K01081//5'-nucleotidase [EC:3.1.3.5]+ko00230//Purine metabolism+ko01100//Metabolic pathways+ko00760//Nicotinate and nicotinamide metabolism+ko01110//Biosynthesis of secondary metabolites+ko00240//Pyrimidine metabolism;K01081//5'-nucleotidase [EC:3.1.3.5]+ko00230//Purine metabolism+ko01100//Metabolic pathways+ko00760//Nicotinate and nicotinamide metabolism+ko01110//Biosynthesis of secondary metabo…	XM_022121117.1 PREDICTED: Helianthus annuus 7-methylguanosine phosphate-specific 5'-nucleotidase A-like (LOC110872337), transcript variant X2, mRNA	hypothetical protein LSAT_8X21800 [Lactuca sativa]	NA	[S] KOG3128 Uncharacterized conserved protein	NA	GO:0000287//magnesium ion binding;GO:0008253//5'-nucleotidase activity;GO:0005737//cytoplasm
CL8779.Contig3_All	1	2837	2.82	0.26	0.8	1.08	0.75	0.86	1.293	0.896	-0.524386	0.000424845	0.00101603	NA	NA	K08819//cyclin-dependent kinase 12/13 [EC:2.7.11.22 2.7.11.23];K08819//cyclin-dependent kinase 12/13 [EC:2.7.11.22 2.7.11.23];K08819//cyclin-dependent kinase 12/13 [EC:2.7.11.22 2.7.11.23];K08819//cyclin-dependent kinase 12/13 [EC:2.7.11.22 2.7.11.23];K08819//cyclin-dependent kinase 12/13 [EC:2.7.11.22 2.7.11.23]	XM_018985061.1 PREDICTED: Juglans regia probable serine/threonine-protein kinase At1g54610 (LOC109005945), mRNA	Serine/threonine protein kinase [Trema orientale]	Protein kinase domain	[D] KOG0600 Cdc2-related protein kinase	Probable serine/threonine-protein kinase At1g54610 OS=Arabidopsis thaliana OX=3702 GN=At1g54610 PE=1 SV=1	GO:0004674//protein serine/threonine kinase activity;GO:0005524//ATP binding;GO:0004672//protein kinase activity
CL13669.Contig3_All	1	506	0	0.29	0	0.67	0	0	0.096	0.223	1.27684	0.0791834	0.265733	NA	NA	NA	NA	NA	NA	NA	NA	NA
CL3588.Contig3_All	1	1781	2.92	0.36	1.79	1.87	0	0.63	1.69	0.833	-1.00546	1.1313e-07	2.09284e-07	ABI3VP1	NA	K21554//CREB3 regulatory factor	HG975449.1 Solanum pennellii chromosome ch10, complete genome	PREDICTED: B3 domain-containing protein REM16-like [Populus euphratica] >XP_011030837.1 PREDICTED: B3 domain-containing protein REM16-like [Populus euphratica] >XP_011030846.1 PREDICTED: B3 domain-containing protein REM16-like [Populus euphratica] >XP_011030853.1 PREDICTED: B3 domain-containing protein REM16-like [Populus euphratica]	B3 DNA binding domain	[S] LSE0155 A Uncharacterized protein	B3 domain-containing protein REM16 OS=Arabidopsis thaliana OX=3702 GN=REM16 PE=2 SV=1	GO:0003677//DNA binding;GO:0005634//nucleus
Unigene34927_All	1	376	0	0	0	0.2	1.46	0.43	0	0.696	4.27684	0.000702064	0.00172004	NA	NA	K13420//LRR receptor-like serine/threonine-protein kinase FLS2 [EC:2.7.11.1]+ko04016//MAPK signaling pathway - plant+ko04626//Plant-pathogen interaction;K13420//LRR receptor-like serine/threonine-protein kinase FLS2 [EC:2.7.11.1]+ko04016//MAPK signaling pathway - plant+ko04626//Plant-pathogen interaction;K13420//LRR receptor-like serine/threonine-protein kinase FLS2 [EC:2.7.11.1]+ko04016//MAPK si…	XM_007215182.2 PREDICTED: Prunus persica probable inactive leucine-rich repeat receptor kinase XIAO (LOC18784032), mRNA	leucine-rich repeat receptor-like serine/threonine-protein kinase BAM1 [Coffea eugenioides]	Leucine Rich repeats (2 copies)	[T] LSE0002 A Receptor protein kinase containing LRR repeats	Receptor protein-tyrosine kinase CEPR1 OS=Arabidopsis thaliana OX=3702 GN=CEPR1 PE=1 SV=1	NA
Unigene47658_All	1	208	0	0.6	0	0	0	0	0.2	0	NA	NA	NA	NA	NA	NA	NA	NA	NA	NA	NA	NA
Unigene11401_All	1	256	0.41	0.82	0.78	0	0	0	0.67	0	-3.36702	0.0127518	0.0379646	NA	NA	NA	NA	NA	NA	NA	NA	NA
CL4500.Contig7_All	1	6072	2.38	0.32	0.48	0.4	0.42	0.16	1.06	0.326	-1.69751	3.49745e-31	3.22293e-31	NA	NA	NA	XM_017566165.1 PREDICTED: Vigna angularis 2-hydroxy-6-oxononadienedioate/2-hydroxy-6-oxononatrienedioate hydrolase (LOC108331471), transcript variant X3, mRNA	PREDICTED: uncharacterized protein LOC108224014 isoform X2 [Daucus carota subsp. sativus]	Alpha/beta hydrolase family	[R] KOG1454 Predicted hydrolase/acyltransferase (alpha/beta hydrolase superfamily)	Formin-like protein 14 OS=Arabidopsis thaliana OX=3702 GN=FH14 PE=3 SV=3	NA
CL1822.Contig1_All	1	973	0	2.06	0	0	0	0	0.686	0	-6.01778	2.53e-09	4.3189e-09	NA	NA	K01187//alpha-glucosidase [EC:3.2.1.20]+ko01100//Metabolic pathways+ko00052//Galactose metabolism+ko00500//Starch and sucrose metabolism;K01187//alpha-glucosidase [EC:3.2.1.20]+ko01100//Metabolic pathways+ko00052//Galactose metabolism+ko00500//Starch and sucrose metabolism;K01187//alpha-glucosidase [EC:3.2.1.20]+ko01100//Metabolic pathways+ko00052//Galactose metabolism+ko00500//Starch and sucrose…	XM_018981471.1 PREDICTED: Juglans regia alpha-glucosidase 2 (LOC109003359), partial mRNA	uncharacterized protein LOC112034505 [Quercus suber]	NA	[GMO] KOG1066 Glucosidase II catalytic (alpha) subunit and related enzymes, glycosyl hydrolase family 31	Ketol-acid reductoisomerase, chloroplastic OS=Oryza sativa subsp. japonica OX=39947 GN=Os05g0573700 PE=1 SV=1	GO:0004553//hydrolase activity, hydrolyzing O-glycosyl compounds;GO:0030246//carbohydrate binding;GO:0005975//carbohydrate metabolic process
CL13388.Contig15_All	1	1399	0	0.29	0.13	0	0	0	0.14	0	-4.33493	0.000646814	0.00157932	NA	NA	K21444//poly(rC)-binding protein 3/4;K21444//poly(rC)-binding protein 3/4;K21444//poly(rC)-binding protein 3/4;K21444//poly(rC)-binding protein 3/4;K21444//poly(rC)-binding protein 3/4	XM_022125443.1 PREDICTED: Helianthus annuus KH domain-containing protein HEN4-like (LOC110877289), mRNA	poly(rC)-binding protein 4-like [Cynara cardunculus var. scolymus]	KH domain	[AR] KOG2190 PolyC-binding proteins alphaCP-1 and related KH domain proteins	Phospholipase D zeta 1 OS=Arabidopsis thaliana OX=3702 GN=PLDZETA1 PE=1 SV=1	GO:0003723//RNA binding;GO:0016021//integral component of membrane
Unigene18490_All	1	413	0.38	0.58	0.18	0.35	0.18	0.19	0.38	0.24	-0.630054	0.139699	0.494262	NA	NA	NA	NA	NA	NA	NA	NA	NA
CL3381.Contig11_All	1	8868	0.23	0.97	1.55	3.26	0.73	0.44	0.916	1.476	0.703388	1.08944e-16	1.4305e-16	NA	TSA: Lactuca sativa Letassy_X1_928 mRNA sequence	K05658//ATP-binding cassette, subfamily B (MDR/TAP), member 1 [EC:7.6.2.2]+ko02010//ABC transporters	XM_002280417.4 PREDICTED: Vitis vinifera putative ABC transporter B family member 8 (LOC100249029), mRNA	putative ABC transporter B family member 8 [Cynara cardunculus var. scolymus]	ABC transporter transmembrane region	[Q] KOG0061 Transporter, ABC superfamily (Breast cancer resistance protein)	ABC transporter B family member 15 OS=Arabidopsis thaliana OX=3702 GN=ABCB15 PE=3 SV=1	GO:0005524//ATP binding;GO:0042626//ATPase activity, coupled to transmembrane movement of substances;GO:0016021//integral component of membrane
CL7270.Contig2_All	1	247	0.43	0	1.24	0	0	0	0.556	0	NA	NA	NA	NA	NA	NA	NA	NA	NA	NA	NA	NA
Unigene22586_All	1	1059	0	0	0.07	0.36	0.28	0.37	0.023	0.336	3.90589	2.03263e-05	4.33057e-05	NA	NA	NA	NA	NA	NA	NA	NA	NA
CL7169.Contig1_All	1	469	0.8	0.16	1.24	0.3	0.31	1.4	0.733	0.67	-0.152006	0.209836	0.784343	NA	NA	NA	KP940490.1 Bartsia sp. JPM2059 NADH dehydrogenase subunit 3 (nad3), ribosomal protein subunit S12 (rps12), NADH dehydrogenase subunit 4L (nad4L), ATP synthase subunit 4 (atp4), cytochrome c oxidase subunit 1 (cox1), and ribosomal protein subunit S10 (rps10) genes, complete cds; NADH dehydrogenase subunit 1 (nad1) gene, exon 5 and partial cds; and tRNA-Leu (trnL) gene, complete sequence; mitochond…	NA	NA	NA	NA	NA
CL1732.Contig14_All	1	3178	0	0.52	0	0	0	0	0.173	0	-5.88152	1.18542e-08	2.08705e-08	NA	NA	K06617//raffinose synthase [EC:2.4.1.82]+ko00052//Galactose metabolism;K06617//raffinose synthase [EC:2.4.1.82]+ko00052//Galactose metabolism;K06617//raffinose synthase [EC:2.4.1.82]+ko00052//Galactose metabolism;K06617//raffinose synthase [EC:2.4.1.82]+ko00052//Galactose metabolism	XM_011087990.2 PREDICTED: Sesamum indicum probable galactinol--sucrose galactosyltransferase 2 (LOC105168068), mRNA	PREDICTED: probable galactinol--sucrose galactosyltransferase 2 [Vitis vinifera]	Raffinose synthase or seed imbibition protein Sip1	NA	Probable galactinol--sucrose galactosyltransferase 2 OS=Arabidopsis thaliana OX=3702 GN=RFS2 PE=2 SV=2	GO:0016757//transferase activity, transferring glycosyl groups;GO:0010325//raffinose family oligosaccharide biosynthetic process;GO:0003824//catalytic activity
Unigene24918_All	1	253	0.83	1.26	0.4	0	0.39	0	0.83	0.13	-2.63005	0.0144831	0.0436308	NA	NA	NA	NA	NA	NA	NA	NA	NA
Unigene32298_All	1	1663	8.64	6.11	4.51	8.11	12	11.52	6.42	10.543	0.717761	8.38354e-21	9.79623e-21	NA	NB-ARC domain-containing disease resistance protein (best arabidopsis hit); mla1, putative (best rice hit)	K15223//upstream activation factor subunit UAF30;K15223//upstream activation factor subunit UAF30;K15223//upstream activation factor subunit UAF30;K15223//upstream activation factor subunit UAF30;K15223//upstream activation factor subunit UAF30	NA	RNA polymerase II transcriptional coactivator KELP [Cynara cardunculus var. scolymus] >KVH95328.1 DEK, C-terminal [Cynara cardunculus var. scolymus]	DEK C terminal domain	[K] KOG2712 Transcriptional coactivator	RNA polymerase II transcriptional coactivator KELP OS=Arabidopsis thaliana OX=3702 GN=KELP PE=1 SV=1	GO:0003677//DNA binding;GO:0006355//regulation of transcription, DNA-templated
CL10046.Contig2_All	1	2746	0.13	0.11	1.06	2.06	0.88	0.93	0.433	1.29	1.57009	4.78544e-16	6.40402e-16	NA	LIM domain-containing protein, putative, expressed (best arabidopsis hit)	K17964//leucine-rich PPR motif-containing protein, mitochondrial	NA	PREDICTED: protein DA1-related 1-like [Nicotiana attenuata]	Protein DA1	[TZ] KOG1703 Adaptor protein Enigma and related PDZ-LIM proteins	Protein DA1 OS=Arabidopsis thaliana OX=3702 GN=DA1 PE=1 SV=1	NA
Unigene74820_All	1	205	NA	NA	NA	NA	NA	NA	NA	NA	NA	NA	NA	NA	NA	NA	XM_021118294.1 PREDICTED: Arachis ipaensis cellulose synthase-like protein H1 (LOC107632722), mRNA	cellulose synthase-like protein H1 [Arachis ipaensis]	NA	NA	Cellulose synthase-like protein H1 OS=Oryza sativa subsp. japonica OX=39947 GN=CSLH1 PE=2 SV=2	NA
Unigene13412_All	1	2923	0.83	1	0.85	0.33	0.54	0.54	0.893	0.47	-0.936182	2.04259e-06	4.05771e-06	NA	NA	NA	XM_016833250.1 PREDICTED: Gossypium hirsutum protein FLC EXPRESSOR-like (LOC107906291), mRNA	Protein FLX-like [Actinidia chinensis var. chinensis]	SlyX	NA	Protein FLX-like 3 OS=Arabidopsis thaliana OX=3702 GN=FLXL3 PE=1 SV=1	NA
Unigene55951_All	1	211	0	1.17	0	0	0	0	0.39	0	NA	NA	NA	NA	NA	NA	NA	NA	NA	NA	NA	NA
CL4735.Contig2_All	1	7182	1.14	1.82	1.47	0.78	0.97	0.85	1.476	0.866	-0.765243	1.86656e-15	2.54423e-15	NA	NA	K21867//potassium channel;K21867//potassium channel;K21867//potassium channel;K21867//potassium channel;K21867//potassium channel	NM_001281081.1 Vitis vinifera inward rectifying shaker-like K+ channel (K1.2), mRNA >FR669116.1 Vitis vinifera mRNA for inward rectifying shaker-like K+ channel (K1.2 gene)	PREDICTED: potassium channel AKT1-like [Nelumbo nucifera]	PPR repeat	[PT] KOG0498 K+-channel ERG and related proteins, contain PAS/PAC sensor domain	Potassium channel AKT1 OS=Arabidopsis thaliana OX=3702 GN=AKT1 PE=1 SV=2	GO:0090333//regulation of stomatal closure;GO:0005249//voltage-gated potassium channel activity;GO:0009414//response to water deprivation;GO:0005242//inward rectifier potassium channel activity;GO:0042802//identical protein binding;GO:0034765//regulation of ion transmembrane transport;GO:0048767//root hair elongation;GO:0016021//integral component of membrane;GO:0009651//response to salt stress;G…
CL2650.Contig30_All	1	2631	0.44	0.67	0	0.16	0.92	0.43	0.37	0.503	0.446215	0.0290679	0.0909552	NA	NA	NA	XM_009609619.2 PREDICTED: Nicotiana tomentosiformis poly(A) polymerase I-like (LOC104102017), transcript variant X2, mRNA	uncharacterized protein LOC110637698 isoform X1 [Hevea brasiliensis]	Probable RNA and SrmB- binding site of polymerase A	[J] KOG2159 tRNA nucleotidyltransferase/poly(A) polymerase	NA	GO:0006396//RNA processing;GO:0003723//RNA binding;GO:0016779//nucleotidyltransferase activity
Unigene42193_All	1	304	NA	NA	NA	NA	NA	NA	NA	NA	NA	NA	NA	NA	NA	NA	NA	NA	NA	NA	NA	NA
Unigene28555_All	1	354	0	0	0	1.77	0.68	0.93	0	1.126	4.8618	3.69321e-05	8.02478e-05	LOB	NA	K21994//LOB domain-containing protein 18;K13944//LOB domain-containing protein 16;K13944//LOB domain-containing protein 16;K13944//LOB domain-containing protein 16;K13944//LOB domain-containing protein 16	XM_021127372.1 PREDICTED: Arachis duranensis LOB domain-containing protein 21-like (LOC107496925), mRNA	LOB domain-containing protein 36-like [Cynara cardunculus var. scolymus]	Protein of unknown function DUF260	[R] LSE0040 A Lateral organ boundaries domain (LOB)	LOB domain-containing protein 36 OS=Arabidopsis thaliana OX=3702 GN=LBD36 PE=2 SV=1	NA
Unigene64905_All	1	217	0	0	0.52	0	0	0	0.173	0	NA	NA	NA	NA	NA	NA	NA	NA	NA	NA	NA	NA
Unigene21812_All	1	326	0.82	0.83	0	0	0.26	0	0.55	0.086	-2.63005	0.0144831	0.0436308	NA	NA	NA	NA	NA	NA	NA	NA	NA
CL13620.Contig1_All	1	1643	0.64	0.32	0.21	0.25	0	0.44	0.39	0.23	-0.768532	0.0189631	0.0579262	NA	NA	K13346//peroxin-10+ko04146//Peroxisome;K13346//peroxin-10+ko04146//Peroxisome;K13346//peroxin-10+ko04146//Peroxisome;K13346//peroxin-10+ko04146//Peroxisome;K13346//peroxin-10+ko04146//Peroxisome	XM_022141235.1 PREDICTED: Helianthus annuus peroxisome biogenesis factor 10 (LOC110894066), mRNA	peroxisome biogenesis factor 10 isoform X1 [Cynara cardunculus var. scolymus]	Pex2 / Pex12 amino terminal region	[O] KOG0317 Predicted E3 ubiquitin ligase, integral peroxisomal membrane protein	Peroxisome biogenesis factor 10 OS=Arabidopsis thaliana OX=3702 GN=PEX10 PE=1 SV=1	GO:0006513//protein monoubiquitination;GO:0004842//ubiquitin-protein transferase activity;GO:0005779//integral component of peroxisomal membrane;GO:0006635//fatty acid beta-oxidation;GO:0005829//cytosol;GO:0008270//zinc ion binding;GO:0016558//protein import into peroxisome matrix;GO:0009853//photorespiration;GO:0009793//embryo development ending in seed dormancy;GO:0010381//peroxisome-chloroplas…
CL129.Contig13_All	1	3510	1.06	0.61	0	0.42	0.16	0.85	0.556	0.476	-0.21746	0.0866873	0.294568	NA	NA	K14721//DNA-directed RNA polymerase III subunit RPC5+ko03020//RNA polymerase;K14721//DNA-directed RNA polymerase III subunit RPC5+ko03020//RNA polymerase;K14721//DNA-directed RNA polymerase III subunit RPC5+ko03020//RNA polymerase;K14721//DNA-directed RNA polymerase III subunit RPC5+ko03020//RNA polymerase;K14721//DNA-directed RNA polymerase III subunit RPC5+ko03020//RNA polymerase	NA	DNA-directed RNA polymerase III subunit RPC5 isoform X1 [Coffea eugenioides]	Sin-like protein conserved region	[K] KOG2354 RNA Polymerase C (III) 37 kDa subunit	NA	GO:0003899//DNA-directed 5'-3' RNA polymerase activity;GO:0005634//nucleus;GO:0006351//transcription, DNA-templated
Unigene46234_All	1	208	1.19	1.2	0	0	1.09	1.14	0.796	0.743	-0.0450912	0.252728	0.964742	NA	NA	NA	NA	NA	NA	NA	NA	NA
Unigene51244_All	1	269	0	0.38	0.36	0	0	0	0.246	0	NA	NA	NA	NA	NA	NA	NA	NA	NA	NA	NA	NA
CL11902.Contig2_All	1	1015	0.61	0	1.18	0.18	0	0	0.596	0.06	-3.30306	2.95009e-07	5.58121e-07	NA	NA	K01244//5'-methylthioadenosine nucleosidase [EC:3.2.2.16]+ko01100//Metabolic pathways+ko00270//Cysteine and methionine metabolism;K01244//5'-methylthioadenosine nucleosidase [EC:3.2.2.16]+ko01100//Metabolic pathways+ko00270//Cysteine and methionine metabolism;K01244//5'-methylthioadenosine nucleosidase [EC:3.2.2.16]+ko01100//Metabolic pathways+ko00270//Cysteine and methionine metabolism;K01244//5…	XM_021430456.1 PREDICTED: Herrania umbratica 5'-methylthioadenosine/S-adenosylhomocysteine nucleosidase 2-like (LOC110417882), mRNA	5'-methylthioadenosine/S-adenosylhomocysteine nucleosidase 1-like [Cynara cardunculus var. scolymus]	Phosphorylase superfamily	NA	5'-methylthioadenosine/S-adenosylhomocysteine nucleosidase 1 OS=Arabidopsis thaliana OX=3702 GN=MTN1 PE=1 SV=1	GO:0009116//nucleoside metabolic process;GO:0003824//catalytic activity
CL8052.Contig8_All	1	2130	0.05	0.09	0.19	1.65	0.54	0.61	0.11	0.933	3.08392	6.87006e-20	8.23295e-20	NA	NA	NA	XM_009411633.2 PREDICTED: Musa acuminata subsp. malaccensis serine/threonine-protein kinase STN7, chloroplastic (LOC103992054), mRNA	serine/threonine-protein kinase STN7, chloroplastic isoform X2 [Amborella trichopoda]	NA	[R] KOG0594 Protein kinase PCTAIRE and related kinases	Serine/threonine-protein kinase STN7, chloroplastic OS=Arabidopsis thaliana OX=3702 GN=STN7 PE=1 SV=1	GO:0005524//ATP binding;GO:0004672//protein kinase activity;GO:0016021//integral component of membrane
Unigene52749_All	1	314	0	0.59	0	0	0	0	0.196	0	NA	NA	NA	NA	NA	NA	NA	NA	NA	NA	NA	NA
Unigene78567_All	1	306	0.6	0	0	0	0	0	0.2	0	NA	NA	NA	NA	NA	K08869//aarF domain-containing kinase	XM_016333523.2 PREDICTED: Arachis ipaensis transcription factor MYBS1 (LOC107630413), mRNA	transcription factor MYBS1 [Arachis ipaensis] >XP_025644418.1 transcription factor MYBS1-like [Arachis hypogaea] >RYR20433.1 hypothetical protein Ahy_B03g065550 [Arachis hypogaea]	Myb-like DNA-binding domain	[O] KOG0724 Zuotin and related molecular chaperones (DnaJ superfamily), contains DNA-binding domains	Transcription factor DIVARICATA OS=Antirrhinum majus OX=4151 GN=DIVARICATA PE=2 SV=1	GO:0009751//response to salicylic acid;GO:0046686//response to cadmium ion;GO:0009733//response to auxin;GO:0003677//DNA binding;GO:0005634//nucleus;GO:0009651//response to salt stress;GO:0009753//response to jasmonic acid;GO:0009739//response to gibberellin
Unigene64465_All	1	343	0.25	0.26	0.97	0	0.24	0	0.493	0.08	-2.63005	0.0144831	0.0436308	NA	NA	NA	NA	NA	NA	NA	NA	NA
Unigene36994_All	1	783	0.42	0.93	0.32	0.16	0.4	0.74	0.556	0.433	-0.367019	0.127301	0.446732	NA	NA	NA	NA	NA	NA	NA	NA	NA
Unigene3683_All	1	2337	2.79	3.41	2.61	1.09	1.25	1.3	2.936	1.213	-1.2749	1.34612e-21	1.54171e-21	NA	NA	NA	XM_013755562.1 PREDICTED: Brassica oleracea var. oleracea uncharacterized LOC106317786 (LOC106317786), mRNA	Rho guanine nucleotide exchange factor like [Actinidia chinensis var. chinensis]	NA	NA	NA	NA
CL7689.Contig1_All	1	324	0	0	0	0.25	1.3	0.8	0	0.783	4.12483	0.00127837	0.00323229	NA	NA	NA	NA	NA	NA	NA	NA	NA
CL8713.Contig2_All	1	826	4.74	1.81	2.56	1.62	2.32	1.98	3.036	1.973	-0.619303	0.00117383	0.00295646	NA	NA	K11253//histone H3;K11253//histone H3;K11253//histone H3;K11253//histone H3;K11253//histone H3	BT013006.1 Lycopersicon esculentum clone 114241R, mRNA sequence	histone H3.3 isoform X1 [Cucurbita moschata]	NA	[B] KOG1745 Histones H3 and H4	Histone H3.3 OS=Arabidopsis thaliana OX=3702 GN=HTR4 PE=1 SV=2	GO:0003677//DNA binding;GO:0005634//nucleus;GO:0046982//protein heterodimerization activity;GO:0000786//nucleosome
Unigene4921_All	1	4390	0.83	1.26	1.34	0.53	0.3	0.85	1.143	0.56	-1.02883	2.19284e-12	3.31304e-12	NA	NA	K19937//Rab3 GTPase-activating protein non-catalytic subunit;K19937//Rab3 GTPase-activating protein non-catalytic subunit;K19937//Rab3 GTPase-activating protein non-catalytic subunit;K19937//Rab3 GTPase-activating protein non-catalytic subunit;K19937//Rab3 GTPase-activating protein non-catalytic subunit	XM_021432896.1 PREDICTED: Herrania umbratica rab3 GTPase-activating protein non-catalytic subunit (LOC110419786), transcript variant X3, mRNA	PREDICTED: rab3 GTPase-activating protein non-catalytic subunit isoform X1 [Juglans regia]	NA	[U] KOG2727 Rab3 GTPase-activating protein, non-catalytic subunit	NA	GO:0043087//regulation of GTPase activity
Unigene16052_All	1	2248	3.46	0.18	0	0	0	0	1.213	0	-8.18464	3.34881e-31	3.08458e-31	NA	NA	K00284//glutamate synthase (ferredoxin) [EC:1.4.7.1]+ko00910//Nitrogen metabolism+ko00630//Glyoxylate and dicarboxylate metabolism;K19073//divinyl chlorophyllide a 8-vinyl-reductase [EC:1.3.1.75]+ko00860//Porphyrin and chlorophyll metabolism+ko01100//Metabolic pathways+ko01110//Biosynthesis of secondary metabolites;K15891//NAD+-dependent farnesol dehydrogenase [EC:1.1.1.354]+ko00900//Terpenoid ba…	XM_016082056.2 PREDICTED: Arachis duranensis uncharacterized LOC107463281 (LOC107463281), mRNA	uncharacterized protein LOC107612804 isoform X1 [Arachis ipaensis] >XP_025671151.1 uncharacterized protein LOC112770893 [Arachis hypogaea]	NAD(P)H-binding	[G] KOG1203 Predicted dehydrogenase	Uncharacterized protein At5g02240 OS=Arabidopsis thaliana OX=3702 GN=At5g02240 PE=1 SV=1	NA
CL2444.Contig7_All	1	4013	2.03	0.09	0	0	0	0	0.706	0	-8.27775	7.42275e-33	6.6316e-33	NA	NA	K04460//serine/threonine-protein phosphatase 5 [EC:3.1.3.16];K00134//glyceraldehyde 3-phosphate dehydrogenase [EC:1.2.1.12]+ko00010//Glycolysis / Gluconeogenesis+ko01230//Biosynthesis of amino acids+ko01100//Metabolic pathways+ko01110//Biosynthesis of secondary metabolites+ko00710//Carbon fixation in photosynthetic organisms+ko01200//Carbon metabolism;K14400//pre-mRNA cleavage complex 2 protein P…	XM_010658650.2 PREDICTED: Vitis vinifera serine/threonine-protein phosphatase 7 long form homolog (LOC100855007), transcript variant X5, mRNA	protein MAIN-LIKE 2 [Cynara cardunculus var. scolymus] >XP_024959493.1 protein MAIN-LIKE 2 [Cynara cardunculus var. scolymus]	Plant mobile domain	[R] LSE0149 A Predicted mutator-like transposase	Protein MAIN-LIKE 2 OS=Arabidopsis thaliana OX=3702 GN=At2g04865 PE=1 SV=1	GO:0008483//transaminase activity
CL6483.Contig3_All	1	3016	2.48	0	0	0	0	0	0.826	0	-8.0762	2.22673e-29	2.13445e-29	NA	NA	K13458//disease resistance protein+ko04626//Plant-pathogen interaction;K13458//disease resistance protein+ko04626//Plant-pathogen interaction;K13458//disease resistance protein+ko04626//Plant-pathogen interaction;K13458//disease resistance protein+ko04626//Plant-pathogen interaction;K13458//disease resistance protein+ko04626//Plant-pathogen interaction	XM_019226255.1 PREDICTED: Vitis vinifera cysteine and histidine-rich domain-containing protein RAR1 (LOC100246439), transcript variant X1, mRNA	Cysteine/histidine-rich domain-containing protein [Artemisia annua]	CHORD	[R] KOG1667 Zn2+-binding protein Melusin/RAR1, contains CHORD domain	Cysteine and histidine-rich domain-containing protein RAR1 OS=Arabidopsis thaliana OX=3702 GN=RAR1 PE=1 SV=1	NA
CL362.Contig11_All	1	4829	1.65	1.26	1.73	0.65	0.69	0.43	1.546	0.59	-1.38362	5.28597e-27	5.33055e-27	NA	NA	NA	NM_001343628.1 Arabidopsis thaliana PRLI-interacting factor mRNA	uncharacterized protein LOC112520733 [Cynara cardunculus var. scolymus] >KVH90882.1 hypothetical protein Ccrd_007139 [Cynara cardunculus var. scolymus]	V-type ATPase 116kDa subunit family	NA	NA	NA
CL144.Contig7_All	1	2759	0	0	0.22	0.6	0.32	0.64	0.073	0.52	2.8263	6.87721e-14	9.86332e-14	NA	NA	K01868//threonyl-tRNA synthetase [EC:6.1.1.3]+ko00970//Aminoacyl-tRNA biosynthesis;K01868//threonyl-tRNA synthetase [EC:6.1.1.3]+ko00970//Aminoacyl-tRNA biosynthesis;K01868//threonyl-tRNA synthetase [EC:6.1.1.3]+ko00970//Aminoacyl-tRNA biosynthesis;K01868//threonyl-tRNA synthetase [EC:6.1.1.3]+ko00970//Aminoacyl-tRNA biosynthesis;K01868//threonyl-tRNA synthetase [EC:6.1.1.3]+ko00970//Aminoacyl-tR…	XM_017380339.1 PREDICTED: Daucus carota subsp. sativus threonine--tRNA ligase, mitochondrial 1 (LOC108209436), mRNA	PREDICTED: threonine--tRNA ligase, mitochondrial 1-like [Nelumbo nucifera]	NA	[J] KOG1637 Threonyl-tRNA synthetase	Threonine--tRNA ligase, mitochondrial 1 OS=Arabidopsis thaliana OX=3702 GN=THRRS PE=1 SV=3	GO:0004829//threonine-tRNA ligase activity;GO:0005524//ATP binding;GO:0006435//threonyl-tRNA aminoacylation;GO:0005737//cytoplasm
Unigene69848_All	1	254	0	0	0	0.75	0	0	0	0.25	NA	NA	NA	NA	NA	NA	NA	NA	NA	NA	NA	NA
CL5956.Contig1_All	1	1856	4.86	5.03	8.17	2.93	2.62	3.12	6.02	2.89	-1.0618	1.30995e-25	1.36342e-25	NA	NA	K15014//solute carrier family 29 (equilibrative nucleoside transporter), member 1/2/3;K15014//solute carrier family 29 (equilibrative nucleoside transporter), member 1/2/3;K15014//solute carrier family 29 (equilibrative nucleoside transporter), member 1/2/3;K15014//solute carrier family 29 (equilibrative nucleoside transporter), member 1/2/3;K15014//solute carrier family 29 (equilibrative nucleos…	XM_019373792.1 PREDICTED: Nicotiana attenuata equilibrative nucleotide transporter 3-like (LOC109210391), transcript variant X2, mRNA	equilibrative nucleotide transporter 3-like [Lactuca sativa] >PLY62337.1 hypothetical protein LSAT_4X58560 [Lactuca sativa]	Nucleoside transporter	[F] KOG1479 Nucleoside transporter	Equilibrative nucleotide transporter 3 OS=Arabidopsis thaliana OX=3702 GN=ENT3 PE=1 SV=1	GO:0005337//nucleoside transmembrane transporter activity;GO:0016021//integral component of membrane
CL7291.Contig3_All	1	3430	0.5	0.13	0.92	4.63	3.55	5.37	0.516	4.516	3.12138	2.92043e-145	8.12573e-146	NA	NA	K15333//tRNA guanosine-2'-O-methyltransferase [EC:2.1.1.34];K13199//plasminogen activator inhibitor 1 RNA-binding protein;K12619//5'-3' exoribonuclease 2 [EC:3.1.13.-]+ko03018//RNA degradation+ko03008//Ribosome biogenesis in eukaryotes;K09338//homeobox-leucine zipper protein	XM_010658466.2 PREDICTED: Vitis vinifera subtilisin-like protease SBT2.5 (LOC100245233), transcript variant X6, mRNA	subtilisin-like protease SBT2.5 [Coffea arabica] >XP_027126524.1 subtilisin-like protease SBT2.5 [Coffea arabica] >XP_027126525.1 subtilisin-like protease SBT2.5 [Coffea arabica] >XP_027126526.1 subtilisin-like protease SBT2.5 [Coffea arabica] >XP_027126527.1 subtilisin-like protease SBT2.5 [Coffea arabica] >XP_027168424.1 subtilisin-like protease SBT2.5 [Coffea eugenioides] >XP_027168425.1 subti…	Subtilase family	[OR] LSE0115 A Subtilisin-like proteinase	Subtilisin-like protease SBT2.6 OS=Arabidopsis thaliana OX=3702 GN=SBT2.6 PE=2 SV=1	GO:0004252//serine-type endopeptidase activity
Unigene39007_All	1	1861	4.04	2.63	5.97	31.03	21.51	27.67	4.213	26.736	2.66437	0	0	NA	NA	K00927//phosphoglycerate kinase [EC:2.7.2.3]+ko00010//Glycolysis / Gluconeogenesis+ko01230//Biosynthesis of amino acids+ko01100//Metabolic pathways+ko01110//Biosynthesis of secondary metabolites+ko00710//Carbon fixation in photosynthetic organisms+ko01200//Carbon metabolism;K00927//phosphoglycerate kinase [EC:2.7.2.3]+ko00010//Glycolysis / Gluconeogenesis+ko01230//Biosynthesis of amino acids+ko01…	XM_017393267.1 PREDICTED: Daucus carota subsp. sativus phosphoglycerate kinase, cytosolic-like (LOC108219759), transcript variant X2, mRNA	phosphoglycerate kinase, cytosolic [Herrania umbratica]	Phosphoglycerate kinase	[G] KOG1367 3-phosphoglycerate kinase	Phosphoglycerate kinase, cytosolic OS=Nicotiana tabacum OX=4097 PE=2 SV=1	GO:0005524//ATP binding;GO:0006096//glycolytic process;GO:0004618//phosphoglycerate kinase activity
CL519.Contig5_All	1	2028	0.55	0.85	0.08	1.55	0.94	2.24	0.493	1.576	1.69383	8.87633e-16	1.19716e-15	NA	NA	NA	XM_010666145.2 PREDICTED: Vitis vinifera protein odr-4 homolog (LOC100260793), transcript variant X5, mRNA	protein odr-4 homolog [Cynara cardunculus var. scolymus]	Olfactory receptor 4-like	[S] KOG4703 Uncharacterized conserved protein	NA	GO:0016021//integral component of membrane
CL6277.Contig3_All	1	2677	0.71	0.45	0.27	1.42	1.03	3.67	0.476	2.04	2.08642	1.01445e-33	8.90684e-34	NA	NA	K12599//antiviral helicase SKI2 [EC:3.6.4.-]+ko03018//RNA degradation	XM_022120310.1 PREDICTED: Helianthus annuus endoplasmic reticulum metallopeptidase 1 (LOC110871609), transcript variant X3, mRNA	endoplasmic reticulum metallopeptidase 1-like [Cynara cardunculus var. scolymus]	Peptidase family M28	[OR] KOG2194 Aminopeptidases of the M20 family	NA	GO:0016021//integral component of membrane
CL360.Contig10_All	1	2312	0.46	7.19	4.98	0.38	1.13	2.57	4.21	1.36	-1.64122	1.32211e-42	9.96336e-43	NA	NA	K15026//translation initiation factor 2A;K15026//translation initiation factor 2A;K15026//translation initiation factor 2A;K15026//translation initiation factor 2A;K15026//translation initiation factor 2A	XM_022156590.1 PREDICTED: Helianthus annuus eukaryotic translation initiation factor 2A (LOC110911930), mRNA	eukaryotic translation initiation factor 2A [Cynara cardunculus var. scolymus] >XP_024970950.1 eukaryotic translation initiation factor 2A [Cynara cardunculus var. scolymus]	Eukaryotic translation initiation factor eIF2A	[J] KOG2315 Predicted translation initiation factor related to eIF-3a	NA	GO:0003743//translation initiation factor activity;GO:0006417//regulation of translation
Unigene45791_All	1	212	0	0.58	0	0	0	0	0.193	0	NA	NA	NA	NA	NA	NA	NA	NA	NA	NA	NA	NA
CL13293.Contig1_All	1	2526	10.13	4.63	4.18	1.55	2.29	2.04	6.313	1.96	-1.6867	1.33609e-71	6.83141e-72	NA	NA	NA	XM_016812977.1 PREDICTED: Gossypium hirsutum uncharacterized LOC107888772 (LOC107888772), mRNA	uncharacterized protein LOC112015917 [Quercus suber]	NA	NA	NA	GO:0016021//integral component of membrane
CL7279.Contig1_All	1	2198	15.85	30.47	26.18	9.89	8.95	7.55	24.166	8.796	-1.45147	3.93429e-187	8.5922e-188	NA	NA	K00972//UDP-N-acetylglucosamine/UDP-N-acetylgalactosamine diphosphorylase [EC:2.7.7.23 2.7.7.83]+ko00520//Amino sugar and nucleotide sugar metabolism+ko01100//Metabolic pathways;K00972//UDP-N-acetylglucosamine/UDP-N-acetylgalactosamine diphosphorylase [EC:2.7.7.23 2.7.7.83]+ko00520//Amino sugar and nucleotide sugar metabolism+ko01100//Metabolic pathways;K02912//large subunit ribosomal protein L32…	XM_008227155.1 PREDICTED: Prunus mume uncharacterized LOC103325031 (LOC103325031), mRNA	Ribosome maturation factor RimM like [Actinidia chinensis var. chinensis]	RimM N-terminal domain	[M] KOG2388 UDP-N-acetylglucosamine pyrophosphorylase	UDP-N-acetylglucosamine diphosphorylase 2 OS=Arabidopsis thaliana OX=3702 GN=GLCNAC1PUT2 PE=1 SV=1	GO:0043022//ribosome binding;GO:0005840//ribosome;GO:0003977//UDP-N-acetylglucosamine diphosphorylase activity;GO:0005829//cytosol;GO:0006048//UDP-N-acetylglucosamine biosynthetic process;GO:0006364//rRNA processing;GO:0009507//chloroplast
CL6828.Contig5_All	1	3745	1.98	1.43	0.44	0.29	0.58	0.5	1.283	0.456	-1.48303	1.52959e-19	1.84939e-19	NA	NA	K15277//solute carrier family 35 (adenosine 3'-phospho 5'-phosphosulfate transporter), member B3;K15277//solute carrier family 35 (adenosine 3'-phospho 5'-phosphosulfate transporter), member B3;K15277//solute carrier family 35 (adenosine 3'-phospho 5'-phosphosulfate transporter), member B3;K15277//solute carrier family 35 (adenosine 3'-phospho 5'-phosphosulfate transporter), member B3;K15277//sol…	XM_018992824.1 PREDICTED: Juglans regia UDP-galactose/UDP-glucose transporter 2-like (LOC109011565), mRNA	PREDICTED: UDP-galactose/UDP-glucose transporter 2-like [Daucus carota subsp. sativus]	UAA transporter family	[G] KOG1582 UDP-galactose transporter related protein	UDP-galactose/UDP-glucose transporter 4 OS=Arabidopsis thaliana OX=3702 GN=UTR4 PE=2 SV=1	GO:0055085//transmembrane transport;GO:0008643//carbohydrate transport;GO:0016021//integral component of membrane
CL1569.Contig10_All	1	2172	13.91	9.45	7.6	7.28	13.81	10.37	10.32	10.486	0.022445	0.190695	0.704889	NA	NA	K12812//ATP-dependent RNA helicase UAP56/SUB2 [EC:3.6.4.13]+ko03040//Spliceosome+ko03015//mRNA surveillance pathway+ko03013//RNA transport;K12812//ATP-dependent RNA helicase UAP56/SUB2 [EC:3.6.4.13]+ko03040//Spliceosome+ko03015//mRNA surveillance pathway+ko03013//RNA transport;K12812//ATP-dependent RNA helicase UAP56/SUB2 [EC:3.6.4.13]+ko03040//Spliceosome+ko03015//mRNA surveillance pathway+ko030…	XM_015229710.1 PREDICTED: Solanum pennellii DEAD-box ATP-dependent RNA helicase 56 (LOC107028586), transcript variant X4, mRNA	DEAD/DEAH box RNA helicase family protein isoform 1 [Theobroma cacao]	DEAD/DEAH box helicase	[A] KOG0329 ATP-dependent RNA helicase	DEAD-box ATP-dependent RNA helicase 15 OS=Arabidopsis thaliana OX=3702 GN=RH15 PE=1 SV=3	GO:0005524//ATP binding;GO:0004386//helicase activity;GO:0003676//nucleic acid binding
Unigene10943_All	1	655	0	0.53	0.37	0	0.18	0	0.3	0.06	-2.36045	0.00769956	0.0218689	NA	NA	K14777//ATP-dependent RNA helicase DDX47/RRP3 [EC:3.6.4.13];K14777//ATP-dependent RNA helicase DDX47/RRP3 [EC:3.6.4.13];K14777//ATP-dependent RNA helicase DDX47/RRP3 [EC:3.6.4.13];K14777//ATP-dependent RNA helicase DDX47/RRP3 [EC:3.6.4.13];K14777//ATP-dependent RNA helicase DDX47/RRP3 [EC:3.6.4.13]	CP019106.1 Spirodela polyrhiza strain 9509 chromosome 14 sequence	hypothetical protein TSUD_205860 [Trifolium subterraneum]	NA	[A] KOG0330 ATP-dependent RNA helicase	DEAD-box ATP-dependent RNA helicase 10 OS=Arabidopsis thaliana OX=3702 GN=RH10 PE=1 SV=2	GO:0005524//ATP binding;GO:0004386//helicase activity;GO:0003676//nucleic acid binding
CL18.Contig24_All	1	1392	16.44	9.21	5.91	5.06	8.04	5.59	10.52	6.23	-0.749936	1.25099e-18	1.5527e-18	NA	NA	K00121//S-(hydroxymethyl)glutathione dehydrogenase / alcohol dehydrogenase [EC:1.1.1.284 1.1.1.1]+ko00010//Glycolysis / Gluconeogenesis+ko00350//Tyrosine metabolism+ko01100//Metabolic pathways+ko01110//Biosynthesis of secondary metabolites+ko00071//Fatty acid degradation+ko01200//Carbon metabolism;K00121//S-(hydroxymethyl)glutathione dehydrogenase / alcohol dehydrogenase [EC:1.1.1.284 1.1.1.1]+ko…	XM_010533526.2 PREDICTED: Tarenaya hassleriana vesicle-associated protein 2-2 (LOC104808032), transcript variant X8, mRNA	alcohol dehydrogenase-like 7 [Quercus suber]	NA	[Q] KOG0022 Alcohol dehydrogenase, class III	Alcohol dehydrogenase-like 7 OS=Arabidopsis thaliana OX=3702 GN=At5g42250 PE=2 SV=1	NA
Unigene23734_All	1	1516	0.6	1.36	2.21	0	0.26	0	1.39	0.086	-4.00846	1.77204e-24	1.89022e-24	NA	NA	K03797//carboxyl-terminal processing protease [EC:3.4.21.102];K03797//carboxyl-terminal processing protease [EC:3.4.21.102];K03797//carboxyl-terminal processing protease [EC:3.4.21.102];K03797//carboxyl-terminal processing protease [EC:3.4.21.102];K03797//carboxyl-terminal processing protease [EC:3.4.21.102]	XM_022048929.1 PREDICTED: Carica papaya carboxyl-terminal-processing peptidase 1, chloroplastic (LOC110819656), mRNA	PREDICTED: carboxyl-terminal-processing peptidase 1, chloroplastic isoform X2 [Vitis vinifera]	PDZ domain (Also known as DHR or GLGF)	NA	Carboxyl-terminal-processing peptidase 1, chloroplastic OS=Arabidopsis thaliana OX=3702 GN=CTPA1 PE=1 SV=1	GO:0004175//endopeptidase activity;GO:0031977//thylakoid lumen;GO:0008236//serine-type peptidase activity
Unigene2580_All	1	244	0	0	0	0.4	0.41	0	0	0.27	NA	NA	NA	NA	NA	NA	NA	NA	NA	NA	NA	NA
CL10703.Contig43_All	1	1153	0	1.47	8.36	0	0	0	3.276	0	-8.59868	3.11926e-39	2.48742e-39	NA	NA	K15168//mediator of RNA polymerase II transcription subunit 25;K15168//mediator of RNA polymerase II transcription subunit 25;K15168//mediator of RNA polymerase II transcription subunit 25;K15168//mediator of RNA polymerase II transcription subunit 25	NA	hypothetical protein CHLRE_01g023500v5 [Chlamydomonas reinhardtii]	DREPP plasma membrane polypeptide	[R] KOG1721 FOG: Zn-finger	Mediator of RNA polymerase II transcription subunit 9 OS=Arabidopsis thaliana OX=3702 GN=MED9 PE=1 SV=1	GO:2001070//starch binding
CL5000.Contig3_All	1	1682	1.25	5.21	9.13	5.48	5.45	5.76	5.196	5.563	0.0921834	0.0956947	0.327986	NA	NA	NA	XM_021433372.1 PREDICTED: Herrania umbratica uncharacterized LOC110420166 (LOC110420166), mRNA	uncharacterized protein LOC110914481 [Helianthus annuus]	NA	NA	NA	GO:0016021//integral component of membrane
CL11577.Contig2_All	1	753	4.61	2.01	1.08	0	0.08	0.17	2.566	0.083	-4.91792	2.34048e-22	2.62936e-22	NA	NA	NA	NA	uncharacterized protein LOC113724390 [Coffea arabica]	Domain of unknown function (DUF3377)	[R] KOG4197 FOG: PPR repeat	NA	GO:0016021//integral component of membrane
CL11453.Contig2_All	1	1206	1.62	0.93	1.23	0.83	0.4	0.44	1.26	0.556	-1.16437	2.25861e-05	4.82623e-05	NA	NA	K02963//small subunit ribosomal protein S18+ko03010//Ribosome;K02963//small subunit ribosomal protein S18+ko03010//Ribosome;K02963//small subunit ribosomal protein S18+ko03010//Ribosome;K03544//ATP-dependent Clp protease ATP-binding subunit ClpX;K02963//small subunit ribosomal protein S18+ko03010//Ribosome	XM_021422829.1 PREDICTED: Herrania umbratica uncharacterized LOC110412299 (LOC110412299), mRNA	uncharacterized protein LOC101260982 [Solanum lycopersicum]	Ribosomal protein S18	[J] KOG3162 Mitochondrial/chloroplast ribosomal protein S18	NA	GO:0005840//ribosome;GO:0006412//translation;GO:0003735//structural constituent of ribosome
Unigene20115_All	1	1829	1.45	0.51	1.61	0.37	0.98	0.51	1.19	0.62	-0.951079	1.20079e-05	2.51361e-05	NA	NA	K21751//down-regulator of transcription 1;K21751//down-regulator of transcription 1;K21751//down-regulator of transcription 1;K21751//down-regulator of transcription 1;K21751//down-regulator of transcription 1	KT253138.1 Chrysanthemum x morifolium NF-Y protein (NFYB3) mRNA, partial cds	protein Dr1 homolog [Cynara cardunculus var. scolymus]	NA	[K] KOG0871 Class 2 transcription repressor NC2, beta subunit (Dr1)	Protein Dr1 homolog OS=Arabidopsis thaliana OX=3702 GN=DR1 PE=1 SV=1	GO:0005634//nucleus;GO:0046982//protein heterodimerization activity
Unigene765_All	1	1016	1.17	2.25	0.24	0.86	0.9	1.33	1.22	1.03	-0.227294	0.116818	0.407012	NA	NA	NA	HG738866.1 Schwalbea americana chloroplast genome	NA	NA	NA	NA	NA
Unigene6857_All	1	1704	0.8	3.07	0.61	0.31	0.14	0	1.493	0.15	-3.25999	3.65917e-25	3.84431e-25	NA	NA	NA	NA	NA	NA	NA	NA	NA
Unigene1869_All	1	792	2.22	1.5	0.57	0.55	0.57	0.19	1.43	0.436	-1.68147	3.77865e-06	7.64037e-06	NA	NA	NA	NA	uncharacterized protein LOC111991617 [Quercus suber]	Domain of unknown function (DUF4588)	NA	NA	NA
Unigene13640_All	1	823	1.1	0.88	0.69	0.29	0	0	0.89	0.096	-3.13255	8.57252e-08	1.57569e-07	NA	NA	K03679//exosome complex component RRP4+ko03018//RNA degradation;K03679//exosome complex component RRP4+ko03018//RNA degradation;K03679//exosome complex component RRP4+ko03018//RNA degradation;K03679//exosome complex component RRP4+ko03018//RNA degradation;K03679//exosome complex component RRP4+ko03018//RNA degradation	NA	PREDICTED: exosome complex component RRP4 homolog [Vitis vinifera] >RVX21006.1 Exosome complex component RRP4-like [Vitis vinifera]	NA	[A] KOG3013 Exosomal 3'-5' exoribonuclease complex, subunit Rrp4	Exosome complex component RRP4 homolog OS=Arabidopsis thaliana OX=3702 GN=RRP4 PE=1 SV=1	GO:0043928//exonucleolytic nuclear-transcribed mRNA catabolic process involved in deadenylation-dependent decay;GO:0003723//RNA binding;GO:0034427//nuclear-transcribed mRNA catabolic process, exonucleolytic, 3'-5';GO:0000176//nuclear exosome (RNase complex);GO:0071034//CUT catabolic process;GO:0071049//nuclear retention of pre-mRNA with aberrant 3'-ends at the site of transcription;GO:0000467//ex…
Unigene54282_All	1	410	0	1.18	0	0	0	0	0.393	0	-3.63005	0.00679356	0.0191964	NA	NA	NA	NA	NA	NA	NA	NA	NA
Unigene13380_All	1	4146	1.4	1.09	1.61	2.86	3.09	3.94	1.366	3.296	1.26289	1.63171e-41	1.25249e-41	NA	NA	NA	XM_019401444.1 PREDICTED: Nicotiana attenuata uncharacterized LOC109235368 (LOC109235368), transcript variant X1, mRNA	PREDICTED: uncharacterized protein LOC104603800 [Nelumbo nucifera]	NA	NA	NA	NA
CL4199.Contig16_All	1	482	0.69	0	0	0	0	0	0.23	0	NA	NA	NA	NA	NA	K18172//COX assembly mitochondrial protein 2;K18172//COX assembly mitochondrial protein 2;K18172//COX assembly mitochondrial protein 2;K18172//COX assembly mitochondrial protein 2;K18172//COX assembly mitochondrial protein 2	XR_001982402.1 PREDICTED: Eucalyptus grandis uncharacterized LOC104425217 (LOC104425217), misc_RNA	hypothetical protein JCGZ_00281 [Jatropha curcas]	NA	NA	NA	GO:0005739//mitochondrion
CL3677.Contig1_All	1	1932	16.9	7.09	15.19	6.15	7.21	9.69	13.06	7.683	-0.77261	2.55949e-33	2.26661e-33	NA	NA	NA	XM_016628480.1 PREDICTED: Nicotiana tabacum ACT domain-containing protein ACR9-like (LOC107804561), transcript variant X1, mRNA	PREDICTED: ACT domain-containing protein ACR9-like [Nicotiana attenuata] >OIT28379.1 act domain-containing protein acr9 [Nicotiana attenuata]	ACT domain	[R] LSE0442 A ACT domain	ACT domain-containing protein ACR9 OS=Arabidopsis thaliana OX=3702 GN=ACR9 PE=2 SV=1	NA
Unigene53906_All	1	202	0	4.45	0	0	0	0	1.483	0	-3.85245	0.0036285	0.00980025	NA	NA	NA	NA	NA	NA	NA	NA	NA
Unigene20167_All	1	4296	11.76	3.61	1.22	1.76	0.31	0.61	5.53	0.893	-2.60232	2.82803e-185	6.23995e-186	NA	NA	K19026//spatacsin;K19026//spatacsin;K19026//spatacsin;K19026//spatacsin;K19026//spatacsin	XM_022121189.1 PREDICTED: Helianthus annuus uncharacterized LOC110872401 (LOC110872401), transcript variant X1, mRNA	uncharacterized protein LOC112524555 isoform X2 [Cynara cardunculus var. scolymus]	Spatacsin C-terminus	[S] KOG1884 Uncharacterized conserved protein	NA	NA
CL725.Contig9_All	1	3364	0	0.25	0	0.16	0.16	0.53	0.083	0.283	1.761	2.93346e-06	5.89174e-06	NA	NA	K22533//protein Lines;K22533//protein Lines;K22533//protein Lines;K22533//protein Lines;K22533//protein Lines	NA	uncharacterized protein LOC8267269 isoform X3 [Ricinus communis]	Lines C-terminus	NA	NA	NA
Unigene66816_All	1	289	0	0	0.32	0	0.31	0.96	0.106	0.423	1.95491	0.0536712	0.175379	NA	NA	NA	NA	NA	NA	NA	NA	NA
Unigene11036_All	1	5374	0.87	1.92	2.07	1.06	1.61	1.6	1.62	1.423	-0.191748	0.0157359	0.0476399	NA	NA	NA	LN713265.1 Cucumis melo genomic chromosome, chr_11	NA	NA	NA	NA	NA
Unigene56861_All	1	452	0	2.05	0	0	0	0	0.683	0	-4.63005	0.000166229	0.000382459	NA	NA	NA	NA	NA	NA	NA	NA	NA
CL6410.Contig1_All	1	304	NA	NA	NA	NA	NA	NA	NA	NA	NA	NA	NA	NA	NA	NA	NA	NA	NA	NA	NA	NA
Unigene61147_All	1	1459	0.09	1.55	2.08	0.53	0	0	1.24	0.176	-2.75985	5.36676e-16	7.19202e-16	NA	NA	K02900//large subunit ribosomal protein L27Ae+ko03010//Ribosome;K02900//large subunit ribosomal protein L27Ae+ko03010//Ribosome;K02900//large subunit ribosomal protein L27Ae+ko03010//Ribosome;K02900//large subunit ribosomal protein L27Ae+ko03010//Ribosome;K02900//large subunit ribosomal protein L27Ae+ko03010//Ribosome	AB042856.1 Panax ginseng mRNA for 60S ribosomal protein L27a, complete cds	60S ribosomal protein L27a-3-like [Helianthus annuus]	NA	[J] KOG1742 60s ribosomal protein L15/L27	60S ribosomal protein L27a-3 OS=Arabidopsis thaliana OX=3702 GN=RPL27AC PE=2 SV=2	GO:0015934//large ribosomal subunit;GO:0006412//translation;GO:0022625//cytosolic large ribosomal subunit;GO:0003735//structural constituent of ribosome
Unigene47171_All	1	875	0.37	1.04	0.28	0.2	0.35	0.07	0.563	0.206	-1.39873	0.00348838	0.00930782	NA	NA	NA	HG975446.1 Solanum pennellii chromosome ch07, complete genome	NA	NA	NA	NA	NA
CL6295.Contig3_All	1	1157	0	0	0.43	1.48	1.28	1.25	0.143	1.336	3.19405	1.79973e-15	2.45131e-15	NA	NA	K00939//adenylate kinase [EC:2.7.4.3]+ko00230//Purine metabolism+ko01100//Metabolic pathways+ko01110//Biosynthesis of secondary metabolites+ko00730//Thiamine metabolism;K00939//adenylate kinase [EC:2.7.4.3]+ko00230//Purine metabolism+ko01100//Metabolic pathways+ko01110//Biosynthesis of secondary metabolites+ko00730//Thiamine metabolism;K00939//adenylate kinase [EC:2.7.4.3]+ko00230//Purine metabol…	XM_010252491.2 PREDICTED: Nelumbo nucifera adenylate kinase 4-like (LOC104592937), mRNA	adenylate kinase 4-like [Helianthus annuus] >OTG22752.1 putative adenylate kinase/UMP-CMP kinase, P-loop containing nucleoside triphosphate hydrolase [Helianthus annuus]	Adenylate kinase	[F] KOG3078 Adenylate kinase	Adenylate kinase 3 OS=Oryza sativa subsp. japonica OX=39947 GN=ADK-A PE=2 SV=1	GO:0016787//hydrolase activity;GO:0005524//ATP binding;GO:0004017//adenylate kinase activity
CL2316.Contig4_All	1	4343	4.39	8.1	5.26	2.56	1.77	2.28	5.916	2.203	-1.41621	1.24197e-90	5.25754e-91	NA	NA	K12123//phytochrome E;K12123//phytochrome E;K12123//phytochrome E;K12123//phytochrome E;K12123//phytochrome E	XM_020561176.1 PREDICTED: Prunus persica phytochrome E (LOC18778146), transcript variant X1, mRNA	PREDICTED: phytochrome E isoform X2 [Theobroma cacao]	Phytochrome region	[T] LSE0256 A Phytochrome	Phytochrome E OS=Ipomoea nil OX=35883 GN=PHYE PE=2 SV=1	GO:0000155//phosphorelay sensor kinase activity;GO:0009585//red, far-red light phototransduction;GO:0017006//protein-tetrapyrrole linkage;GO:0006355//regulation of transcription, DNA-templated;GO:0009584//detection of visible light;GO:0018298//protein-chromophore linkage;GO:0042803//protein homodimerization activity;GO:0009881//photoreceptor activity
Unigene37716_All	1	240	1.37	0	0	0	0	0	0.456	0	NA	NA	NA	NA	NA	NA	NA	NA	NA	NA	NA	NA
CL1330.Contig6_All	1	1716	0.59	0	0.38	0	0	0	0.323	0	-5.87595	1.25944e-08	2.21992e-08	NA	NA	K15406//wax-ester synthase / diacylglycerol O-acyltransferase [EC:2.3.1.75 2.3.1.20]+ko00073//Cutin, suberine and wax biosynthesis;K15406//wax-ester synthase / diacylglycerol O-acyltransferase [EC:2.3.1.75 2.3.1.20]+ko00073//Cutin, suberine and wax biosynthesis;K15406//wax-ester synthase / diacylglycerol O-acyltransferase [EC:2.3.1.75 2.3.1.20]+ko00073//Cutin, suberine and wax biosynthesis;K15406…	XM_010649429.2 PREDICTED: Vitis vinifera O-acyltransferase WSD1 (LOC100255489), mRNA	O-acyltransferase WSD1-like [Olea europaea var. sylvestris]	Protein of unknown function (DUF1298)	[R] LSE0421 A Uncharacterized protein, contains Condensation domain	Filament-like plant protein 7 OS=Arabidopsis thaliana OX=3702 GN=FPP7 PE=3 SV=2	GO:0004144//diacylglycerol O-acyltransferase activity;GO:0016021//integral component of membrane;GO:0045017//glycerolipid biosynthetic process
CL2588.Contig14_All	1	2761	0.14	0	0	0	0	0.12	0.046	0.04	-0.234459	0.206504	0.770025	NA	NA	K14997//solute carrier family 38 (sodium-coupled neutral amino acid transporter), member 11;K14993//solute carrier family 38 (sodium-coupled neutral amino acid transporter), member 6;K14993//solute carrier family 38 (sodium-coupled neutral amino acid transporter), member 6;K14993//solute carrier family 38 (sodium-coupled neutral amino acid transporter), member 6;K14993//solute carrier family 38 (…	XM_013002791.1 PREDICTED: Erythranthe guttatus probable sodium-coupled neutral amino acid transporter 6 (LOC105977489), mRNA	amino acid transporter AVT6C-like [Lactuca sativa] >PLY71019.1 hypothetical protein LSAT_9X58680 [Lactuca sativa]	Transmembrane amino acid transporter protein	[E] KOG1305 Amino acid transporter protein	Amino acid transporter AVT6C OS=Arabidopsis thaliana OX=3702 GN=AVT6C PE=2 SV=1	GO:0016021//integral component of membrane
CL52.Contig4_All	1	3248	0	0	0	0.86	0	1.01	0	0.623	7.74633	3.65917e-25	3.84422e-25	NA	NA	K17470//sulfate transporter 1, high-affinity;K17470//sulfate transporter 1, high-affinity;K17470//sulfate transporter 1, high-affinity;K17470//sulfate transporter 1, high-affinity;K17470//sulfate transporter 1, high-affinity	XM_019226718.1 PREDICTED: Vitis vinifera sulfate transporter (LOC100233023), transcript variant X5, mRNA	PREDICTED: sulfate transporter 1.3-like isoform X1 [Nicotiana attenuata] >XP_019250387.1 PREDICTED: sulfate transporter 1.3-like isoform X1 [Nicotiana attenuata] >XP_019250388.1 PREDICTED: sulfate transporter 1.3-like isoform X1 [Nicotiana attenuata] >XP_019250389.1 PREDICTED: sulfate transporter 1.3-like isoform X1 [Nicotiana attenuata] >AGT40333.1 sulfate transporter [Nicotiana attenuata] >OIT0…	Sulfate permease family	[P] KOG0236 Sulfate/bicarbonate/oxalate exchanger SAT-1 and related transporters (SLC26 family)	Sulfate transporter 1.2 OS=Arabidopsis thaliana OX=3702 GN=SULTR1;2 PE=1 SV=1	GO:0016021//integral component of membrane;GO:0008271//secondary active sulfate transmembrane transporter activity;GO:0005886//plasma membrane
Unigene9905_All	1	1305	0.37	0.05	0.24	0.08	0	0.07	0.22	0.05	-2.05737	0.002808	0.00741569	NA	TSA: Lactuca sativa Letassy_X1_7018 mRNA sequence	K04733//interleukin-1 receptor-associated kinase 4 [EC:2.7.11.1];K13418//somatic embryogenesis receptor kinase 1 [EC:2.7.10.1 2.7.11.1];K13418//somatic embryogenesis receptor kinase 1 [EC:2.7.10.1 2.7.11.1];K04733//interleukin-1 receptor-associated kinase 4 [EC:2.7.11.1];K13418//somatic embryogenesis receptor kinase 1 [EC:2.7.10.1 2.7.11.1]	XM_003635460.2 PREDICTED: Vitis vinifera RNA polymerase II transcription factor B subunit 2 (LOC100852649), mRNA	hypothetical protein BC332_22038 [Capsicum chinense]	Leucine Rich repeats (2 copies)	[T] LSE0002 A Receptor protein kinase containing LRR repeats	Probable leucine-rich repeat receptor-like protein kinase At5g49770 OS=Arabidopsis thaliana OX=3702 GN=At5g49770 PE=1 SV=1	GO:0004674//protein serine/threonine kinase activity;GO:0005524//ATP binding;GO:0004672//protein kinase activity;GO:0016021//integral component of membrane
CL732.Contig14_All	1	4612	1.46	1.24	0.49	0.56	0.72	0.29	1.063	0.523	-1.00934	9.03389e-12	1.39763e-11	NA	NA	K12190//ESCRT-II complex subunit VPS36+ko04144//Endocytosis;K12190//ESCRT-II complex subunit VPS36+ko04144//Endocytosis;K12190//ESCRT-II complex subunit VPS36+ko04144//Endocytosis;K12190//ESCRT-II complex subunit VPS36+ko04144//Endocytosis;K12190//ESCRT-II complex subunit VPS36+ko04144//Endocytosis	XM_020678163.1 PREDICTED: Jatropha curcas vacuolar protein sorting-associated protein 36 (LOC105631106), transcript variant X3, mRNA	vacuolar protein sorting-associated protein 36 [Cynara cardunculus var. scolymus]	EAP30/Vps36 family	[U] KOG2760 Vacuolar sorting protein VPS36	Vacuolar protein sorting-associated protein 36 OS=Arabidopsis thaliana OX=3702 GN=VPS36 PE=1 SV=1	GO:0005770//late endosome;GO:0032266//phosphatidylinositol-3-phosphate binding;GO:0032509//endosome transport via multivesicular body sorting pathway;GO:0043130//ubiquitin binding;GO:0090351//seedling development;GO:0007033//vacuole organization;GO:0005769//early endosome;GO:0005886//plasma membrane;GO:0000814//ESCRT II complex;GO:0009793//embryo development ending in seed dormancy
Unigene30887_All	1	511	0	0	0.14	0.79	0.14	0.56	0.046	0.496	3.41434	0.000930187	0.00230494	NA	NA	K05853//Ca2+ transporting ATPase, sarcoplasmic/endoplasmic reticulum [EC:3.6.3.8];K05853//Ca2+ transporting ATPase, sarcoplasmic/endoplasmic reticulum [EC:3.6.3.8];K05853//Ca2+ transporting ATPase, sarcoplasmic/endoplasmic reticulum [EC:3.6.3.8];K05853//Ca2+ transporting ATPase, sarcoplasmic/endoplasmic reticulum [EC:3.6.3.8];K05853//Ca2+ transporting ATPase, sarcoplasmic/endoplasmic reticulum [E…	NA	calcium-transporting ATPase 3, endoplasmic reticulum-type-like [Dorcoceras hygrometricum]	Cation transporting ATPase, C-terminus	[P] KOG0202 Ca2+ transporting ATPase	Calcium-transporting ATPase 2, endoplasmic reticulum-type OS=Arabidopsis thaliana OX=3702 GN=ECA2 PE=1 SV=1	GO:0005524//ATP binding;GO:0005388//calcium-transporting ATPase activity;GO:0016021//integral component of membrane;GO:0033017//sarcoplasmic reticulum membrane
CL7313.Contig1_All	1	2337	4.01	3.77	3.82	10.66	11.29	14.96	3.866	12.303	1.66751	4.148e-125	1.32703e-125	NA	NA	K00873//pyruvate kinase [EC:2.7.1.40]+ko00010//Glycolysis / Gluconeogenesis+ko00230//Purine metabolism+ko01230//Biosynthesis of amino acids+ko01100//Metabolic pathways+ko01110//Biosynthesis of secondary metabolites+ko00620//Pyruvate metabolism+ko01200//Carbon metabolism;K00873//pyruvate kinase [EC:2.7.1.40]+ko00010//Glycolysis / Gluconeogenesis+ko00230//Purine metabolism+ko01230//Biosynthesis of …	KU130363.1 Diospyros kaki pyruvate kinase (PK6) mRNA, complete cds	pyruvate kinase isozyme A, chloroplastic-like [Quercus suber]	Pyruvate kinase, barrel domain	[G] KOG2323 Pyruvate kinase	Pyruvate kinase isozyme A, chloroplastic OS=Ricinus communis OX=3988 PE=1 SV=1	GO:0030955//potassium ion binding;GO:0000287//magnesium ion binding;GO:0004743//pyruvate kinase activity;GO:0016301//kinase activity
Unigene33445_All	1	1040	3.96	3.16	2.65	0.62	1.8	1.04	3.256	1.153	-1.49644	2.16632e-13	3.16058e-13	NA	NA	K12815//pre-mRNA-splicing factor ATP-dependent RNA helicase DHX38/PRP16 [EC:3.6.4.13]+ko03040//Spliceosome;K01950//NAD+ synthase (glutamine-hydrolysing) [EC:6.3.5.1]+ko01100//Metabolic pathways+ko00760//Nicotinate and nicotinamide metabolism;K07390//monothiol glutaredoxin;K03403//magnesium chelatase subunit H [EC:6.6.1.1]+ko00860//Porphyrin and chlorophyll metabolism+ko01100//Metabolic pathways+k…	NA	hypothetical protein VIGAN_04365000 [Vigna angularis var. angularis]	NA	NA	NA	GO:0003723//RNA binding;GO:0034459//ATP-dependent 3'-5' RNA helicase activity;GO:0000398//mRNA splicing, via spliceosome;GO:0016021//integral component of membrane;GO:0016740//transferase activity
CL898.Contig5_All	1	2727	1.21	1.13	1.09	0.28	0.35	0.24	1.143	0.29	-1.96315	9.83776e-19	1.21714e-18	NA	NA	NA	AP015036.1 Vigna angularis var. angularis DNA, chromosome 3, almost complete sequence, cultivar: Shumari	lactoylglutathione lyase [Cynara cardunculus var. scolymus] >KVI03117.1 Glyoxalase-like domain-containing protein [Cynara cardunculus var. scolymus]	NA	[G] KOG2944 Glyoxalase	NA	NA
CL1410.Contig5_All	1	1741	0.07	274	0	1.16	2.63	0.63	91.356	1.473	-5.92472	0	0	NA	NA	K07466//replication factor A1+ko03420//Nucleotide excision repair+ko03030//DNA replication+ko03440//Homologous recombination+ko03430//Mismatch repair;K07466//replication factor A1+ko03420//Nucleotide excision repair+ko03030//DNA replication+ko03440//Homologous recombination+ko03430//Mismatch repair;K07466//replication factor A1+ko03420//Nucleotide excision repair+ko03030//DNA replication+ko03440/…	NA	PREDICTED: uncharacterized protein LOC109146644 [Ipomoea nil]	Replication factor-A C terminal domain	[L] KOG0851 Single-stranded DNA-binding replication protein A (RPA), large (70 kD) subunit and related ssDNA-binding proteins	NA	NA
CL535.Contig2_All	1	2905	1.42	0.76	1.06	0.32	0.38	0.37	1.08	0.356	-1.60036	1.01523e-14	1.41675e-14	NA	NA	NA	XM_019324198.1 PREDICTED: Ipomoea nil uncharacterized LOC109174956 (LOC109174956), transcript variant X2, mRNA	uncharacterized protein LOC112528963 [Cynara cardunculus var. scolymus] >KVH91374.1 F-box domain, cyclin-like protein [Cynara cardunculus var. scolymus]	NA	NA	NA	GO:0031146//SCF-dependent proteasomal ubiquitin-dependent protein catabolic process
Unigene46673_All	1	604	0	1.75	0	0	0	0	0.583	0	-4.95198	2.73938e-05	5.89911e-05	NA	NA	K19199//histone-lysine N-methyltransferase SETD3 [EC:2.1.1.43]+ko00310//Lysine degradation;K19199//histone-lysine N-methyltransferase SETD3 [EC:2.1.1.43]+ko00310//Lysine degradation;K19199//histone-lysine N-methyltransferase SETD3 [EC:2.1.1.43]+ko00310//Lysine degradation;K19199//histone-lysine N-methyltransferase SETD3 [EC:2.1.1.43]+ko00310//Lysine degradation;K19199//histone-lysine N-methyltran…	AM432704.2 Vitis vinifera contig VV78X264291.8, whole genome shotgun sequence	[Fructose-bisphosphate aldolase]-lysine N-methyltransferase [Actinidia chinensis var. chinensis]	NA	NA	NA	GO:0015074//DNA integration;GO:0003677//DNA binding;GO:0005524//ATP binding;GO:0051321//meiotic cell cycle;GO:0008168//methyltransferase activity;GO:0008094//DNA-dependent ATPase activity;GO:0045003//double-strand break repair via synthesis-dependent strand annealing
CL1336.Contig13_All	1	3287	0.19	0.08	5.61	0.8	0.65	1.09	1.96	0.846	-1.23402	4.27864e-20	5.09987e-20	NA	NA	K00025//malate dehydrogenase [EC:1.1.1.37]+ko00020//Citrate cycle (TCA cycle)+ko01100//Metabolic pathways+ko01110//Biosynthesis of secondary metabolites+ko00710//Carbon fixation in photosynthetic organisms+ko00620//Pyruvate metabolism+ko00270//Cysteine and methionine metabolism+ko01200//Carbon metabolism+ko00630//Glyoxylate and dicarboxylate metabolism	XM_010650719.2 PREDICTED: Vitis vinifera oligopeptide transporter 7 (LOC100262585), mRNA	oligopeptide transporter 7-like [Cynara cardunculus var. scolymus]	OPT oligopeptide transporter protein	[T] KOG2262 Sexual differentiation process protein ISP4	Oligopeptide transporter 7 OS=Arabidopsis thaliana OX=3702 GN=OPT7 PE=2 SV=1	GO:0055085//transmembrane transport;GO:0016021//integral component of membrane
Unigene33821_All	1	716	1.67	0.09	1.81	0	0	0	1.19	0	-6.33049	4.40781e-11	7.00572e-11	NA	NA	NA	NA	NA	Cytochrome C and Quinol oxidase polypeptide I	NA	NA	NA
CL2868.Contig1_All	1	1282	0.3	0.08	0	0.13	1.02	0.28	0.126	0.476	1.92407	8.45057e-05	0.000188847	NA	NA	K14790//nucleolar protein 9;K14790//nucleolar protein 9;K14790//nucleolar protein 9;K14790//nucleolar protein 9;K14790//nucleolar protein 9	XM_022134214.1 PREDICTED: Helianthus annuus pumilio homolog 23 (LOC110886427), transcript variant X3, mRNA	hypothetical protein LSAT_5X137681 [Lactuca sativa]	Pumilio-family RNA binding repeat	[J] KOG2188 Predicted RNA-binding protein, contains Pumilio domains	Pumilio homolog 23 OS=Arabidopsis thaliana OX=3702 GN=APUM23 PE=1 SV=1	GO:0003723//RNA binding
Unigene25635_All	1	2895	0.34	0	0.05	1.6	2.38	1.7	0.13	1.893	3.85879	2.23085e-61	1.29233e-61	NA	NA	K00901//diacylglycerol kinase (ATP) [EC:2.7.1.107]+ko01100//Metabolic pathways+ko01110//Biosynthesis of secondary metabolites+ko04070//Phosphatidylinositol signaling system+ko00564//Glycerophospholipid metabolism+ko00561//Glycerolipid metabolism	XM_012615052.1 PREDICTED: Gossypium raimondii cation/H(+) antiporter 18-like (LOC105788251), mRNA	Cation/H+ exchanger [Cynara cardunculus var. scolymus]	Sodium/hydrogen exchanger family	[P] KOG1650 Predicted K+/H+-antiporter	Cation/H(+) antiporter 18 OS=Arabidopsis thaliana OX=3702 GN=CHX18 PE=2 SV=1	GO:0016021//integral component of membrane;GO:0015299//solute:proton antiporter activity
CL6590.Contig1_All	1	3421	17.72	11.79	12.99	13.63	15.27	15.14	14.166	14.68	0.0509599	0.0603212	0.198427	NA	NA	K01404//leishmanolysin [EC:3.4.24.36];K01404//leishmanolysin [EC:3.4.24.36];K01404//leishmanolysin [EC:3.4.24.36];K01404//leishmanolysin [EC:3.4.24.36]	XM_002281779.3 PREDICTED: Vitis vinifera uncharacterized LOC100257368 (LOC100257368), transcript variant X1, mRNA	uncharacterized protein LOC102621178 isoform X2 [Citrus sinensis]	Leishmanolysin	[MV] KOG2556 Leishmanolysin-like peptidase (Peptidase M8 family)	NA	GO:0016020//membrane;GO:0007155//cell adhesion;GO:0008233//peptidase activity;GO:0004222//metalloendopeptidase activity;GO:0005737//cytoplasm
Unigene17035_All	1	1113	13.92	13.08	15.39	18.9	24.68	22.48	14.13	22.02	0.641089	9.8849e-23	1.0997e-22	NA	NA	NA	NA	PREDICTED: transmembrane protein 208 homolog [Daucus carota subsp. sativus]	Protein of unknown function (DUF788)	[S] KOG3269 Predicted membrane protein	NA	GO:0016021//integral component of membrane
Unigene3875_All	1	1829	0	0	0	0	0	0.04	0	0.013	NA	NA	NA	NA	NA	K22733//magnesium transporter	XM_022128645.1 PREDICTED: Helianthus annuus uncharacterized protein At1g04910 (LOC110880082), transcript variant X2, mRNA	hypothetical protein CRG98_038721 [Punica granatum]	GDP-fucose protein O-fucosyltransferase	[S] LSE0400 A Predicted auxin-independent growth regulator	O-fucosyltransferase 13 OS=Arabidopsis thaliana OX=3702 GN=OFUT13 PE=2 SV=1	GO:0016757//transferase activity, transferring glycosyl groups;GO:0006004//fucose metabolic process
Unigene7365_All	1	895	0.83	0.8	0.38	0.39	0	0.09	0.67	0.16	-2.01076	8.71094e-05	0.000194834	NA	NA	NA	NA	NA	NA	NA	NA	NA
CL2645.Contig6_All	1	3122	0	0.7	0	0	0	0	0.233	0	-6.28922	7.86104e-11	1.2606e-10	NA	NA	K01897//long-chain acyl-CoA synthetase [EC:6.2.1.3]+ko04146//Peroxisome+ko01100//Metabolic pathways+ko00061//Fatty acid biosynthesis+ko01212//Fatty acid metabolism+ko00071//Fatty acid degradation;K01897//long-chain acyl-CoA synthetase [EC:6.2.1.3]+ko04146//Peroxisome+ko01100//Metabolic pathways+ko00061//Fatty acid biosynthesis+ko01212//Fatty acid metabolism+ko00071//Fatty acid degradation;K01897/…	XM_022133847.1 PREDICTED: Helianthus annuus long chain acyl-CoA synthetase 2 (LOC110886089), mRNA	long chain acyl-CoA synthetase 2 [Cynara cardunculus var. scolymus]	AMP-binding enzyme	[I] KOG1256 Long-chain acyl-CoA synthetases (AMP-forming)	Long chain acyl-CoA synthetase 2 OS=Arabidopsis thaliana OX=3702 GN=LACS2 PE=2 SV=1	GO:0050832//defense response to fungus;GO:0010143//cutin biosynthetic process;GO:0005783//endoplasmic reticulum;GO:0009506//plasmodesma;GO:0010311//lateral root formation;GO:0004467//long-chain fatty acid-CoA ligase activity;GO:0003824//catalytic activity;GO:0031957//very long-chain fatty acid-CoA ligase activity
CL337.Contig3_All	1	3035	3.08	3.9	5.95	3.6	0	1.07	4.31	1.556	-1.44269	5.02323e-48	3.48088e-48	NA	Hordeum vulgare mRNA for NBS-LRR disease resistance protein homologue (rga S-9201 gene).	K19613//leucine-rich repeat protein SHOC2;K19613//leucine-rich repeat protein SHOC2	NA	PREDICTED: probable disease resistance protein At5g66900 [Daucus carota subsp. sativus]	NB-ARC domain	[T] LSE0012 A Apoptotic ATPase, disease resistance determinant	Probable disease resistance protein At5g66900 OS=Arabidopsis thaliana OX=3702 GN=At5g66900 PE=3 SV=1	GO:0043531//ADP binding
CL12621.Contig2_All	1	521	0	0	0	0.26	0	0	0	0.086	NA	NA	NA	NA	NA	NA	NA	NA	NA	NA	NA	NA
CL3802.Contig1_All	1	1824	0.06	0	0.11	15.44	9.48	9.43	0.056	11.45	7.5854	3.25587e-238	5.61383e-239	NA	NA	K15406//wax-ester synthase / diacylglycerol O-acyltransferase [EC:2.3.1.75 2.3.1.20]+ko00073//Cutin, suberine and wax biosynthesis;K15406//wax-ester synthase / diacylglycerol O-acyltransferase [EC:2.3.1.75 2.3.1.20]+ko00073//Cutin, suberine and wax biosynthesis;K03260//translation initiation factor 4G+ko03013//RNA transport	AC215733.1 Populus trichocarpa clone POP051-I21, complete sequence	O-acyltransferase WSD1-like [Olea europaea var. sylvestris]	Protein of unknown function (DUF1298)	[R] LSE0421 A Uncharacterized protein, contains Condensation domain	O-acyltransferase WSD1 OS=Arabidopsis thaliana OX=3702 GN=WSD1 PE=2 SV=1	GO:0004144//diacylglycerol O-acyltransferase activity;GO:0045017//glycerolipid biosynthetic process
Unigene43608_All	1	318	0	0.57	0	0	0	0	0.19	0	NA	NA	NA	NA	NA	NA	LN713257.1 Cucumis melo genomic chromosome, chr_3	NA	NA	NA	NA	NA
Unigene2918_All	1	543	2.24	0.4	0	0	0	0	0.88	0	-5.36702	1.46764e-06	2.89536e-06	NA	NA	NA	NA	leucine-rich repeat extensin-like protein 4 [Cajanus cajan]	NA	NA	NA	NA
CL2039.Contig1_All	1	1180	0	0.29	0	0	0	0.29	0.096	0.096	-0.0243699	0.253876	0.97751	NA	NA	NA	NA	amino acid kinase family protein [Artemisia annua]	NA	NA	Isopentenyl phosphate kinase OS=Arabidopsis thaliana OX=3702 GN=IPK PE=1 SV=1	GO:0102043//isopentenyl phosphate kinase activity;GO:0005524//ATP binding;GO:0016301//kinase activity;GO:0005829//cytosol;GO:0016114//terpenoid biosynthetic process
CL6758.Contig2_All	1	819	1.44	1.27	1.87	1.47	1.77	1.82	1.526	1.686	0.143339	0.159953	0.579496	NA	NA	K16569//gamma-tubulin complex component 2;K16569//gamma-tubulin complex component 2;K16569//gamma-tubulin complex component 2	NA	Telomere-binding protein like [Actinidia chinensis var. chinensis]	NA	[V] KOG1823 DRIM (Down-regulated in metastasis)-like proteins	NA	GO:0016021//integral component of membrane
CL617.Contig3_All	1	1962	0.33	0.52	6.69	0.2	0	0	2.513	0.066	-5.18296	1.11624e-62	6.36505e-63	NA	NA	K10999//cellulose synthase A [EC:2.4.1.12];K10999//cellulose synthase A [EC:2.4.1.12];K10999//cellulose synthase A [EC:2.4.1.12];K10999//cellulose synthase A [EC:2.4.1.12];K10999//cellulose synthase A [EC:2.4.1.12]	XM_022155160.1 PREDICTED: Helianthus annuus cellulose synthase-like protein G2 (LOC110910520), mRNA	cellulose synthase-like protein G1 [Olea europaea var. sylvestris]	Cellulose synthase	[MG] LSE0129 A Cellulose synthase catalytic subunit	Cellulose synthase-like protein G1 OS=Arabidopsis thaliana OX=3702 GN=CSLG1 PE=2 SV=1	GO:0016760//cellulose synthase (UDP-forming) activity;GO:0030244//cellulose biosynthetic process;GO:0016021//integral component of membrane;GO:0071555//cell wall organization
Unigene64628_All	1	288	0.33	0	0.64	0	0	0	0.323	0	NA	NA	NA	NA	NA	NA	NA	NA	NA	NA	NA	NA
CL1615.Contig5_All	1	1091	5.6	1.28	1.19	0	0	0	2.69	0	-8.19809	1.95549e-31	1.79281e-31	NA	NA	K00655//1-acyl-sn-glycerol-3-phosphate acyltransferase [EC:2.3.1.51]+ko01100//Metabolic pathways+ko01110//Biosynthesis of secondary metabolites+ko00564//Glycerophospholipid metabolism+ko00561//Glycerolipid metabolism;K09699//2-oxoisovalerate dehydrogenase E2 component (dihydrolipoyl transacylase) [EC:2.3.1.168]+ko00280//Valine, leucine and isoleucine degradation+ko00640//Propanoate metabolism+ko0…	XM_011025928.1 PREDICTED: Populus euphratica uncharacterized LOC105125466 (LOC105125466), mRNA	organelle RRM domain-containing protein 1, chloroplastic-like [Ziziphus jujuba] >XP_015866501.1 organelle RRM domain-containing protein 1, chloroplastic-like [Ziziphus jujuba]	Peptidase inhibitor I9	[M] LSE0398 A DAG protein involved in chloroplast differentiation/palisade development and related proteins	Organelle RRM domain-containing protein 1, chloroplastic OS=Arabidopsis thaliana OX=3702 GN=ORRM1 PE=1 SV=1	GO:0003723//RNA binding;GO:0016554//cytidine to uridine editing;GO:0005739//mitochondrion;GO:0080156//mitochondrial mRNA modification
CL797.Contig15_All	1	2134	11.15	1.68	0.81	1.07	0	0.04	4.546	0.37	-3.57405	8.32996e-100	3.25229e-100	NA	NA	K14500//BR-signaling kinase [EC:2.7.11.1]+ko04075//Plant hormone signal transduction;K14500//BR-signaling kinase [EC:2.7.11.1]+ko04075//Plant hormone signal transduction;K14500//BR-signaling kinase [EC:2.7.11.1]+ko04075//Plant hormone signal transduction;K14500//BR-signaling kinase [EC:2.7.11.1]+ko04075//Plant hormone signal transduction;K14500//BR-signaling kinase [EC:2.7.11.1]+ko04075//Plant ho…	NA	probable serine/threonine-protein kinase BSK3 [Durio zibethinus]	NA	[T] LSE0053 A Protein kinase, contains TPR domains	Serine/threonine-protein kinase BSK5 OS=Arabidopsis thaliana OX=3702 GN=BSK5 PE=1 SV=1	GO:0005524//ATP binding;GO:0009506//plasmodesma;GO:0009409//response to cold;GO:0004672//protein kinase activity;GO:0009651//response to salt stress;GO:0009742//brassinosteroid mediated signaling pathway;GO:0005886//plasma membrane;GO:0009737//response to abscisic acid
CL3425.Contig8_All	1	1737	2.66	40.38	13.06	0.51	3.29	3.58	18.7	2.46	-2.92624	1.74956e-271	2.64615e-272	NA	NA	K01681//aconitate hydratase [EC:4.2.1.3]+ko00020//Citrate cycle (TCA cycle)+ko01230//Biosynthesis of amino acids+ko01100//Metabolic pathways+ko01110//Biosynthesis of secondary metabolites+ko01210//2-Oxocarboxylic acid metabolism+ko01200//Carbon metabolism+ko00630//Glyoxylate and dicarboxylate metabolism;K01681//aconitate hydratase [EC:4.2.1.3]+ko00020//Citrate cycle (TCA cycle)+ko01230//Biosynthe…	XM_022172863.1 PREDICTED: Helianthus annuus aconitate hydratase, cytoplasmic (LOC110929686), mRNA	PREDICTED: aconitate hydratase, cytoplasmic-like [Daucus carota subsp. sativus]	Aconitase C-terminal domain	[AJ] KOG0452 RNA-binding translational regulator IRP (aconitase superfamily)	Aconitate hydratase, cytoplasmic OS=Cucurbita maxima OX=3661 PE=2 SV=1	GO:0003994//aconitate hydratase activity;GO:0051539//4 iron, 4 sulfur cluster binding
CL12547.Contig2_All	1	3148	0	0	12.28	1.76	2.36	1.15	4.093	1.756	-1.2474	5.83912e-39	4.67785e-39	NA	NA	NA	XM_017763227.1 PREDICTED: Gossypium arboreum PRA1 family protein B4-like (LOC108463279), mRNA	NA	NA	NA	NA	NA
Unigene17355_All	1	1182	5.09	2.43	4.19	10.16	10.88	9.58	3.903	10.206	1.38989	1.97964e-39	1.57286e-39	NA	NA	NA	XM_002283908.4 PREDICTED: Vitis vinifera uncharacterized LOC100253235 (LOC100253235), mRNA	uncharacterized protein LOC105176156 isoform X1 [Sesamum indicum]	Peptidase M50B-like	NA	NA	GO:0016021//integral component of membrane
Unigene13288_All	1	1129	2.29	1.19	1.57	2.89	3.21	3.08	1.683	3.06	0.86422	9.01815e-07	1.75543e-06	NA	NA	NA	AY861538.1 Malus x domestica clone MS14H07 microsatellite sequence	DUF724 domain-containing protein 6-like [Olea europaea var. sylvestris]	Agenet domain	[S] LSE0133 A Uncharacterized protein	DUF724 domain-containing protein 3 OS=Arabidopsis thaliana OX=3702 GN=DUF3 PE=1 SV=1	NA
CL9623.Contig1_All	1	1661	0.38	0.49	0.69	1.22	0.48	1.63	0.52	1.11	1.09095	7.79333e-06	1.60766e-05	NA	NB-ARC domain-containing disease resistance protein (best arabidopsis hit)	K20478//golgin subfamily B member 1;K18626//trichohyalin;K10406//kinesin family member C2/C3;K18626//trichohyalin;K10406//kinesin family member C2/C3	XM_015203001.1 PREDICTED: Solanum pennellii kinase-interacting protein 1-like (LOC107004693), mRNA	protein NETWORKED 2D [Herrania umbratica]	NA	[B] LSE2681 H Nonhistone chromosomal protein HMG-14, and related proteins	Protein NETWORKED 2D OS=Arabidopsis thaliana OX=3702 GN=NET2D PE=3 SV=1	GO:0003779//actin binding;GO:0016301//kinase activity
CL11096.Contig4_All	1	597	0	1.24	0.11	0	0	0	0.45	0	-4.56488	0.000229709	0.000535018	NA	NA	NA	NA	NA	NA	NA	NA	NA
CL6687.Contig1_All	1	2524	10.7	9.39	11.72	11.39	12.17	12.81	10.603	12.123	0.192133	0.000107418	0.000242666	NA	NA	K01309//ubiquitin carboxyl-terminal hydrolase MINDY-1/2 [EC:3.4.19.12];K01309//ubiquitin carboxyl-terminal hydrolase MINDY-1/2 [EC:3.4.19.12];K01309//ubiquitin carboxyl-terminal hydrolase MINDY-1/2 [EC:3.4.19.12];K01309//ubiquitin carboxyl-terminal hydrolase MINDY-1/2 [EC:3.4.19.12];K01309//ubiquitin carboxyl-terminal hydrolase MINDY-1/2 [EC:3.4.19.12]	XM_019300692.1 PREDICTED: Ipomoea nil ubiquitin carboxyl-terminal hydrolase MINDY-1 (LOC109152984), mRNA	Ubiquitin carboxyl-terminal hydrolase [Actinidia chinensis var. chinensis]	Protein of unknown function (DUF544)	[S] KOG2427 Uncharacterized conserved protein	NA	GO:0004843//thiol-dependent ubiquitin-specific protease activity;GO:1990380//Lys48-specific deubiquitinase activity
Unigene36046_All	1	1119	1.05	1.01	0.27	0.62	0.86	0.7	0.776	0.726	-0.0798566	0.213913	0.800926	NA	NA	NA	NA	NA	NA	NA	NA	NA
CL1898.Contig7_All	1	2728	NA	NA	NA	NA	NA	NA	NA	NA	NA	NA	NA	NA	NA	K00912//tetraacyldisaccharide 4'-kinase [EC:2.7.1.130]+ko01100//Metabolic pathways;K00912//tetraacyldisaccharide 4'-kinase [EC:2.7.1.130]+ko01100//Metabolic pathways;K00912//tetraacyldisaccharide 4'-kinase [EC:2.7.1.130]+ko01100//Metabolic pathways;K00912//tetraacyldisaccharide 4'-kinase [EC:2.7.1.130]+ko01100//Metabolic pathways	XM_004296474.2 PREDICTED: Fragaria vesca subsp. vesca probable tetraacyldisaccharide 4'-kinase, mitochondrial (LOC101303894), mRNA	probable tetraacyldisaccharide 4'-kinase, mitochondrial isoform X1 [Olea europaea var. sylvestris]	Tetraacyldisaccharide-1-P 4'-kinase	NA	Probable tetraacyldisaccharide 4'-kinase, mitochondrial OS=Arabidopsis thaliana OX=3702 GN=LPXK PE=2 SV=1	GO:0005524//ATP binding;GO:0009029//tetraacyldisaccharide 4'-kinase activity;GO:0009245//lipid A biosynthetic process
Unigene45852_All	1	329	0	1.09	0	0	0	0	0.363	0	NA	NA	NA	NA	NA	NA	NA	NA	NA	NA	NA	NA
Unigene12132_All	1	1579	3.51	2.35	2.79	2.38	2.9	3.37	2.883	2.883	-0.00126877	0.256306	0.992414	NA	NA	NA	NA	NA	NA	NA	NA	NA
Unigene27485_All	1	589	0.71	0.48	0.8	0.33	0	0.69	0.663	0.34	-0.962629	0.0308365	0.0970216	NA	NA	NA	NA	NA	NA	NA	NA	NA
CL4355.Contig2_All	1	2817	1.35	1.71	1.16	0.46	0	0.27	1.406	0.243	-2.50379	1.0298e-30	9.58024e-31	NA	NA	K11594//ATP-dependent RNA helicase DDX3X [EC:3.6.4.13];K11594//ATP-dependent RNA helicase DDX3X [EC:3.6.4.13];K11594//ATP-dependent RNA helicase DDX3X [EC:3.6.4.13];K11594//ATP-dependent RNA helicase DDX3X [EC:3.6.4.13];K11594//ATP-dependent RNA helicase DDX3X [EC:3.6.4.13]	XM_022170759.1 PREDICTED: Helianthus annuus DEAD-box ATP-dependent RNA helicase 37-like (LOC110927145), mRNA	DEAD-box ATP-dependent RNA helicase 37-like [Helianthus annuus] >OTG01726.1 putative DEAD-box ATP-dependent RNA helicase 52B [Helianthus annuus]	DEAD/DEAH box helicase	[A] KOG0335 ATP-dependent RNA helicase	DEAD-box ATP-dependent RNA helicase 11 OS=Arabidopsis thaliana OX=3702 GN=RH11 PE=1 SV=1	GO:0016787//hydrolase activity;GO:0005524//ATP binding;GO:0004386//helicase activity;GO:0003676//nucleic acid binding
Unigene13081_All	1	2624	0	0.51	0	0	0	0	0.17	0	-5.563	2.78584e-07	5.2641e-07	NA	NA	K17790//mitochondrial import inner membrane translocase subunit TIM22;K17790//mitochondrial import inner membrane translocase subunit TIM22;K17790//mitochondrial import inner membrane translocase subunit TIM22;K17790//mitochondrial import inner membrane translocase subunit TIM22;K17790//mitochondrial import inner membrane translocase subunit TIM22	XM_011092412.2 PREDICTED: Sesamum indicum mitochondrial import inner membrane translocase subunit TIM22-4 (LOC105171339), mRNA	hypothetical protein VITISV_012924 [Vitis vinifera]	Tim17/Tim22/Tim23/Pmp24 family	[U] KOG3225 Mitochondrial import inner membrane translocase, subunit TIM22	Mitochondrial import inner membrane translocase subunit TIM22-4 OS=Arabidopsis thaliana OX=3702 GN=TIM22-4 PE=2 SV=3	GO:0005634//nucleus;GO:0005524//ATP binding;GO:0009506//plasmodesma;GO:0045717//negative regulation of fatty acid biosynthetic process;GO:0004672//protein kinase activity;GO:0005829//cytosol;GO:0005886//plasma membrane
Unigene2956_All	1	508	0	0.15	0	0.4	1.79	1.4	0.05	1.196	4.65535	1.38163e-07	2.568e-07	NA	NA	NA	NA	miraculin homologue, partial [Youngia japonica]	NA	NA	Miraculin OS=Synsepalum dulcificum OX=3743 PE=1 SV=3	GO:0008233//peptidase activity;GO:0004866//endopeptidase inhibitor activity
CL1815.Contig2_All	1	1471	131.59	101.96	119.21	27.7	26.7	27.63	117.586	27.343	-2.10125	0	0	NA	NA	K22912//5-amino-6-(5-phospho-D-ribitylamino)uracil phosphatase [EC:3.1.3.104]+ko00740//Riboflavin metabolism+ko01100//Metabolic pathways+ko01110//Biosynthesis of secondary metabolites;K22912//5-amino-6-(5-phospho-D-ribitylamino)uracil phosphatase [EC:3.1.3.104]+ko00740//Riboflavin metabolism+ko01100//Metabolic pathways+ko01110//Biosynthesis of secondary metabolites;K22912//5-amino-6-(5-phospho-D-…	XM_022121613.1 PREDICTED: Helianthus annuus 5-amino-6-(5-phospho-D-ribitylamino)uracil phosphatase, chloroplastic (LOC110872746), mRNA	5-amino-6-(5-phospho-D-ribitylamino)uracil phosphatase, chloroplastic [Lactuca sativa]	Haloacid dehalogenase-like hydrolase	[R] KOG2914 Predicted haloacid-halidohydrolase and related hydrolases	5-amino-6-(5-phospho-D-ribitylamino)uracil phosphatase, chloroplastic OS=Arabidopsis thaliana OX=3702 GN=PYRP2 PE=1 SV=1	GO:0016787//hydrolase activity
Unigene46252_All	1	434	0	1.09	0.17	0.16	0	0	0.42	0.053	-2.85245	0.0080295	0.0229539	NA	NA	NA	NA	NA	NA	NA	NA	NA
CL3173.Contig2_All	1	1978	7.13	2.72	0.68	2.18	0	4.08	3.51	2.086	-0.743394	7.05686e-10	1.17692e-09	NA	NA	K10260//F-box and WD-40 domain protein 7+ko04120//Ubiquitin mediated proteolysis;K10260//F-box and WD-40 domain protein 7+ko04120//Ubiquitin mediated proteolysis;K16482//centriolar protein POC1	XM_017367062.1 PREDICTED: Daucus carota subsp. sativus DENN domain and WD repeat-containing protein SCD1 (LOC108199295), transcript variant X2, mRNA	PREDICTED: DENN domain and WD repeat-containing protein SCD1 isoform X1 [Nicotiana attenuata] >OIT04761.1 denn domain and wd repeat-containing protein scd1 [Nicotiana attenuata]	WD domain, G-beta repeat	[T] KOG2127 Calmodulin-binding protein CRAG, contains DENN domain	DENN domain and WD repeat-containing protein SCD1 OS=Arabidopsis thaliana OX=3702 GN=SCD1 PE=1 SV=1	GO:0045824//negative regulation of innate immune response;GO:0009825//multidimensional cell growth;GO:0030136//clathrin-coated vesicle;GO:0005886//plasma membrane;GO:0010235//guard mother cell cytokinesis
Unigene29191_All	1	1686	2.03	9.79	7.02	8.02	11.3	12.68	6.28	10.666	0.764921	1.42741e-23	1.55728e-23	NA	NA	K02936//large subunit ribosomal protein L7Ae+ko03010//Ribosome;K02936//large subunit ribosomal protein L7Ae+ko03010//Ribosome;K02936//large subunit ribosomal protein L7Ae+ko03010//Ribosome;K02936//large subunit ribosomal protein L7Ae+ko03010//Ribosome;K02936//large subunit ribosomal protein L7Ae+ko03010//Ribosome	XM_017751418.1 PREDICTED: Gossypium arboreum 60S ribosomal protein L7a-1-like (LOC108453101), mRNA	60S ribosomal protein L7a-2 [Helianthus annuus] >OTG28005.1 putative ribosomal protein L7Ae/L30e/S12e/Gadd45 family protein [Helianthus annuus]	Ribosomal protein L7Ae/L30e/S12e/Gadd45 family	[J] KOG3166 60S ribosomal protein L7A	60S ribosomal protein L7a-1 OS=Oryza sativa subsp. japonica OX=39947 GN=RPL7A-1 PE=2 SV=1	GO:0005840//ribosome;GO:0042254//ribosome biogenesis;GO:1990904//ribonucleoprotein complex
CL1198.Contig4_All	1	760	0	0.64	1.75	0.82	0.75	0	0.796	0.523	-0.596537	0.0490845	0.159064	NA	NA	K01853//cycloartenol synthase [EC:5.4.99.8]+ko01100//Metabolic pathways+ko01110//Biosynthesis of secondary metabolites+ko00100//Steroid biosynthesis;K01853//cycloartenol synthase [EC:5.4.99.8]+ko01100//Metabolic pathways+ko01110//Biosynthesis of secondary metabolites+ko00100//Steroid biosynthesis;K01853//cycloartenol synthase [EC:5.4.99.8]+ko01100//Metabolic pathways+ko01110//Biosynthesis of seco…	XM_017582224.1 PREDICTED: Vigna angularis cycloartenol synthase-like (LOC108343827), transcript variant X2, mRNA	cycloartenol synthase-like [Rosa chinensis]	NA	[I] KOG0497 Oxidosqualene-lanosterol cyclase and related proteins	Cycloartenol synthase OS=Betula platyphylla OX=78630 GN=CASBPX1 PE=1 SV=1	GO:0016871//cycloartenol synthase activity;GO:0016866//intramolecular transferase activity
Unigene10277_All	1	570	0	0	0	0.11	0.83	0	0	0.313	3.9531	0.00235018	0.00615526	NA	NA	NA	NA	NA	NA	NA	NA	NA
CL13645.Contig3_All	1	11393	0.25	0.85	0.69	1.08	1.15	1.2	0.596	1.143	0.93063	2.28095e-25	2.38579e-25	NA	NA	K19525//vacuolar protein sorting-associated protein 13A/C;K00102//D-lactate dehydrogenase (cytochrome) [EC:1.1.2.4]+ko00620//Pyruvate metabolism;K09338//homeobox-leucine zipper protein;K14301//nuclear pore complex protein Nup107+ko03013//RNA transport;K19347//SUN domain-containing protein 1/2	XM_010668054.1 PREDICTED: Beta vulgaris subsp. vulgaris uncharacterized LOC104883515 (LOC104883515), mRNA	uncharacterized protein LOC112997809 [Glycine max]	Reverse transcriptase (RNA-dependent DNA polymerase)	[R] KOG0017 FOG: Transposon-encoded proteins with TYA, reverse transcriptase, integrase domains in various combinations	RNA-directed DNA polymerase homolog OS=Oenothera berteroana OX=3950 PE=4 SV=1	GO:0015074//DNA integration;GO:0003964//RNA-directed DNA polymerase activity;GO:0008270//zinc ion binding;GO:0003676//nucleic acid binding
Unigene75569_All	1	306	2.11	0	0	0	0	0	0.703	0	-3.85245	0.0036285	0.00980025	NA	NA	K04124//gibberellin 3beta-dioxygenase [EC:1.14.11.15]+ko00904//Diterpenoid biosynthesis+ko01110//Biosynthesis of secondary metabolites;K05278//flavonol synthase [EC:1.14.20.6]+ko01100//Metabolic pathways+ko01110//Biosynthesis of secondary metabolites+ko00941//Flavonoid biosynthesis;K05278//flavonol synthase [EC:1.14.20.6]+ko01100//Metabolic pathways+ko01110//Biosynthesis of secondary metabolites+…	XM_016322881.2 PREDICTED: Arachis ipaensis protein DMR6-LIKE OXYGENASE 2 (LOC107620756), mRNA	protein DMR6-LIKE OXYGENASE 2 [Arachis ipaensis] >XP_025683091.1 protein DMR6-LIKE OXYGENASE 2-like [Arachis hypogaea] >RYQ86840.1 hypothetical protein Ahy_B10g106454 isoform G [Arachis hypogaea]	non-haem dioxygenase in morphine synthesis N-terminal	[QR] KOG0143 Iron/ascorbate family oxidoreductases	Flavonol synthase/flavanone 3-hydroxylase OS=Citrus unshiu OX=55188 GN=FLS PE=1 SV=1	NA
CL3972.Contig6_All	1	2902	11.74	4.59	2.91	3.25	2.53	2.67	6.413	2.816	-1.17638	2.2491e-49	1.52733e-49	NA	NA	K14552//NET1-associated nuclear protein 1 (U3 small nucleolar RNA-associated protein 17)+ko03008//Ribosome biogenesis in eukaryotes;K14552//NET1-associated nuclear protein 1 (U3 small nucleolar RNA-associated protein 17)+ko03008//Ribosome biogenesis in eukaryotes;K14552//NET1-associated nuclear protein 1 (U3 small nucleolar RNA-associated protein 17)+ko03008//Ribosome biogenesis in eukaryotes;K14…	XM_006345984.2 PREDICTED: Solanum tuberosum WD repeat-containing protein 75 (LOC102583187), mRNA	WD repeat-containing protein [Actinidia chinensis var. chinensis]	WD domain, G-beta repeat	[R] KOG1963 WD40 repeat protein	Guanine nucleotide-binding protein subunit beta-like protein OS=Nicotiana plumbaginifolia OX=4092 PE=2 SV=1	NA
Unigene17846_All	1	1011	10.24	2.93	2.35	3.2	4.3	5.32	5.173	4.273	-0.271754	0.0142042	0.0424901	NA	NA	NA	NA	Retrovirus-related Pol polyprotein from transposon TNT 1-94 [Apostasia shenzhenica]	NA	NA	NA	GO:0015074//DNA integration;GO:0000943//retrotransposon nucleocapsid;GO:0016787//hydrolase activity;GO:0003676//nucleic acid binding
Unigene26866_All	1	1407	25.07	24.87	23.1	31.62	34.38	33.44	24.346	33.146	0.449456	2.77183e-23	3.04522e-23	NA	NA	K09510//DnaJ homolog subfamily B member 4;K09510//DnaJ homolog subfamily B member 4;K09510//DnaJ homolog subfamily B member 4;K09510//DnaJ homolog subfamily B member 4;K09510//DnaJ homolog subfamily B member 4	KX254713.1 Chunia bucklandioides clone c71_N04 microsatellite sequence	PREDICTED: dnaJ homolog subfamily B member 13-like [Nelumbo nucifera]	DnaJ C terminal domain	[O] KOG0714 Molecular chaperone (DnaJ superfamily)	DnaJ protein homolog OS=Cucumis sativus OX=3659 GN=DNAJ1 PE=2 SV=1	GO:0006457//protein folding;GO:0051082//unfolded protein binding
CL4198.Contig5_All	1	2565	7.15	2.99	5.22	0.68	2.11	0.75	5.12	1.18	-2.12652	1.2272e-80	5.70192e-81	NA	NA	K14564//nucleolar protein 56+ko03008//Ribosome biogenesis in eukaryotes;K14564//nucleolar protein 56+ko03008//Ribosome biogenesis in eukaryotes;K14564//nucleolar protein 56+ko03008//Ribosome biogenesis in eukaryotes;K14564//nucleolar protein 56+ko03008//Ribosome biogenesis in eukaryotes;K14564//nucleolar protein 56+ko03008//Ribosome biogenesis in eukaryotes	XM_022183281.1 PREDICTED: Helianthus annuus nucleolar protein 56-like (LOC110941618), mRNA	nucleolar protein 56-like [Helianthus annuus] >OTG26010.1 putative nucleolar protein [Helianthus annuus]	snoRNA binding domain, fibrillarin	[AJ] KOG2573 Ribosome biogenesis protein - Nop56p/Sik1p	H/ACA ribonucleoprotein complex subunit 4 OS=Arabidopsis thaliana OX=3702 GN=CBF5 PE=1 SV=1	NA
Unigene40224_All	1	217	0	0	0	0	1.52	0	0	0.506	NA	NA	NA	NA	NA	NA	NA	NA	NA	NA	NA	NA
Unigene13140_All	1	3218	0.71	0.19	0	0.73	0.92	0.99	0.3	0.88	1.55422	5.6403e-13	8.34756e-13	NA	NA	K02946//small subunit ribosomal protein S10+ko03010//Ribosome;K02946//small subunit ribosomal protein S10+ko03010//Ribosome;K02946//small subunit ribosomal protein S10+ko03010//Ribosome;K02946//small subunit ribosomal protein S10+ko03010//Ribosome;K02946//small subunit ribosomal protein S10+ko03010//Ribosome	XM_020226066.1 PREDICTED: Ananas comosus uncharacterized LOC109705331 (LOC109705331), mRNA	ribosomal protein S10 (mitochondrion) [Lotus japonicus] >AET62963.1 ribosomal protein S10 (mitochondrion) [Lotus japonicus]	Ribosomal protein S10p/S20e	[S] KOG2205 Uncharacterized conserved protein	Ribosomal protein S10, mitochondrial OS=Pisum sativum OX=3888 GN=RPS10 PE=2 SV=1	GO:0005840//ribosome;GO:0006412//translation;GO:0003735//structural constituent of ribosome;GO:0005739//mitochondrion
Unigene66214_All	1	292	0	0	1.25	0	0	0	0.416	0	NA	NA	NA	NA	NA	NA	NA	NA	NA	NA	NA	NA
CL13446.Contig5_All	1	2192	0.03	0.17	0.03	1.43	0.86	1.77	0.076	1.353	4.16945	2.64418e-35	2.25951e-35	NA	NA	K14488//SAUR family protein+ko04075//Plant hormone signal transduction;K14488//SAUR family protein+ko04075//Plant hormone signal transduction;K14488//SAUR family protein+ko04075//Plant hormone signal transduction;K14488//SAUR family protein+ko04075//Plant hormone signal transduction	XM_009370100.1 PREDICTED: Pyrus x bretschneideri auxin-induced protein 15A-like (LOC103957879), mRNA	Auxin-responsive protein [Actinidia chinensis var. chinensis]	NA	[RT] LSE0432 A Auxin responsive protein	Auxin-responsive protein SAUR21 OS=Arabidopsis thaliana OX=3702 GN=SAUR21 PE=2 SV=1	GO:0009733//response to auxin
CL8688.Contig5_All	1	1303	NA	NA	NA	NA	NA	NA	NA	NA	NA	NA	NA	NA	NA	K01599//uroporphyrinogen decarboxylase [EC:4.1.1.37]+ko00860//Porphyrin and chlorophyll metabolism+ko01100//Metabolic pathways+ko01110//Biosynthesis of secondary metabolites;K01599//uroporphyrinogen decarboxylase [EC:4.1.1.37]+ko00860//Porphyrin and chlorophyll metabolism+ko01100//Metabolic pathways+ko01110//Biosynthesis of secondary metabolites;K01599//uroporphyrinogen decarboxylase [EC:4.1.1.37…	XM_021829138.1 PREDICTED: Hevea brasiliensis uroporphyrinogen decarboxylase-like (LOC110668078), transcript variant X2, mRNA	uroporphyrinogen decarboxylase [Cynara cardunculus var. scolymus]	Uroporphyrinogen decarboxylase (URO-D)	[H] KOG2872 Uroporphyrinogen decarboxylase	Uroporphyrinogen decarboxylase, chloroplastic OS=Nicotiana tabacum OX=4097 GN=DCUP PE=1 SV=1	GO:0004853//uroporphyrinogen decarboxylase activity;GO:0005829//cytosol;GO:0006782//protoporphyrinogen IX biosynthetic process;GO:0006779//porphyrin-containing compound biosynthetic process;GO:0006783//heme biosynthetic process
Unigene34591_All	1	264	0	0	0	0	0	0.37	0	0.123	NA	NA	NA	NA	NA	NA	NA	NA	NA	NA	NA	NA
CL207.Contig2_All	1	4454	0	0	0.04	0.41	2.27	1.07	0.013	1.25	6.41534	2.64747e-71	1.35827e-71	NA	NA	K14503//brassinosteroid resistant 1/2+ko04075//Plant hormone signal transduction;K14503//brassinosteroid resistant 1/2+ko04075//Plant hormone signal transduction;K14503//brassinosteroid resistant 1/2+ko04075//Plant hormone signal transduction;K14503//brassinosteroid resistant 1/2+ko04075//Plant hormone signal transduction;K14503//brassinosteroid resistant 1/2+ko04075//Plant hormone signal transdu…	XM_009612538.2 PREDICTED: Nicotiana tomentosiformis BES1/BZR1 homolog protein 2-like (LOC104104453), mRNA	hypothetical protein CCACVL1_05855 [Corchorus capsularis]	RNA recognition motif 2	[D] KOG4660 Protein Mei2, essential for commitment to meiosis, and related proteins	BES1/BZR1 homolog protein 2 OS=Arabidopsis thaliana OX=3702 GN=BEH2 PE=1 SV=1	GO:0003723//RNA binding;GO:0003729//mRNA binding;GO:0005634//nucleus;GO:1990904//ribonucleoprotein complex;GO:0005737//cytoplasm
CL11969.Contig7_All	1	1381	0.23	0.74	0.64	1.22	0.68	1.14	0.536	1.013	0.928942	0.000435281	0.00104208	NA	NA	K00001//alcohol dehydrogenase [EC:1.1.1.1]+ko00010//Glycolysis / Gluconeogenesis+ko00350//Tyrosine metabolism+ko01100//Metabolic pathways+ko01110//Biosynthesis of secondary metabolites+ko00071//Fatty acid degradation;K00001//alcohol dehydrogenase [EC:1.1.1.1]+ko00010//Glycolysis / Gluconeogenesis+ko00350//Tyrosine metabolism+ko01100//Metabolic pathways+ko01110//Biosynthesis of secondary metabolit…	XM_021426246.1 PREDICTED: Herrania umbratica alcohol dehydrogenase-like 6 (LOC110414834), partial mRNA	PREDICTED: alcohol dehydrogenase-like 6 [Populus euphratica]	NA	[Q] KOG0022 Alcohol dehydrogenase, class III	Alcohol dehydrogenase-like 6 OS=Arabidopsis thaliana OX=3702 GN=At5g24760 PE=2 SV=2	GO:0046294//formaldehyde catabolic process;GO:0005829//cytosol;GO:0008270//zinc ion binding;GO:0004024//alcohol dehydrogenase activity, zinc-dependent;GO:0016491//oxidoreductase activity;GO:0051903//S-(hydroxymethyl)glutathione dehydrogenase activity
CL10367.Contig2_All	1	1395	0.26	0	0.47	9.38	30.4	20.67	0.243	20.15	6.35667	0	0	NA	NA	NA	XM_002265724.3 PREDICTED: Vitis vinifera uncharacterized LOC100258629 (LOC100258629), mRNA	protein RICE SALT SENSITIVE 3 [Cynara cardunculus var. scolymus]	bHLH-MYC and R2R3-MYB transcription factors N-terminal	[RK] LSE0476 A Predicted bHLH transcription factor	Transcription factor bHLH155 OS=Arabidopsis thaliana OX=3702 GN=BHLH155 PE=1 SV=1	NA
Unigene54125_All	1	211	NA	NA	NA	NA	NA	NA	NA	NA	NA	NA	NA	NA	NA	NA	NA	NA	NA	NA	NA	NA
Unigene61526_All	1	407	0.2	0.59	1.5	0	0.19	0	0.763	0.063	-3.63005	0.000388876	0.000927452	NA	NA	K20299//vacuolar protein sorting-associated protein 53;K20471//coatomer subunit delta;K10592//E3 ubiquitin-protein ligase HUWE1 [EC:2.3.2.26]+ko04120//Ubiquitin mediated proteolysis;K17757//ATP-dependent NAD(P)H-hydrate dehydratase [EC:4.2.1.93];K17757//ATP-dependent NAD(P)H-hydrate dehydratase [EC:4.2.1.93]	NA	PREDICTED: uncharacterized protein LOC109004849 [Juglans regia]	NA	[R] KOG1075 FOG: Reverse transcriptase	Putative ribonuclease H protein At1g65750 OS=Arabidopsis thaliana OX=3702 GN=At1g65750 PE=3 SV=1	GO:0003899//DNA-directed 5'-3' RNA polymerase activity;GO:0003677//DNA binding;GO:0006351//transcription, DNA-templated;GO:0005739//mitochondrion
CL254.Contig1_All	1	3261	0	0.18	0	0.52	0.22	0.45	0.06	0.396	2.77601	1.52353e-12	2.28923e-12	NA	NA	K11426//SET and MYND domain-containing protein;K11426//SET and MYND domain-containing protein;K11426//SET and MYND domain-containing protein;K11426//SET and MYND domain-containing protein;K11426//SET and MYND domain-containing protein	XM_018959012.1 PREDICTED: Juglans regia histone-lysine N-methyltransferase ASHR1 (LOC108986398), transcript variant X3, mRNA	histone-lysine N-methyltransferase ASHR1 [Cynara cardunculus var. scolymus]	Biotin/lipoate A/B protein ligase family	[H] KOG1536 Biotin holocarboxylase synthetase/biotin-protein ligase	Histone-lysine N-methyltransferase ASHR1 OS=Arabidopsis thaliana OX=3702 GN=ASHR1 PE=1 SV=2	NA
CL13155.Contig23_All	1	3059	0	0	0.91	0	0	0	0.303	0	-6.68635	1.64315e-13	2.38666e-13	NA	NA	K12882//nuclear cap-binding protein subunit 1+ko03040//Spliceosome+ko03015//mRNA surveillance pathway+ko03013//RNA transport;K12882//nuclear cap-binding protein subunit 1+ko03040//Spliceosome+ko03015//mRNA surveillance pathway+ko03013//RNA transport;K12882//nuclear cap-binding protein subunit 1+ko03040//Spliceosome+ko03015//mRNA surveillance pathway+ko03013//RNA transport;K12882//nuclear cap-bind…	XM_017387226.1 PREDICTED: Daucus carota subsp. sativus nuclear cap-binding protein subunit 1 (LOC108214953), mRNA	PREDICTED: nuclear cap-binding protein subunit 1 [Daucus carota subsp. sativus]	MIF4G like	[A] KOG1104 Nuclear cap-binding complex, subunit NCBP1/CBP80	Nuclear cap-binding protein subunit 1 OS=Arabidopsis thaliana OX=3702 GN=ABH1 PE=1 SV=2	GO:0005634//nucleus;GO:0000394//RNA splicing, via endonucleolytic cleavage and ligation;GO:0000339//RNA cap binding;GO:0045292//mRNA cis splicing, via spliceosome;GO:0009737//response to abscisic acid;GO:0031053//primary miRNA processing;GO:0051028//mRNA transport;GO:0005846//nuclear cap binding complex;GO:0048574//long-day photoperiodism, flowering
CL11643.Contig2_All	1	385	0	0	0	0.19	0.4	1.44	0	0.676	4.27539	0.000706356	0.00173087	NA	NA	NA	XM_010512182.2 PREDICTED: Camelina sativa uncharacterized LOC104786733 (LOC104786733), mRNA	NA	NA	NA	NA	NA
Unigene36510_All	1	629	0.65	0.78	0.32	1.62	2	1.81	0.583	1.81	1.65535	6.40433e-06	1.31436e-05	NA	NA	NA	NA	NA	NA	NA	NA	NA
CL12672.Contig19_All	1	979	0.43	0.13	0	0	0	0	0.186	0	-4.1511	0.00133243	0.00338033	NA	NA	K01191//alpha-mannosidase [EC:3.2.1.24]+ko00511//Other glycan degradation;K01191//alpha-mannosidase [EC:3.2.1.24]+ko00511//Other glycan degradation;K01191//alpha-mannosidase [EC:3.2.1.24]+ko00511//Other glycan degradation;K01191//alpha-mannosidase [EC:3.2.1.24]+ko00511//Other glycan degradation;K01191//alpha-mannosidase [EC:3.2.1.24]+ko00511//Other glycan degradation	XM_021821272.1 PREDICTED: Hevea brasiliensis alpha-mannosidase-like (LOC110662324), transcript variant X2, mRNA	Glycosyl hydrolase, family 38 - alpha-mannosidase [Handroanthus impetiginosus]	NA	[G] KOG1959 Glycosyl hydrolase, family 38 - alpha-mannosidase	Alpha-mannosidase OS=Canavalia ensiformis OX=3823 PE=1 SV=1	GO:0006013//mannose metabolic process;GO:0046872//metal ion binding;GO:0030246//carbohydrate binding;GO:0004559//alpha-mannosidase activity
Unigene25497_All	1	242	0.9	0.45	0.43	2.04	0.42	1.73	0.593	1.396	1.27684	0.036411	0.115502	NA	NA	K04733//interleukin-1 receptor-associated kinase 4 [EC:2.7.11.1];K04733//interleukin-1 receptor-associated kinase 4 [EC:2.7.11.1];K04733//interleukin-1 receptor-associated kinase 4 [EC:2.7.11.1];K04733//interleukin-1 receptor-associated kinase 4 [EC:2.7.11.1];K04733//interleukin-1 receptor-associated kinase 4 [EC:2.7.11.1]	NA	proline-rich receptor-like protein kinase PERK1 [Lactuca sativa] >PLY80763.1 hypothetical protein LSAT_8X95340 [Lactuca sativa]	NA	[T] KOG1187 Serine/threonine protein kinase	Proline-rich receptor-like protein kinase PERK1 OS=Arabidopsis thaliana OX=3702 GN=PERK1 PE=1 SV=1	GO:0005524//ATP binding;GO:0004672//protein kinase activity;GO:0016021//integral component of membrane
CL10394.Contig11_All	1	208	NA	NA	NA	NA	NA	NA	NA	NA	NA	NA	NA	NA	NA	NA	NA	NA	NA	NA	NA	NA
Unigene252_All	1	1256	0.08	0.45	0.82	0	0	0	0.45	0	-5.86015	1.49334e-08	2.64222e-08	NA	NA	K13205//A1 cistron-splicing factor AAR2;K13205//A1 cistron-splicing factor AAR2;K13205//A1 cistron-splicing factor AAR2;K13205//A1 cistron-splicing factor AAR2;K13205//A1 cistron-splicing factor AAR2	XM_002272676.4 PREDICTED: Vitis vinifera protein AAR2 homolog (LOC100267400), transcript variant X2, mRNA	hypothetical protein CEY00_Acc05903 [Actinidia chinensis var. chinensis]	AAR2 protein	[A] KOG3937 mRNA splicing factor	1-(5-phosphoribosyl)-5-[(5-phosphoribosylamino)methylideneamino] imidazole-4-carboxamide isomerase, chloroplastic OS=Arabidopsis thaliana OX=3702 GN=HISN3 PE=2 SV=1	NA
Unigene77300_All	1	446	1.37	0	0.33	0.16	0	0	0.566	0.053	-3.36702	0.00131611	0.00333733	NA	NA	K17609//nucleoredoxin [EC:1.8.1.8];K13420//LRR receptor-like serine/threonine-protein kinase FLS2 [EC:2.7.11.1]+ko04016//MAPK signaling pathway - plant+ko04626//Plant-pathogen interaction;K22686//pro-apoptotic serine protease NMA111 [EC:3.4.21.-];K12447//UDP-sugar pyrophosphorylase [EC:2.7.7.64]+ko00520//Amino sugar and nucleotide sugar metabolism+ko00040//Pentose and glucuronate interconversions…	NA	retrovirus-related Pol polyprotein from transposon TNT 1-94 [Trifolium pratense]	Fertility inhibition protein N terminal	[R] KOG0017 FOG: Transposon-encoded proteins with TYA, reverse transcriptase, integrase domains in various combinations	Retrovirus-related Pol polyprotein from transposon RE2 OS=Arabidopsis thaliana OX=3702 GN=RE2 PE=4 SV=1	GO:0015074//DNA integration;GO:0000943//retrotransposon nucleocapsid;GO:0008270//zinc ion binding;GO:0003676//nucleic acid binding
CL8837.Contig1_All	1	260	0	0	0.76	0	0	0	0.253	0	NA	NA	NA	NA	NA	NA	NA	Putative ribonuclease H protein [Dendrobium catenatum]	NA	NA	NA	GO:0004523//RNA-DNA hybrid ribonuclease activity;GO:0003676//nucleic acid binding
CL5453.Contig3_All	1	3157	9.46	9.74	6.8	4.51	3.79	3.52	8.666	3.94	-1.12896	1.51562e-67	8.14579e-68	NA	NA	K01533//Cu2+-exporting ATPase [EC:3.6.3.4];K01533//Cu2+-exporting ATPase [EC:3.6.3.4];K01533//Cu2+-exporting ATPase [EC:3.6.3.4];K01533//Cu2+-exporting ATPase [EC:3.6.3.4];K01533//Cu2+-exporting ATPase [EC:3.6.3.4]	XM_002280014.4 PREDICTED: Vitis vinifera copper-transporting ATPase PAA2, chloroplastic (LOC100264462), transcript variant X1, mRNA	hypothetical protein DCAR_001233 [Daucus carota subsp. sativus]	E1-E2 ATPase	[P] KOG0207 Cation transport ATPase	Copper-transporting ATPase PAA2, chloroplastic OS=Arabidopsis thaliana OX=3702 GN=PAA2 PE=1 SV=1	GO:0046872//metal ion binding;GO:0000166//nucleotide binding;GO:0019829//cation-transporting ATPase activity;GO:0016021//integral component of membrane;GO:0030001//metal ion transport
Unigene69766_All	1	241	0	0	0	1.24	0	0	0	0.413	NA	NA	NA	NA	NA	NA	NA	NA	NA	NA	NA	NA
CL13390.Contig2_All	1	2486	1.29	0.94	0.67	0.58	0.88	0.65	0.966	0.703	-0.457442	0.0069005	0.0195093	NA	NA	NA	XM_022150630.1 PREDICTED: Helianthus annuus protein DA1-related 2-like (LOC110904773), transcript variant X3, mRNA	NA	NA	NA	NA	NA
CL10247.Contig1_All	1	1518	2.2	1.25	1	0.27	0.21	0.51	1.483	0.33	-2.15908	4.42851e-15	6.11054e-15	NA	NA	K17964//leucine-rich PPR motif-containing protein, mitochondrial;K17964//leucine-rich PPR motif-containing protein, mitochondrial	XM_018958720.1 PREDICTED: Juglans regia pentatricopeptide repeat-containing protein At2g01390 (LOC108986189), mRNA	LOW QUALITY PROTEIN: pentatricopeptide repeat-containing protein At2g01390-like [Cynara cardunculus var. scolymus]	PPR repeat	[R] KOG4197 FOG: PPR repeat	Pentatricopeptide repeat-containing protein At2g01390 OS=Arabidopsis thaliana OX=3702 GN=At2g01390/At2g01380 PE=2 SV=2	GO:0016021//integral component of membrane
CL4669.Contig1_All	1	3337	0.46	0.11	0	0	0	0	0.19	0	-6.0982	9.57259e-10	1.60494e-09	NA	NA	NA	XM_008239656.2 PREDICTED: Prunus mume uncharacterized LOC103336597 (LOC103336597), transcript variant X2, mRNA	uncharacterized protein LOC112524483 isoform X1 [Cynara cardunculus var. scolymus] >KVI05111.1 protein of unknown function DUF547 [Cynara cardunculus var. scolymus]	Protein of unknown function, DUF547	[S] TWOG0168 Uncharacterized protein	NA	NA
CL471.Contig10_All	1	3298	1.52	2.21	1.27	0.74	0.87	0.82	1.666	0.81	-1.03654	2.31123e-13	3.37436e-13	NA	NA	K15196//transcription factor IIIB 90 kDa subunit;K15196//transcription factor IIIB 90 kDa subunit;K15196//transcription factor IIIB 90 kDa subunit;K15196//transcription factor IIIB 90 kDa subunit;K15196//transcription factor IIIB 90 kDa subunit	XM_019307421.1 PREDICTED: Ipomoea nil transcription factor IIIB 60 kDa subunit-like (LOC109159305), transcript variant X6, mRNA	Brf1-like TBP-binding [Cynara cardunculus var. scolymus]	Brf1-like TBP-binding domain	[K] KOG1598 Transcription initiation factor TFIIIB, Brf1 subunit	Transcription initiation factor IIB OS=Glycine max OX=3847 GN=TFIIB1 PE=2 SV=1	GO:0046872//metal ion binding;GO:0000126//transcription factor TFIIIB complex;GO:0006355//regulation of transcription, DNA-templated;GO:0017025//TBP-class protein binding;GO:0070897//transcription preinitiation complex assembly;GO:0000995//RNA polymerase III general transcription initiation factor activity
CL618.Contig3_All	1	2337	3.21	4.82	3.35	5.07	6.91	6.49	3.793	6.156	0.700008	4.35826e-17	5.65594e-17	G2-like	NA	K14491//two-component response regulator ARR-B family+ko04075//Plant hormone signal transduction;K14491//two-component response regulator ARR-B family+ko04075//Plant hormone signal transduction;K14491//two-component response regulator ARR-B family+ko04075//Plant hormone signal transduction	XM_021437812.1 PREDICTED: Herrania umbratica probable transcription factor KAN2 (LOC110423571), mRNA	Homeodomain-like superfamily protein isoform 1 [Theobroma cacao] >EOY25194.1 Homeodomain-like superfamily protein isoform 1 [Theobroma cacao]	Myb-like DNA-binding domain	[RK] LSE0452 A MYB transcription factor	Probable transcription factor KAN2 OS=Arabidopsis thaliana OX=3702 GN=KAN2 PE=2 SV=1	GO:0003677//DNA binding;GO:0005634//nucleus
CL10412.Contig2_All	1	849	24.3	19.45	17.51	34.62	24.94	20.46	20.42	26.673	0.401512	8.49155e-10	1.42056e-09	NA	NA	K08341//GABA(A) receptor-associated protein+ko04136//Autophagy - other;K08341//GABA(A) receptor-associated protein+ko04136//Autophagy - other;K08341//GABA(A) receptor-associated protein+ko04136//Autophagy - other;K08341//GABA(A) receptor-associated protein+ko04136//Autophagy - other;K08341//GABA(A) receptor-associated protein+ko04136//Autophagy - other	XM_010277823.2 PREDICTED: Nelumbo nucifera autophagy-related protein 8C-like (LOC104610951), transcript variant X3, mRNA	Autophagy-related protein 8C precursor [Actinidia chinensis var. chinensis]	Autophagy protein Atg8 ubiquitin like	[Z] KOG1654 Microtubule-associated anchor protein involved in autophagy and membrane trafficking	Autophagy-related protein 8C OS=Oryza sativa subsp. japonica OX=39947 GN=ATG8C PE=2 SV=1	GO:0006914//autophagy;GO:0005737//cytoplasm
Unigene59459_All	1	427	0.38	0.37	0.37	0	0.4	0.58	0.373	0.326	-0.197353	0.21718	0.81467	NA	NA	NA	NA	NA	NA	NA	NA	NA
Unigene58806_All	1	303	0	0.31	0	0.28	0.58	1.19	0.103	0.683	2.76226	0.00957743	0.0276441	NA	NA	NA	NA	NA	NA	NA	NA	NA
Unigene56035_All	1	279	NA	NA	NA	NA	NA	NA	NA	NA	NA	NA	NA	NA	NA	NA	NA	NA	NA	NA	NA	NA
CL998.Contig7_All	1	2944	0.58	0.56	0.42	0.18	0.53	0.79	0.52	0.5	-0.0761803	0.198774	0.738683	NA	NA	K02985//small subunit ribosomal protein S3e+ko03010//Ribosome;K00963//UTP--glucose-1-phosphate uridylyltransferase [EC:2.7.7.9]+ko00520//Amino sugar and nucleotide sugar metabolism+ko00040//Pentose and glucuronate interconversions+ko01100//Metabolic pathways+ko00052//Galactose metabolism+ko00500//Starch and sucrose metabolism	XM_022182214.1 PREDICTED: Helianthus annuus uncharacterized LOC110940658 (LOC110940658), mRNA	uncharacterized protein LOC110940658 [Helianthus annuus] >OTG24966.1 putative P-loop containing nucleoside triphosphate hydrolases superfamily protein [Helianthus annuus]	AAA domain	NA	NA	GO:0016787//hydrolase activity
CL2705.Contig4_All	1	2066	0.99	5.03	0	0.66	0	0.63	2.006	0.43	-2.18124	9.45805e-27	9.59398e-27	NA	NA	NA	XM_010647052.2 PREDICTED: Vitis vinifera uncharacterized LOC100250419 (LOC100250419), transcript variant X3, mRNA	uncharacterized protein LOC112517114 [Cynara cardunculus var. scolymus] >XP_024980210.1 uncharacterized protein LOC112517114 [Cynara cardunculus var. scolymus] >KVH93222.1 Zinc finger, RING/FYVE/PHD-type [Cynara cardunculus var. scolymus]	Ring finger domain	[O] LSE0137 A Predicted E3 ubiquitin ligase	NA	GO:0046872//metal ion binding
CL7184.Contig1_All	1	649	5.87	7.95	7.17	10.79	9.78	9.95	6.996	10.173	0.552258	9.98099e-06	2.07635e-05	NA	NA	K14713//solute carrier family 39 (zinc transporter), member 7	XM_010527336.2 PREDICTED: Tarenaya hassleriana probable transcription factor KAN4 (LOC104803402), mRNA	hypothetical protein COLO4_08296 [Corchorus olitorius]	NA	NA	NA	NA
Unigene22208_All	1	375	0.44	3.57	0.21	1.01	0	0	1.406	0.336	-1.97109	0.00102784	0.0025588	NA	NA	NA	NA	NA	NA	NA	NA	NA
Unigene43727_All	1	957	9.64	5.98	4.95	1.12	0.19	0.67	6.856	0.66	-3.35653	4.31192e-60	2.5402e-60	NA	NA	K05666//ATP-binding cassette, subfamily C (CFTR/MRP), member 2+ko02010//ABC transporters;K05666//ATP-binding cassette, subfamily C (CFTR/MRP), member 2+ko02010//ABC transporters;K05666//ATP-binding cassette, subfamily C (CFTR/MRP), member 2+ko02010//ABC transporters;K05666//ATP-binding cassette, subfamily C (CFTR/MRP), member 2+ko02010//ABC transporters;K05666//ATP-binding cassette, subfamily C (…	XM_020729682.1 PREDICTED: Phalaenopsis equestris ABC transporter C family member 4-like (LOC110027999), mRNA	ABC transporter C family member 4-like [Arachis hypogaea]	NA	[Q] KOG0054 Multidrug resistance-associated protein/mitoxantrone resistance protein, ABC superfamily	ABC transporter C family member 4 OS=Arabidopsis thaliana OX=3702 GN=ABCC4 PE=1 SV=2	GO:0005524//ATP binding;GO:0042626//ATPase activity, coupled to transmembrane movement of substances;GO:0016021//integral component of membrane
Unigene22255_All	1	348	0	0	0.24	0.45	0.47	0.72	0.08	0.546	2.76226	0.00957743	0.0276441	NA	NA	NA	NA	NA	NA	NA	NA	NA
Unigene16382_All	1	3005	1.75	0.95	1.48	1.49	1.99	1.75	1.393	1.743	0.316522	0.00510753	0.0140468	NA	NA	NA	NA	hypothetical protein CTI12_AA038460 [Artemisia annua]	NA	NA	NA	GO:0016021//integral component of membrane
CL604.Contig5_All	1	2071	2.81	0.05	1.8	11.08	13.73	12.47	1.553	12.426	2.99274	5.41323e-225	9.89557e-226	NA	NA	K07583//tRNA pseudouridine synthase 10 [EC:5.4.99.25]	XM_017388550.1 PREDICTED: Daucus carota subsp. sativus putative tRNA pseudouridine synthase Pus10 (LOC108215920), transcript variant X3, mRNA	TRNA pseudouridine synthase [Actinidia chinensis var. chinensis]	NA	[J] KOG2364 Predicted pseudouridylate synthase	NA	GO:0003723//RNA binding;GO:0001522//pseudouridine synthesis;GO:0009982//pseudouridine synthase activity
CL8161.Contig2_All	1	2107	1.01	1.44	0.02	0.09	0	1.21	0.823	0.433	-0.937454	9.50492e-05	0.000213954	NA	NA	K22684//metacaspase-1 [EC:3.4.22.-];K22684//metacaspase-1 [EC:3.4.22.-];K22684//metacaspase-1 [EC:3.4.22.-];K22684//metacaspase-1 [EC:3.4.22.-];K22684//metacaspase-1 [EC:3.4.22.-]	NA	PREDICTED: metacaspase-1 [Erythranthe guttata] >EYU18472.1 hypothetical protein MIMGU_mgv1a027014mg [Erythranthe guttata]	Caspase domain	[DO] KOG1546 Metacaspase involved in regulation of apoptosis	Metacaspase-1 OS=Arabidopsis thaliana OX=3702 GN=AMC1 PE=1 SV=1	NA
CL104.Contig1_All	1	4139	0.27	0.38	1.39	0.24	0.06	0.24	0.68	0.18	-1.92484	3.92393e-17	5.08581e-17	NA	NA	K17925//sorting nexin-13;K17925//sorting nexin-13;K17925//sorting nexin-13;K17925//sorting nexin-13;K17925//sorting nexin-13	XM_007042256.2 PREDICTED: Theobroma cacao uncharacterized LOC18607864 (LOC18607864), transcript variant X1, mRNA	Sorting nexin-16 like [Actinidia chinensis var. chinensis]	Sorting nexin C terminal	[ZUD] KOG2101 Intermediate filament-like protein, sorting nexins, and related proteins containing PX (PhoX) domain(s)	NA	GO:0035091//phosphatidylinositol binding
Unigene65546_All	1	203	0	0	0.59	0	0	0	0.196	0	NA	NA	NA	NA	NA	K00130//betaine-aldehyde dehydrogenase [EC:1.2.1.8]+ko01100//Metabolic pathways+ko00260//Glycine, serine and threonine metabolism;K00130//betaine-aldehyde dehydrogenase [EC:1.2.1.8]+ko01100//Metabolic pathways+ko00260//Glycine, serine and threonine metabolism;K00130//betaine-aldehyde dehydrogenase [EC:1.2.1.8]+ko01100//Metabolic pathways+ko00260//Glycine, serine and threonine metabolism;K00130//b…	NA	putative aldehyde dehydrogenase FUS7 [Quercus suber]	NA	[C] KOG2450 Aldehyde dehydrogenase	Betaine aldehyde dehydrogenase 1 OS=Oryza sativa subsp. japonica OX=39947 GN=BADH1 PE=1 SV=1	GO:0016620//oxidoreductase activity, acting on the aldehyde or oxo group of donors, NAD or NADP as acceptor
Unigene38431_All	1	597	0.7	0.83	0.23	0.22	0.11	0	0.586	0.11	-2.36702	0.00105827	0.00265596	NA	NA	NA	NA	NA	NA	NA	NA	NA
CL12116.Contig1_All	1	3575	5.92	6.32	6.32	2.34	2.08	2.22	6.186	2.213	-1.48205	2.19097e-83	9.91136e-84	NA	NA	K06180//23S rRNA pseudouridine1911/1915/1917 synthase [EC:5.4.99.23];K17710//pentatricopeptide repeat domain-containing protein 1;K17710//pentatricopeptide repeat domain-containing protein 1;K22733//magnesium transporter	XM_010543726.2 PREDICTED: Tarenaya hassleriana putative pentatricopeptide repeat-containing protein At5g09950 (LOC104815363), mRNA	Pentatricopeptide repeat-containing protein [Artemisia annua]	PPR repeat family	[R] KOG4197 FOG: PPR repeat	Pentatricopeptide repeat-containing protein At5g16860 OS=Arabidopsis thaliana OX=3702 GN=PCMP-H92 PE=2 SV=1	GO:0008270//zinc ion binding
CL6075.Contig1_All	1	1596	6.68	2.17	11.14	6.02	8.72	7.83	6.663	7.523	0.161921	0.0181363	0.0552559	MYB	NA	K15397//3-ketoacyl-CoA synthase [EC:2.3.1.199]+ko01100//Metabolic pathways+ko01110//Biosynthesis of secondary metabolites+ko00062//Fatty acid elongation;K05909//laccase [EC:1.10.3.2];K09522//DnaJ homolog subfamily C member 2	XM_021955664.1 PREDICTED: Prunus avium transcription factor SRM1 (LOC110754585), transcript variant X2, mRNA	transcription factor SRM1 [Sesamum indicum] >XP_011070472.1 transcription factor SRM1 [Sesamum indicum] >XP_020547442.1 transcription factor SRM1 [Sesamum indicum] >XP_020547443.1 transcription factor SRM1 [Sesamum indicum]	Myb-like DNA-binding domain	[O] KOG0724 Zuotin and related molecular chaperones (DnaJ superfamily), contains DNA-binding domains	Transcription factor SRM1 OS=Arabidopsis thaliana OX=3702 GN=SRM1 PE=1 SV=1	GO:0009751//response to salicylic acid;GO:0003677//DNA binding;GO:0005634//nucleus;GO:0009739//response to gibberellin
CL5409.Contig1_All	1	929	1.05	3.59	2.25	2.24	1.72	2.6	2.296	2.186	-0.0592965	0.20667	0.770717	NA	NA	K18732//SAP domain-containing ribonucleoprotein	NA	dirigent protein 17-like [Cynara cardunculus var. scolymus]	Lamin-B receptor of TUDOR domain	[S] LSE0373 A Uncharacterized	Dirigent protein 17 OS=Arabidopsis thaliana OX=3702 GN=DIR17 PE=2 SV=1	NA
CL1732.Contig5_All	1	3009	0	0.36	0.31	0	0	0	0.223	0	-6.19199	2.90193e-10	4.76596e-10	NA	NA	K06617//raffinose synthase [EC:2.4.1.82]+ko00052//Galactose metabolism;K06617//raffinose synthase [EC:2.4.1.82]+ko00052//Galactose metabolism;K06617//raffinose synthase [EC:2.4.1.82]+ko00052//Galactose metabolism;K06617//raffinose synthase [EC:2.4.1.82]+ko00052//Galactose metabolism;K06617//raffinose synthase [EC:2.4.1.82]+ko00052//Galactose metabolism	XM_022046693.1 PREDICTED: Carica papaya probable galactinol--sucrose galactosyltransferase 2 (LOC110817967), mRNA	PREDICTED: probable galactinol--sucrose galactosyltransferase 2 [Juglans regia]	Raffinose synthase or seed imbibition protein Sip1	NA	Probable galactinol--sucrose galactosyltransferase 2 OS=Arabidopsis thaliana OX=3702 GN=RFS2 PE=2 SV=2	GO:0016757//transferase activity, transferring glycosyl groups;GO:0010325//raffinose family oligosaccharide biosynthetic process;GO:0003824//catalytic activity
Unigene80096_All	1	349	0.98	0	0	0	0	0	0.326	0	NA	NA	NA	NA	NA	K03265//peptide chain release factor subunit 1+ko03015//mRNA surveillance pathway;K03265//peptide chain release factor subunit 1+ko03015//mRNA surveillance pathway;K03265//peptide chain release factor subunit 1+ko03015//mRNA surveillance pathway;K03265//peptide chain release factor subunit 1+ko03015//mRNA surveillance pathway;K03265//peptide chain release factor subunit 1+ko03015//mRNA surveillan…	XM_016115618.2 PREDICTED: Arachis duranensis eukaryotic peptide chain release factor subunit 1-3 (LOC107494573), mRNA	eukaryotic peptide chain release factor subunit 1-3 [Arachis ipaensis] >XP_025658539.1 eukaryotic peptide chain release factor subunit 1-3 [Arachis hypogaea] >RYR04596.1 hypothetical protein Ahy_B06g084371 [Arachis hypogaea]	eRF1 domain 3	[J] KOG0688 Peptide chain release factor 1 (eRF1)	Eukaryotic peptide chain release factor subunit 1-3 OS=Arabidopsis thaliana OX=3702 GN=ERF1-3 PE=1 SV=1	GO:0005634//nucleus;GO:0005737//cytoplasm;GO:0003747//translation release factor activity
CL7358.Contig5_All	1	5457	NA	NA	NA	NA	NA	NA	NA	NA	NA	NA	NA	NA	NA	K08867//WNK lysine deficient protein kinase [EC:2.7.11.1];K08867//WNK lysine deficient protein kinase [EC:2.7.11.1];K08867//WNK lysine deficient protein kinase [EC:2.7.11.1];K08867//WNK lysine deficient protein kinase [EC:2.7.11.1];K08867//WNK lysine deficient protein kinase [EC:2.7.11.1]	XM_004294688.2 PREDICTED: Fragaria vesca subsp. vesca probable serine/threonine-protein kinase WNK4 (LOC101298206), mRNA	probable serine/threonine-protein kinase WNK4 isoform X3 [Cynara cardunculus var. scolymus]	Protein kinase domain	[R] KOG0584 Serine/threonine protein kinase	Probable serine/threonine-protein kinase WNK5 OS=Arabidopsis thaliana OX=3702 GN=WNK5 PE=1 SV=2	NA
Unigene31659_All	1	407	0.2	0.2	0	0	0	0.38	0.133	0.126	-0.0450912	0.253876	0.975065	NA	NA	NA	NA	NA	NA	NA	NA	NA
CL11500.Contig1_All	1	266	0	1.16	0	0	0	0	0.386	0	NA	NA	NA	NA	NA	NA	AM440625.2 Vitis vinifera contig VV78X046352.5, whole genome shotgun sequence	NA	NA	NA	NA	NA
CL8402.Contig1_All	1	1420	15.53	22.46	20.45	10.9	12.54	12.42	19.48	11.953	-0.701837	3.47745e-30	3.27604e-30	NA	NA	K01728//pectate lyase [EC:4.2.2.2]+ko00040//Pentose and glucuronate interconversions;K01728//pectate lyase [EC:4.2.2.2]+ko00040//Pentose and glucuronate interconversions;K01728//pectate lyase [EC:4.2.2.2]+ko00040//Pentose and glucuronate interconversions;K01728//pectate lyase [EC:4.2.2.2]+ko00040//Pentose and glucuronate interconversions;K01728//pectate lyase [EC:4.2.2.2]+ko00040//Pentose and glu…	XM_019001612.1 PREDICTED: Juglans regia probable pectate lyase 4 (LOC109019336), mRNA	putative pectate lyase 4 [Prunus yedoensis var. nudiflora]	Pectate lyase	[M] LSE0348 A Pectate lyase	Probable pectate lyase 4 OS=Arabidopsis thaliana OX=3702 GN=At1g30350 PE=2 SV=1	GO:0046872//metal ion binding;GO:0045490//pectin catabolic process;GO:0030570//pectate lyase activity
CL5064.Contig7_All	1	1164	0	0.05	0.05	2.48	2.48	2.36	0.033	2.44	6.12543	4.43393e-35	3.80142e-35	SBP	NA	K13415//protein brassinosteroid insensitive 1 [EC:2.7.10.1 2.7.11.1]+ko04075//Plant hormone signal transduction	XM_017361111.1 PREDICTED: Daucus carota subsp. sativus squamosa promoter-binding-like protein 8 (LOC108194191), transcript variant X3, mRNA	squamosa promoter-binding-like protein 8 [Hevea brasiliensis]	SBP domain	[T] LSE0513 C 7-transmembrane receptor	Squamosa promoter-binding-like protein 8 OS=Arabidopsis thaliana OX=3702 GN=SPL8 PE=1 SV=2	GO:0046872//metal ion binding;GO:0003677//DNA binding;GO:0005634//nucleus
Unigene56553_All	1	226	0	0	0.48	0	0	0	0.16	0	NA	NA	NA	NA	NA	NA	NA	NA	NA	NA	NA	NA
CL4489.Contig2_All	1	2407	7.77	6.67	3.16	1.87	0	0.14	5.866	0.67	-3.08967	1.31279e-128	4.09488e-129	NA	NA	K10277//lysine-specific demethylase 8 [EC:1.14.11.27];K10277//lysine-specific demethylase 8 [EC:1.14.11.27];K10277//lysine-specific demethylase 8 [EC:1.14.11.27];K10277//lysine-specific demethylase 8 [EC:1.14.11.27];K10277//lysine-specific demethylase 8 [EC:1.14.11.27]	XM_003632118.3 PREDICTED: Vitis vinifera lysine-specific demethylase JMJ30 (LOC100267241), transcript variant X2, mRNA	lysine-specific demethylase JMJ30 isoform X2 [Cynara cardunculus var. scolymus]	Cupin-like domain	[BT] KOG2132 Uncharacterized conserved protein, contains JmjC domain	Lysine-specific demethylase JMJ30 OS=Arabidopsis thaliana OX=3702 GN=JMJ30 PE=1 SV=1	GO:0008168//methyltransferase activity
CL12903.Contig1_All	1	1181	0.08	0.84	0	1.27	0.87	0.47	0.306	0.87	1.55117	1.38229e-05	2.90292e-05	NA	NA	NA	NA	NA	NA	NA	NA	NA
CL718.Contig28_All	1	1309	0.47	3.79	1.33	0.53	1.6	1.04	1.863	1.056	-0.81486	5.79473e-05	0.000127857	NA	NA	NA	XM_021803913.1 PREDICTED: Hevea brasiliensis oligopeptide transporter 4 (LOC110649373), mRNA	oligopeptide transporter 4-like [Coffea arabica]	OPT oligopeptide transporter protein	[T] KOG2262 Sexual differentiation process protein ISP4	Oligopeptide transporter 4 OS=Arabidopsis thaliana OX=3702 GN=OPT4 PE=1 SV=1	GO:0055085//transmembrane transport;GO:0080167//response to karrikin;GO:0016021//integral component of membrane
Unigene55096_All	1	230	0	1	0.47	0	0	0	0.49	0	NA	NA	NA	NA	NA	NA	NA	NA	NA	NA	NA	NA
Unigene47816_All	1	202	NA	NA	NA	NA	NA	NA	NA	NA	NA	NA	NA	NA	NA	NA	NA	NA	NA	NA	NA	NA
CL2966.Contig2_All	1	2915	0	0.18	0.27	1.23	2.77	2.62	0.15	2.206	3.85939	1.83466e-71	9.39106e-72	NA	NA	K13513//lysocardiolipin and lysophospholipid acyltransferase [EC:2.3.1.- 2.3.1.51]+ko01100//Metabolic pathways+ko01110//Biosynthesis of secondary metabolites+ko00564//Glycerophospholipid metabolism+ko00561//Glycerolipid metabolism;K13513//lysocardiolipin and lysophospholipid acyltransferase [EC:2.3.1.- 2.3.1.51]+ko01100//Metabolic pathways+ko01110//Biosynthesis of secondary metabolites+ko00564//G…	XM_012214145.2 PREDICTED: Jatropha curcas probable 1-acyl-sn-glycerol-3-phosphate acyltransferase 5 (LOC105631921), mRNA	probable 1-acyl-sn-glycerol-3-phosphate acyltransferase 5 [Cynara cardunculus var. scolymus]	Acyltransferase	[I] KOG1505 Lysophosphatidic acid acyltransferase LPAAT and related acyltransferases	Probable 1-acyl-sn-glycerol-3-phosphate acyltransferase 5 OS=Arabidopsis thaliana OX=3702 GN=LPAT5 PE=2 SV=1	GO:0005783//endoplasmic reticulum;GO:0016746//transferase activity, transferring acyl groups;GO:0006644//phospholipid metabolic process;GO:0036149//phosphatidylinositol acyl-chain remodeling;GO:0016021//integral component of membrane
CL4851.Contig2_All	1	3870	0.62	1.87	1.94	2.16	1.92	2.74	1.476	2.273	0.619128	1.67771e-09	2.84187e-09	NA	NA	K22132//tRNA threonylcarbamoyladenosine dehydratase;K22132//tRNA threonylcarbamoyladenosine dehydratase;K22132//tRNA threonylcarbamoyladenosine dehydratase;K22132//tRNA threonylcarbamoyladenosine dehydratase;K22132//tRNA threonylcarbamoyladenosine dehydratase	XM_022160417.1 PREDICTED: Helianthus annuus tRNA threonylcarbamoyladenosine dehydratase (LOC110915689), mRNA	PREDICTED: tRNA threonylcarbamoyladenosine dehydratase [Erythranthe guttata]	ThiF family	[H] KOG2017 Molybdopterin synthase sulfurylase	Adenylyltransferase and sulfurtransferase MOCS3 OS=Oryza sativa subsp. japonica OX=39947 GN=MOCS3 PE=3 SV=1	GO:0008641//ubiquitin-like modifier activating enzyme activity
Unigene4204_All	1	7421	0.36	0.68	0.67	0.19	0.31	0.48	0.57	0.326	-0.814715	6.91141e-08	1.26404e-07	NA	NA	K00700//1,4-alpha-glucan branching enzyme [EC:2.4.1.18]+ko01100//Metabolic pathways+ko00500//Starch and sucrose metabolism+ko01110//Biosynthesis of secondary metabolites;K00700//1,4-alpha-glucan branching enzyme [EC:2.4.1.18]+ko01100//Metabolic pathways+ko00500//Starch and sucrose metabolism+ko01110//Biosynthesis of secondary metabolites;K00700//1,4-alpha-glucan branching enzyme [EC:2.4.1.18]+ko0…	XM_022115050.1 PREDICTED: Helianthus annuus 1,4-alpha-glucan-branching enzyme 2-2, chloroplastic/amyloplastic-like (LOC110865721), mRNA	1,4-alpha-glucan-branching enzyme 2-2, chloroplastic/amyloplastic-like [Helianthus annuus] >OTG23366.1 putative 1,4-alpha-glucan-branching enzyme 1, chloroplastic/amyloplastic [Helianthus annuus]	Carbohydrate-binding module 48 (Isoamylase N-terminal domain)	[G] KOG0470 1,4-alpha-glucan branching enzyme/starch branching enzyme II	1,4-alpha-glucan-branching enzyme 1, chloroplastic/amyloplastic OS=Pisum sativum OX=3888 GN=SBEI PE=1 SV=1	GO:0005978//glycogen biosynthetic process;GO:0004553//hydrolase activity, hydrolyzing O-glycosyl compounds;GO:0043169//cation binding;GO:0003844//1,4-alpha-glucan branching enzyme activity
CL1340.Contig3_All	1	1864	10.89	2.31	11.49	6.72	6.82	6.56	8.23	6.7	-0.303699	2.88342e-05	6.21928e-05	NA	NA	K15889//prenylcysteine alpha-carboxyl methylesterase [EC:3.1.1.-]+ko00900//Terpenoid backbone biosynthesis;K15889//prenylcysteine alpha-carboxyl methylesterase [EC:3.1.1.-]+ko00900//Terpenoid backbone biosynthesis;K15889//prenylcysteine alpha-carboxyl methylesterase [EC:3.1.1.-]+ko00900//Terpenoid backbone biosynthesis;K15889//prenylcysteine alpha-carboxyl methylesterase [EC:3.1.1.-]+ko00900//Ter…	XM_021759840.1 PREDICTED: Manihot esculenta probable isoprenylcysteine alpha-carbonyl methylesterase ICMEL1 (LOC110617201), transcript variant X4, mRNA	probable isoprenylcysteine alpha-carbonyl methylesterase ICMEL1 isoform X2 [Medicago truncatula] >KEH20236.1 isoprenylcysteine alpha-carbonyl methylesterase ICME protein [Medicago truncatula]	alpha/beta hydrolase fold	[R] KOG1516 Carboxylesterase and related proteins	Probable isoprenylcysteine alpha-carbonyl methylesterase ICMEL1 OS=Arabidopsis thaliana OX=3702 GN=ICMEL1 PE=2 SV=1	GO:0016787//hydrolase activity;GO:0016021//integral component of membrane;GO:0005789//endoplasmic reticulum membrane;GO:0000139//Golgi membrane
CL291.Contig13_All	1	941	2.18	4.08	0.85	0.29	0.08	0.37	2.37	0.246	-3.232	7.60386e-21	8.87454e-21	NA	NA	NA	NA	NA	Tetratricopeptide repeat	NA	NA	NA
Unigene14365_All	1	1110	0.11	0.11	0.65	0.57	1.03	0.6	0.29	0.733	1.31246	0.000471404	0.00113098	NA	NA	K10406//kinesin family member C2/C3;K10406//kinesin family member C2/C3;K10406//kinesin family member C2/C3;K10406//kinesin family member C2/C3;K10406//kinesin family member C2/C3	XM_010661365.2 PREDICTED: Vitis vinifera kinesin-like protein KIN-14I (LOC100257908), mRNA	kinesin-like protein KIN-14I isoform X2 [Hevea brasiliensis]	Microtubule binding	[Z] KOG0239 Kinesin (KAR3 subfamily)	Kinesin-like protein KIN-14I OS=Arabidopsis thaliana OX=3702 GN=KIN14I PE=2 SV=1	GO:0007018//microtubule-based movement;GO:0005524//ATP binding;GO:0003777//microtubule motor activity;GO:0008017//microtubule binding
Unigene74337_All	1	354	0.96	0	0	0	0	0	0.32	0	NA	NA	NA	NA	NA	K03233//elongation factor 1-gamma;K03233//elongation factor 1-gamma;K03233//elongation factor 1-gamma;K03233//elongation factor 1-gamma;K03233//elongation factor 1-gamma	XM_016314964.2 PREDICTED: Arachis ipaensis elongation factor 1-gamma (LOC107613108), mRNA	elongation factor 1-gamma-like [Arachis hypogaea] >XP_025615790.1 elongation factor 1-gamma-like [Arachis hypogaea] >RYR44665.1 hypothetical protein Ahy_A08g040962 isoform B [Arachis hypogaea]	Elongation factor 1 gamma, conserved domain	[O] KOG0867 Glutathione S-transferase	Elongation factor 1-gamma OS=Prunus avium OX=42229 PE=2 SV=1	GO:0003746//translation elongation factor activity
CL13031.Contig4_All	1	477	0	0.28	0.15	0.87	1.79	1.04	0.143	1.233	3.126	5.2543e-06	1.07305e-05	NA	NA	NA	NA	NA	NA	NA	NA	NA
CL10793.Contig5_All	1	1067	11.34	13.71	0.91	12.47	8.71	9.71	8.653	10.296	0.276504	0.00103432	0.0025758	NA	NA	K07390//monothiol glutaredoxin;K07390//monothiol glutaredoxin;K07390//monothiol glutaredoxin;K07390//monothiol glutaredoxin;K07390//monothiol glutaredoxin	XM_019580838.1 PREDICTED: Lupinus angustifolius monothiol glutaredoxin-S15, mitochondrial-like (LOC109342827), mRNA	monothiol glutaredoxin-S15, mitochondrial [Helianthus annuus]	Glutaredoxin	[O] KOG0911 Glutaredoxin-related protein	Monothiol glutaredoxin-S15, mitochondrial OS=Arabidopsis thaliana OX=3702 GN=GRXS15 PE=1 SV=2	GO:0015035//protein disulfide oxidoreductase activity;GO:0009055//electron transfer activity;GO:0046872//metal ion binding;GO:0051537//2 iron, 2 sulfur cluster binding;GO:0005623//cell;GO:0045454//cell redox homeostasis
CL10171.Contig3_All	1	2303	38.92	80.01	56.17	35.64	48.7	44.62	58.366	42.986	-0.438755	8.2211e-63	4.68106e-63	NA	NA	K03231//elongation factor 1-alpha+ko03013//RNA transport;K03231//elongation factor 1-alpha+ko03013//RNA transport;K03231//elongation factor 1-alpha+ko03013//RNA transport;K13126//polyadenylate-binding protein+ko03015//mRNA surveillance pathway+ko03018//RNA degradation+ko03013//RNA transport;K13126//polyadenylate-binding protein+ko03015//mRNA surveillance pathway+ko03018//RNA degradation+ko03013//…	XM_010649471.2 PREDICTED: Vitis vinifera polyadenylate-binding protein RBP47 (LOC100258930), transcript variant X2, mRNA	polyadenylate-binding protein RBP47-like [Cynara cardunculus var. scolymus]	RNA recognition motif. (a.k.a. RRM, RBD, or RNP domain)	[R] KOG0118 FOG: RRM domain	Polyadenylate-binding protein RBP47 OS=Nicotiana plumbaginifolia OX=4092 GN=RBP47 PE=1 SV=1	GO:0003723//RNA binding
Unigene26474_All	1	1083	1.09	0.7	0.95	0.43	0.83	0.45	0.913	0.57	-0.675857	0.0132902	0.0396368	NA	NA	K13457//disease resistance protein RPM1+ko04626//Plant-pathogen interaction	NA	putative late blight resistance protein homolog R1B-14 [Cynara cardunculus var. scolymus]	Leucine rich repeat	[T] LSE0002 A Receptor protein kinase containing LRR repeats	Putative late blight resistance protein homolog R1B-14 OS=Solanum demissum OX=50514 GN=R1B-14 PE=3 SV=1	GO:0043531//ADP binding
CL192.Contig7_All	1	9934	0.03	0.02	1.32	0.18	0.75	0.28	0.456	0.403	-0.208874	0.0364615	0.115669	NA	NA	K08827//serine/threonine-protein kinase PRP4 [EC:2.7.11.1];K08827//serine/threonine-protein kinase PRP4 [EC:2.7.11.1];K08827//serine/threonine-protein kinase PRP4 [EC:2.7.11.1];K08827//serine/threonine-protein kinase PRP4 [EC:2.7.11.1];K08827//serine/threonine-protein kinase PRP4 [EC:2.7.11.1]	XR_736138.2 PREDICTED: Nelumbo nucifera serine/threonine-protein kinase prpf4B (LOC104602985), transcript variant X1, misc_RNA	Serine/threonine-protein kinase [Actinidia chinensis var. chinensis]	Protein kinase domain	[A] KOG0670 U4/U6-associated splicing factor PRP4	Splicing factor U2af large subunit B OS=Oryza sativa subsp. japonica OX=39947 GN=U2AF65B PE=3 SV=2	GO:0005524//ATP binding;GO:0004672//protein kinase activity
CL1017.Contig10_All	1	3461	1.84	0.12	0	0.04	0	0	0.653	0.013	-5.60356	2.60376e-30	2.44486e-30	NA	NA	K15362//fanconi anemia group J protein [EC:3.6.4.12]+ko03440//Homologous recombination;K15362//fanconi anemia group J protein [EC:3.6.4.12]+ko03440//Homologous recombination;K15362//fanconi anemia group J protein [EC:3.6.4.12]+ko03440//Homologous recombination;K15362//fanconi anemia group J protein [EC:3.6.4.12]+ko03440//Homologous recombination;K15362//fanconi anemia group J protein [EC:3.6.4.12…	XM_021971853.1 PREDICTED: Prunus avium Fanconi anemia group J protein homolog (LOC110768166), mRNA	Fanconi anemia group J protein [Actinidia chinensis var. chinensis]	NA	[L] KOG1132 Helicase of the DEAD superfamily	Regulator of telomere elongation helicase 1 homolog OS=Oryza sativa subsp. japonica OX=39947 GN=RTEL1 PE=2 SV=1	GO:0003677//DNA binding;GO:0005524//ATP binding;GO:0006139//nucleobase-containing compound metabolic process;GO:0004003//ATP-dependent DNA helicase activity
CL1728.Contig21_All	1	2468	0	0	0	0.16	0	0.61	0	0.256	6.02873	1.27458e-09	2.14854e-09	NA	NA	K11170//dehydrogenase/reductase SDR family member X [EC:1.1.-.-];K11170//dehydrogenase/reductase SDR family member X [EC:1.1.-.-];K12581//CCR4-NOT transcription complex subunit 7/8+ko03018//RNA degradation;K11153//retinol dehydrogenase 12 [EC:1.1.1.300]+ko01100//Metabolic pathways;K19329//WW domain-containing oxidoreductase	XM_002511184.2 PREDICTED: Ricinus communis dehydrogenase/reductase SDR family member on chromosome X (LOC8266345), transcript variant X2, mRNA	PREDICTED: dehydrogenase/reductase SDR family member on chromosome X [Vitis vinifera]	short chain dehydrogenase	[Q] KOG1208 Dehydrogenases with different specificities (related to short-chain alcohol dehydrogenases)	Dehydrogenase/reductase SDR family member FEY OS=Arabidopsis thaliana OX=3702 GN=FEY PE=1 SV=1	NA
Unigene37520_All	1	561	1.77	0	1.1	0.47	0.61	0.25	0.956	0.443	-1.10922	0.0104013	0.0301298	NA	NA	NA	NA	NA	NA	NA	NA	NA
Unigene49574_All	1	252	0	2.54	0	0	0	0	0.846	0	-3.63005	0.00679356	0.0191964	NA	NA	NA	NA	NA	NA	NA	NA	NA
CL1661.Contig23_All	1	4016	0.44	0.33	1.61	0.01	0.91	0.5	0.793	0.473	-0.780288	5.16842e-06	1.05504e-05	NA	PREDICTED: Glycine max probable disease resistance protein At4g27220-like (LOC100788065), mRNA	K08596//sentrin-specific protease 7 [EC:3.4.22.68];K08596//sentrin-specific protease 7 [EC:3.4.22.68];K08596//sentrin-specific protease 7 [EC:3.4.22.68];K08596//sentrin-specific protease 7 [EC:3.4.22.68];K08596//sentrin-specific protease 7 [EC:3.4.22.68]	NA	probable ubiquitin-like-specific protease 2A isoform X1 [Herrania umbratica]	Protein of unknown function (DUF3005)	[O] KOG0779 Protease, Ulp1 family	Probable ubiquitin-like-specific protease 2A OS=Arabidopsis thaliana OX=3702 GN=ULP2A PE=2 SV=2	GO:0008234//cysteine-type peptidase activity
Unigene46287_All	1	232	NA	NA	NA	NA	NA	NA	NA	NA	NA	NA	NA	NA	NA	NA	KX545367.1 Hesperelaea palmeri voucher E. Palmer 81 (MO) mitochondrion, complete genome	hypothetical protein GOBAR_DD04340 [Gossypium barbadense]	NA	NA	NA	NA
CL6949.Contig1_All	1	2077	9.09	26.52	23.9	20.67	14.53	14.77	19.836	16.656	-0.243817	5.62255e-08	1.02373e-07	NA	NA	K13513//lysocardiolipin and lysophospholipid acyltransferase [EC:2.3.1.- 2.3.1.51]+ko01100//Metabolic pathways+ko01110//Biosynthesis of secondary metabolites+ko00564//Glycerophospholipid metabolism+ko00561//Glycerolipid metabolism;K13513//lysocardiolipin and lysophospholipid acyltransferase [EC:2.3.1.- 2.3.1.51]+ko01100//Metabolic pathways+ko01110//Biosynthesis of secondary metabolites+ko00564//G…	XM_011018988.1 PREDICTED: Populus euphratica probable 1-acyl-sn-glycerol-3-phosphate acyltransferase 4 (LOC105120684), mRNA	probable 1-acyl-sn-glycerol-3-phosphate acyltransferase 4 [Helianthus annuus] >XP_021983652.1 probable 1-acyl-sn-glycerol-3-phosphate acyltransferase 4 [Helianthus annuus] >XP_021983653.1 probable 1-acyl-sn-glycerol-3-phosphate acyltransferase 4 [Helianthus annuus] >XP_021983654.1 probable 1-acyl-sn-glycerol-3-phosphate acyltransferase 4 [Helianthus annuus] >XP_021983655.1 probable 1-acyl-sn-glyc…	Acyltransferase	[I] KOG1505 Lysophosphatidic acid acyltransferase LPAAT and related acyltransferases	Probable 1-acyl-sn-glycerol-3-phosphate acyltransferase 4 OS=Arabidopsis thaliana OX=3702 GN=LPAT4 PE=2 SV=1	GO:0016746//transferase activity, transferring acyl groups;GO:0016021//integral component of membrane
Unigene30682_All	1	823	1.02	1.16	1.47	0.97	1.32	0.69	1.216	0.993	-0.29217	0.101086	0.348119	NA	NA	NA	NA	NA	NA	NA	NA	NA
Unigene13008_All	1	439	0.18	0.53	0.85	0.16	0.17	0.17	0.52	0.166	-1.63005	0.0222871	0.0685623	NA	NA	NA	KX784050.1 Paris vietnamensis chloroplast, complete genome	NA	NA	NA	NA	NA
Unigene40386_All	1	213	NA	NA	NA	NA	NA	NA	NA	NA	NA	NA	NA	NA	NA	NA	NA	NA	NA	NA	NA	NA
Unigene38898_All	1	784	0.57	0.82	0.99	1.16	0.99	0.25	0.793	0.8	0.0258713	0.248708	0.945111	NA	NA	NA	NA	beta-galactosidase 1 precursor [Petunia x hybrida]	NA	[G] KOG0496 Beta-galactosidase	Beta-galactosidase 1 OS=Arabidopsis thaliana OX=3702 GN=BGAL1 PE=2 SV=1	GO:0030246//carbohydrate binding;GO:0004565//beta-galactosidase activity;GO:0005975//carbohydrate metabolic process
Unigene13982_All	1	1746	0.1	0.07	0.07	1.05	1.05	0.73	0.08	0.943	3.5905	1.82467e-18	2.27587e-18	NA	NA	NA	NA	hypothetical protein A4A49_22938 [Nicotiana attenuata]	Domain of unknown function (DUF4283)	NA	NA	NA
Unigene6638_All	1	2284	0.6	0.16	0.16	0.17	0.17	0.31	0.306	0.216	-0.495353	0.0542533	0.17741	NA	NA	K10770//alkylated DNA repair protein alkB homolog 8 [EC:1.14.11.- 2.1.1.229];K10770//alkylated DNA repair protein alkB homolog 8 [EC:1.14.11.- 2.1.1.229];K10770//alkylated DNA repair protein alkB homolog 8 [EC:1.14.11.- 2.1.1.229];K10770//alkylated DNA repair protein alkB homolog 8 [EC:1.14.11.- 2.1.1.229];K10770//alkylated DNA repair protein alkB homolog 8 [EC:1.14.11.- 2.1.1.229]	KM461479.1 Erodium foetidum RNA-binding (RRM/RBD/RNP motifs) family protein mRNA, complete cds	RNA-binding (RRM/RBD/RNP motifs) family protein [Pelargonium dichondrifolium]	2OG-Fe(II) oxygenase superfamily	[S] KOG4176 Uncharacterized conserved protein	Alkylated DNA repair protein ALKBH8 homolog OS=Arabidopsis thaliana OX=3702 GN=ALKBH8 PE=2 SV=2	GO:0003723//RNA binding;GO:0016491//oxidoreductase activity
Unigene25446_All	1	1046	0	0	0	0.06	0	0.12	0	0.06	NA	NA	NA	NA	NA	K10614//E3 ubiquitin-protein ligase HERC3 [EC:2.3.2.26]+ko04120//Ubiquitin mediated proteolysis	XM_011004310.1 PREDICTED: Populus euphratica ultraviolet-B receptor UVR8-like (LOC105109569), transcript variant X3, mRNA	PREDICTED: ultraviolet-B receptor UVR8-like isoform X5 [Juglans regia]	NA	[S] KOG1426 FOG: RCC1 domain	NA	NA
Unigene34159_All	1	773	2.39	1.03	1.32	0	0.16	0.25	1.58	0.136	-3.53669	8.44808e-13	1.25805e-12	NA	NA	NA	AP015034.1 Vigna angularis var. angularis DNA, chromosome 1, almost complete sequence, cultivar: Shumari	NA	NA	NA	NA	NA
CL1193.Contig15_All	1	2560	3.18	0	0	2.07	2.03	3.24	1.06	2.446	1.20726	1.80555e-18	2.25178e-18	NA	NA	K22390//acid phosphatase type 7;K22390//acid phosphatase type 7;K22390//acid phosphatase type 7;K22390//acid phosphatase type 7;K22390//acid phosphatase type 7	XM_010651424.2 PREDICTED: Vitis vinifera probable inactive purple acid phosphatase 1 (LOC100252537), transcript variant X2, mRNA	putative inactive purple acid phosphatase 1 [Capsicum annuum]	Calcineurin-like phosphoesterase	[G] KOG1378 Purple acid phosphatase	Probable inactive purple acid phosphatase 1 OS=Arabidopsis thaliana OX=3702 GN=PAP1 PE=2 SV=1	GO:0046872//metal ion binding;GO:0003993//acid phosphatase activity
Unigene5628_All	1	891	0	0	0	0.85	1.36	0	0	0.736	5.96255	2.82244e-09	4.82942e-09	NA	NA	K00873//pyruvate kinase [EC:2.7.1.40]+ko00010//Glycolysis / Gluconeogenesis+ko00230//Purine metabolism+ko01230//Biosynthesis of amino acids+ko01100//Metabolic pathways+ko01110//Biosynthesis of secondary metabolites+ko00620//Pyruvate metabolism+ko01200//Carbon metabolism;K00873//pyruvate kinase [EC:2.7.1.40]+ko00010//Glycolysis / Gluconeogenesis+ko00230//Purine metabolism+ko01230//Biosynthesis of …	XM_016096004.2 PREDICTED: Arachis duranensis pyruvate kinase 1, cytosolic (LOC107476229), mRNA	Pyruvate kinase [Parasponia andersonii]	Pyruvate kinase, barrel domain	[G] KOG2323 Pyruvate kinase	Pyruvate kinase 1, cytosolic OS=Oryza sativa subsp. indica OX=39946 GN=OsI_35105 PE=3 SV=1	GO:0030955//potassium ion binding;GO:0000287//magnesium ion binding;GO:0004743//pyruvate kinase activity;GO:0016301//kinase activity
Unigene9577_All	1	2369	0.06	0.06	0.12	0.11	0.11	0	0.08	0.073	-0.143801	0.220103	0.826732	NA	NA	K01535//H+-transporting ATPase [EC:7.1.2.1]+ko00190//Oxidative phosphorylation;K01535//H+-transporting ATPase [EC:7.1.2.1]+ko00190//Oxidative phosphorylation;K01535//H+-transporting ATPase [EC:7.1.2.1]+ko00190//Oxidative phosphorylation;K01535//H+-transporting ATPase [EC:7.1.2.1]+ko00190//Oxidative phosphorylation;K01535//H+-transporting ATPase [EC:7.1.2.1]+ko00190//Oxidative phosphorylation	XM_011014402.1 PREDICTED: Populus euphratica exportin-1-like (LOC105116903), transcript variant X2, mRNA	P-type ATPase [Petunia x hybrida] >ABI98399.1 P-type ATPase [Petunia x hybrida]	NA	[P] KOG0205 Plasma membrane H+-transporting ATPase	Plasma membrane ATPase 2 (Fragment) OS=Solanum lycopersicum OX=4081 GN=LHA2 PE=3 SV=1	GO:0010023//proanthocyanidin biosynthetic process;GO:0120029//proton export across plasma membrane;GO:0005524//ATP binding;GO:0009506//plasmodesma;GO:0007035//vacuolar acidification;GO:0009705//plant-type vacuole membrane;GO:0010214//seed coat development;GO:0007033//vacuole organization;GO:0016021//integral component of membrane;GO:0008553//proton-exporting ATPase activity, phosphorylative mecha…
CL75.Contig35_All	1	4514	NA	NA	NA	NA	NA	NA	NA	NA	NA	NA	NA	NA	NA	K11699//RNA-dependent RNA polymerase [EC:2.7.7.48];K11699//RNA-dependent RNA polymerase [EC:2.7.7.48];K11699//RNA-dependent RNA polymerase [EC:2.7.7.48];K11699//RNA-dependent RNA polymerase [EC:2.7.7.48];K11699//RNA-dependent RNA polymerase [EC:2.7.7.48]	XM_019223054.1 PREDICTED: Vitis vinifera probable RNA-dependent RNA polymerase 5 (LOC100260997), transcript variant X4, mRNA	probable RNA-dependent RNA polymerase 5 isoform X1 [Lactuca sativa]	RNA dependent RNA polymerase	[A] KOG0988 RNA-directed RNA polymerase QDE-1 required for posttranscriptional gene silencing and RNA interference	Probable RNA-dependent RNA polymerase 4 OS=Arabidopsis thaliana OX=3702 GN=RDR4 PE=3 SV=2	GO:0003723//RNA binding;GO:0031047//gene silencing by RNA;GO:0003968//RNA-directed 5'-3' RNA polymerase activity
CL2642.Contig1_All	1	2712	7.75	4.09	9.81	28.63	17.06	18.95	7.216	21.546	1.57978	4.19073e-237	7.26964e-238	NA	NA	K17756//long-chain-alcohol oxidase [EC:1.1.3.20];K17756//long-chain-alcohol oxidase [EC:1.1.3.20];K17756//long-chain-alcohol oxidase [EC:1.1.3.20];K17756//long-chain-alcohol oxidase [EC:1.1.3.20]	CP023130.1 Lupinus angustiflorus cultivar Tanjil chromosome LG-18	long-chain-alcohol oxidase FAO4A-like isoform X1 [Quercus suber]	GMC oxidoreductase	[I] LSE1409 A Long-chain fatty acid oxidase	Long-chain-alcohol oxidase FAO4A OS=Arabidopsis thaliana OX=3702 GN=FAO4A PE=3 SV=2	GO:0016614//oxidoreductase activity, acting on CH-OH group of donors;GO:0046577//long-chain-alcohol oxidase activity;GO:0050660//flavin adenine dinucleotide binding
CL7730.Contig2_All	1	979	2.39	4.09	6.6	2.11	4.72	4.61	4.36	3.813	-0.203475	0.0505742	0.164278	NA	NA	NA	FQ393182.1 Vitis vinifera clone SS0AFA2YE09	hypothetical protein EUGRSUZ_A02634 [Eucalyptus grandis]	NA	[T] KOG2174 Leptin receptor gene-related protein	Vacuolar protein sorting-associated protein 55 homolog OS=Arabidopsis thaliana OX=3702 GN=At1g32410 PE=2 SV=1	GO:0016021//integral component of membrane;GO:0005773//vacuole
CL13092.Contig28_All	1	4421	0.67	1.41	0.85	1	0.16	0.54	0.976	0.566	-0.760781	3.25598e-07	6.17242e-07	NA	NA	K19323//ataxin-10;K19323//ataxin-10;K19323//ataxin-10;K19323//ataxin-10;K19323//ataxin-10	XM_012987514.1 PREDICTED: Erythranthe guttatus probable magnesium transporter NIPA1 (LOC105963140), transcript variant X1, mRNA	PREDICTED: ataxin-10 [Vitis vinifera] >RVW86881.1 Ataxin-10 [Vitis vinifera]	Spinocerebellar ataxia type 10 protein domain	[S] KOG2676 Uncharacterized conserved protein	NA	NA
Unigene75370_All	1	213	NA	NA	NA	NA	NA	NA	NA	NA	NA	NA	NA	NA	NA	K03100//signal peptidase I [EC:3.4.21.89]+ko03060//Protein export;K03100//signal peptidase I [EC:3.4.21.89]+ko03060//Protein export;K03100//signal peptidase I [EC:3.4.21.89]+ko03060//Protein export;K03100//signal peptidase I [EC:3.4.21.89]+ko03060//Protein export;K03100//signal peptidase I [EC:3.4.21.89]+ko03060//Protein export	XM_016333392.2 PREDICTED: Arachis ipaensis chloroplast processing peptidase (LOC107630290), mRNA	chloroplast processing peptidase [Arachis duranensis]	NA	[O] KOG0171 Mitochondrial inner membrane protease, subunit IMP1	Chloroplast processing peptidase OS=Arabidopsis thaliana OX=3702 GN=PLSP1 PE=2 SV=2	NA
CL9747.Contig1_All	1	2899	0.17	2.7	1.7	2	0.29	1.21	1.523	1.166	-0.36557	0.00367926	0.00994155	WRKY	NA	K18835//WRKY transcription factor 2+ko04626//Plant-pathogen interaction;K18835//WRKY transcription factor 2+ko04626//Plant-pathogen interaction;K18835//WRKY transcription factor 2+ko04626//Plant-pathogen interaction;K18835//WRKY transcription factor 2+ko04626//Plant-pathogen interaction;K18835//WRKY transcription factor 2+ko04626//Plant-pathogen interaction	JF927163.1 Panax quinquefolius WRKY7 mRNA, complete cds	WRKY7 [Panax quinquefolius]	WRKY DNA -binding domain	[KT] LSE0036 A WRKY superfamily transcription factors	Probable WRKY transcription factor 2 OS=Arabidopsis thaliana OX=3702 GN=WRKY2 PE=1 SV=1	GO:0005634//nucleus;GO:0043565//sequence-specific DNA binding;GO:0003700//DNA-binding transcription factor activity
CL2216.Contig1_All	1	3634	0	6.07	9.03	0	0.28	0	5.033	0.093	-5.77854	2.25948e-234	3.95968e-235	NA	NA	K01886//glutaminyl-tRNA synthetase [EC:6.1.1.18]+ko00970//Aminoacyl-tRNA biosynthesis+ko01100//Metabolic pathways;K01886//glutaminyl-tRNA synthetase [EC:6.1.1.18]+ko00970//Aminoacyl-tRNA biosynthesis+ko01100//Metabolic pathways;K01886//glutaminyl-tRNA synthetase [EC:6.1.1.18]+ko00970//Aminoacyl-tRNA biosynthesis+ko01100//Metabolic pathways;K01886//glutaminyl-tRNA synthetase [EC:6.1.1.18]+ko00970/…	XM_002270269.4 PREDICTED: Vitis vinifera glutaminyl-tRNA synthetase-like (LOC100258244), transcript variant X2, mRNA	glutamine--tRNA ligase isoform X1 [Cynara cardunculus var. scolymus]	tRNA synthetases class I (E and Q), catalytic domain	[J] KOG1148 Glutaminyl-tRNA synthetase	Glutamine--tRNA ligase OS=Lupinus luteus OX=3873 PE=2 SV=2	GO:0005524//ATP binding;GO:0004819//glutamine-tRNA ligase activity;GO:0005737//cytoplasm;GO:0006425//glutaminyl-tRNA aminoacylation
CL1100.Contig6_All	1	2511	2.23	2.49	0.05	4.26	2.87	3.56	1.59	3.563	1.18345	5.93919e-25	6.27023e-25	NA	NA	K04733//interleukin-1 receptor-associated kinase 4 [EC:2.7.11.1];K04733//interleukin-1 receptor-associated kinase 4 [EC:2.7.11.1];K04733//interleukin-1 receptor-associated kinase 4 [EC:2.7.11.1];K04733//interleukin-1 receptor-associated kinase 4 [EC:2.7.11.1];K04733//interleukin-1 receptor-associated kinase 4 [EC:2.7.11.1]	XM_012223431.2 PREDICTED: Jatropha curcas C-type lectin receptor-like tyrosine-protein kinase At1g52310 (LOC105639386), mRNA	C-type lectin receptor-like tyrosine-protein kinase At1g52310 isoform X2 [Cynara cardunculus var. scolymus]	Protein tyrosine kinase	[T] KOG1187 Serine/threonine protein kinase	C-type lectin receptor-like tyrosine-protein kinase At1g52310 OS=Arabidopsis thaliana OX=3702 GN=At1g52310 PE=2 SV=1	GO:0030246//carbohydrate binding;GO:0004713//protein tyrosine kinase activity;GO:0005524//ATP binding;GO:0004672//protein kinase activity;GO:0016021//integral component of membrane
CL10460.Contig12_All	1	1704	1.95	1.47	0.73	1.39	3	1.57	1.383	1.986	0.527008	0.000743216	0.0018265	NA	NA	NA	XM_009342231.2 PREDICTED: Pyrus x bretschneideri oxidation resistance protein 1-like (LOC103932602), mRNA	Oxidation resistance protein [Actinidia chinensis var. chinensis]	TLD	[L] KOG2372 Oxidation resistance protein	NA	NA
CL1229.Contig4_All	1	1649	3.08	3.49	3.96	2.91	0.77	1.99	3.51	1.89	-0.880803	9.53429e-11	1.53407e-10	NA	NA	K01177//beta-amylase [EC:3.2.1.2]+ko00500//Starch and sucrose metabolism;K01177//beta-amylase [EC:3.2.1.2]+ko00500//Starch and sucrose metabolism;K01177//beta-amylase [EC:3.2.1.2]+ko00500//Starch and sucrose metabolism;K01177//beta-amylase [EC:3.2.1.2]+ko00500//Starch and sucrose metabolism;K01177//beta-amylase [EC:3.2.1.2]+ko00500//Starch and sucrose metabolism	KF906412.1 Camellia sinensis cultivar Longjin 43 chloroplast beta-amylase 3 (BAM3) mRNA, complete cds; nuclear gene for chloroplast product	beta-amylase [Actinidia chinensis]	Glycosyl hydrolase family 14	[G] LSE0409 A Beta-amylase	Beta-amylase 3, chloroplastic OS=Arabidopsis thaliana OX=3702 GN=BAM3 PE=1 SV=3	GO:0000272//polysaccharide catabolic process;GO:0016161//beta-amylase activity;GO:0102229//amylopectin maltohydrolase activity
CL1800.Contig1_All	1	819	1.31	3.13	0.84	0.65	2.88	2.03	1.76	1.853	0.0803493	0.199796	0.742761	NA	NA	NA	NA	PREDICTED: uncharacterized protein LOC104593196 [Nelumbo nucifera]	NA	NA	NA	NA
CL362.Contig4_All	1	4694	1.17	3.12	0.64	0	0	0	1.643	0	-9.71911	3.26235e-72	1.65467e-72	NA	NA	NA	NM_001343628.1 Arabidopsis thaliana PRLI-interacting factor mRNA	uncharacterized protein LOC112520733 [Cynara cardunculus var. scolymus] >KVH90882.1 hypothetical protein Ccrd_007139 [Cynara cardunculus var. scolymus]	V-type ATPase 116kDa subunit family	[M] KOG4701 Chitinase	NA	NA
Unigene70167_All	1	343	0	0	0.24	2.08	0	0	0.08	0.693	3.12483	0.00300915	0.00797982	NA	NA	NA	NA	NA	NA	NA	NA	NA
Unigene20480_All	1	2352	11.37	12.96	12.61	18.69	16.34	18.1	12.313	17.71	0.527331	1.69537e-28	1.65536e-28	NA	NA	K20538//mitogen-activated protein kinase 8 [EC:2.7.11.24]+ko04016//MAPK signaling pathway - plant;K20538//mitogen-activated protein kinase 8 [EC:2.7.11.24]+ko04016//MAPK signaling pathway - plant;K20538//mitogen-activated protein kinase 8 [EC:2.7.11.24]+ko04016//MAPK signaling pathway - plant;K20538//mitogen-activated protein kinase 8 [EC:2.7.11.24]+ko04016//MAPK signaling pathway - plant;K20538/…	XM_018995980.1 PREDICTED: Juglans regia mitogen-activated protein kinase 9-like (LOC109013779), transcript variant X1, mRNA	Mitogen-activated protein kinase [Handroanthus impetiginosus]	Protein kinase domain	[T] KOG0660 Mitogen-activated protein kinase	Mitogen-activated protein kinase 9 OS=Arabidopsis thaliana OX=3702 GN=MPK9 PE=2 SV=2	GO:0003677//DNA binding;GO:0005634//nucleus;GO:0005524//ATP binding;GO:0006334//nucleosome assembly;GO:0004707//MAP kinase activity;GO:0000786//nucleosome
CL2216.Contig6_All	1	1020	3.27	1.65	2.61	1.17	0.98	1.43	2.51	1.193	-1.07324	5.09486e-07	9.77068e-07	NA	NA	K01886//glutaminyl-tRNA synthetase [EC:6.1.1.18]+ko00970//Aminoacyl-tRNA biosynthesis+ko01100//Metabolic pathways;K01886//glutaminyl-tRNA synthetase [EC:6.1.1.18]+ko00970//Aminoacyl-tRNA biosynthesis+ko01100//Metabolic pathways;K01886//glutaminyl-tRNA synthetase [EC:6.1.1.18]+ko00970//Aminoacyl-tRNA biosynthesis+ko01100//Metabolic pathways;K01886//glutaminyl-tRNA synthetase [EC:6.1.1.18]+ko00970/…	NA	PREDICTED: glutamine--tRNA ligase, cytoplasmic [Vitis vinifera] >CBI27000.3 unnamed protein product, partial [Vitis vinifera]	NA	[J] KOG1148 Glutaminyl-tRNA synthetase	Glutamine--tRNA ligase OS=Lupinus luteus OX=3873 PE=2 SV=2	GO:0048481//plant ovule development;GO:0005524//ATP binding;GO:0004819//glutamine-tRNA ligase activity;GO:0005829//cytosol;GO:0005737//cytoplasm;GO:0006425//glutaminyl-tRNA aminoacylation
CL4890.Contig1_All	1	2873	2.51	0.83	0	0	0.08	0	1.113	0.026	-5.29935	2.1316e-41	1.63905e-41	NA	NA	K15015//solute carrier family 32 (vesicular inhibitory amino acid transporter);K15015//solute carrier family 32 (vesicular inhibitory amino acid transporter);K15015//solute carrier family 32 (vesicular inhibitory amino acid transporter);K15015//solute carrier family 32 (vesicular inhibitory amino acid transporter);K15015//solute carrier family 32 (vesicular inhibitory amino acid transporter)	XM_009622802.2 PREDICTED: Nicotiana tomentosiformis vacuolar amino acid transporter 1-like (LOC104112785), transcript variant X2, mRNA	amino acid transporter AVT1E-like [Lactuca sativa] >PLY73024.1 hypothetical protein LSAT_9X33501 [Lactuca sativa]	Transmembrane amino acid transporter protein	[E] KOG1303 Amino acid transporters	Amino acid transporter AVT1D OS=Arabidopsis thaliana OX=3702 GN=AVT1D PE=2 SV=1	GO:0016021//integral component of membrane
Unigene75485_All	1	227	NA	NA	NA	NA	NA	NA	NA	NA	NA	NA	NA	NA	NA	NA	NA	NA	NA	NA	NA	NA
Unigene40484_All	1	227	0	0	0	0	0.93	0	0	0.31	NA	NA	NA	NA	NA	NA	NA	NA	NA	NA	NA	NA
Unigene52061_All	1	369	0	1.6	0	0	0	0	0.533	0	-3.85245	0.0036285	0.00980025	NA	NA	NA	NA	NA	NA	NA	NA	NA
Unigene66100_All	1	311	3.53	1.19	1.69	0	0	0	2.136	0	-5.50452	4.6714e-07	8.93931e-07	NA	NA	NA	NA	NA	Tetratricopeptide repeat	NA	NA	NA
Unigene6034_All	1	2834	5.47	0.81	0.1	0.75	0	1.88	2.126	0.876	-1.2791	2.21062e-19	2.68467e-19	NA	NA	K14638//solute carrier family 15 (peptide/histidine transporter), member 3/4;K14638//solute carrier family 15 (peptide/histidine transporter), member 3/4;K14638//solute carrier family 15 (peptide/histidine transporter), member 3/4;K14638//solute carrier family 15 (peptide/histidine transporter), member 3/4	KM399054.1 Lactuca sativa major facilitator superfamily protein mRNA, partial cds	protein NRT1/ PTR FAMILY 6.1 [Sesamum indicum]	POT family	[E] KOG1237 H+/oligopeptide symporter	Protein NRT1/ PTR FAMILY 6.1 OS=Arabidopsis thaliana OX=3702 GN=NPF6.1 PE=2 SV=1	GO:0006857//oligopeptide transport;GO:0016021//integral component of membrane;GO:0022857//transmembrane transporter activity
Unigene41244_All	1	236	0	0	0	0	0.87	0	0	0.29	NA	NA	NA	NA	NA	NA	NA	NA	NA	NA	NA	NA
Unigene56648_All	1	247	NA	NA	NA	NA	NA	NA	NA	NA	NA	NA	NA	NA	NA	NA	NA	NA	NA	NA	NA	NA
Unigene58186_All	1	2005	0	0.24	0.16	0.12	0.47	0.53	0.133	0.373	1.47829	0.000204893	0.000474467	NA	NA	NA	XM_006360762.2 PREDICTED: Solanum tuberosum uncharacterized LOC102590367 (LOC102590367), mRNA	Ubiquinone/menaquinone biosynthesis C-methyltransferase [Actinidia chinensis var. chinensis]	Methyltransferase domain	NA	NA	GO:0008168//methyltransferase activity;GO:0016021//integral component of membrane
CL3515.Contig1_All	1	3540	9.72	4.66	17.67	10.58	12.63	12.93	10.683	12.046	0.160343	0.000111698	0.000252592	NA	NA	K10485//BTB/POZ domain-containing protein 13 (germ cell-less protein-like 1)	XM_021837220.1 PREDICTED: Hevea brasiliensis uncharacterized LOC110673968 (LOC110673968), transcript variant X1, mRNA	Germ cell-less protein-like [Actinidia chinensis var. chinensis]	BTB/POZ domain	[TR] KOG4441 Proteins containing BTB/POZ and Kelch domains, involved in regulatory/signal transduction processes	BTB/POZ domain-containing protein At1g21780 OS=Arabidopsis thaliana OX=3702 GN=At1g21780 PE=1 SV=1	NA
CL805.Contig51_All	1	4085	0	0	0	0	0.02	0	0	0.006	NA	NA	NA	NA	NA	K13217//pre-mRNA-processing factor 39;K13217//pre-mRNA-processing factor 39;K13217//pre-mRNA-processing factor 39;K13217//pre-mRNA-processing factor 39;K13217//pre-mRNA-processing factor 39	XM_020364767.1 PREDICTED: Cajanus cajan pre-mRNA-processing factor 39 (LOC109803266), transcript variant X3, mRNA	pre-mRNA-processing factor 39-like isoform X1 [Cynara cardunculus var. scolymus] >XP_024975058.1 pre-mRNA-processing factor 39-like isoform X1 [Cynara cardunculus var. scolymus]	Tetratricopeptide repeat	[A] KOG1258 mRNA processing protein	NA	GO:0006396//RNA processing
CL13588.Contig1_All	1	1673	0.42	1.78	3.46	32.42	73.94	56.24	1.886	54.2	4.83084	0	0	NA	STRUBBELIG-receptor family 8 (best arabidopsis hit); STRUBBELIG-RECEPTOR FAMILY 7 precursor, putative, expressed (best rice hit)	K07375//tubulin beta+ko04145//Phagosome;K07375//tubulin beta+ko04145//Phagosome;K07375//tubulin beta+ko04145//Phagosome;K07375//tubulin beta+ko04145//Phagosome;K07375//tubulin beta+ko04145//Phagosome	XM_002267268.4 PREDICTED: Vitis vinifera tubulin beta chain (LOC100259534), mRNA	PREDICTED: tubulin beta chain [Lupinus angustifolius]	Tubulin/FtsZ family, GTPase domain	[Z] KOG1375 Beta tubulin	Tubulin beta-3 chain OS=Oryza sativa subsp. japonica OX=39947 GN=TUBB3 PE=2 SV=2	GO:0016757//transferase activity, transferring glycosyl groups;GO:0005874//microtubule;GO:0007017//microtubule-based process;GO:0005200//structural constituent of cytoskeleton;GO:0005525//GTP binding;GO:0005737//cytoplasm;GO:0003924//GTPase activity
CL11673.Contig2_All	1	1486	0	0.08	0	1.58	1.82	1.84	0.026	1.746	6.03162	4.83723e-33	4.30736e-33	C2C2-GATA	GATA transcription factor 2 (best arabidopsis hit)	K17895//GATA-binding protein 3;K17895//GATA-binding protein 3;K21630//GATA-type zinc finger protein 1;K21630//GATA-type zinc finger protein 1;K21630//GATA-type zinc finger protein 1	NA	GATA transcription factor [Actinidia chinensis var. chinensis]	NA	[K] KOG1601 GATA-4/5/6 transcription factors	GATA transcription factor 2 OS=Arabidopsis thaliana OX=3702 GN=GATA2 PE=2 SV=1	GO:0005634//nucleus;GO:0008270//zinc ion binding;GO:0043565//sequence-specific DNA binding;GO:0003700//DNA-binding transcription factor activity;GO:0045893//positive regulation of transcription, DNA-templated
Unigene22990_All	1	1477	2.1	3.24	1.27	1.97	2.13	1.91	2.203	2.003	-0.126813	0.124016	0.434386	NA	NA	NA	XM_017382450.1 PREDICTED: Daucus carota subsp. sativus uncharacterized LOC108210980 (LOC108210980), mRNA	uncharacterized protein At5g01610-like [Helianthus annuus] >OTF92893.1 putative protein of unknown function DUF538 [Helianthus annuus]	Protein of unknown function, DUF538	[S] LSE0025 A Male reproductive organ-specific protein	NA	NA
Unigene22795_All	1	3489	2.05	2.43	2.96	1.19	1.07	1.04	2.48	1.1	-1.1732	3.68604e-24	3.9637e-24	NA	NA	K08332//vacuolar protein 8;K08332//vacuolar protein 8;K08332//vacuolar protein 8;K08332//vacuolar protein 8;K08332//vacuolar protein 8	XM_018771069.1 PREDICTED: Nicotiana tomentosiformis U-box domain-containing protein 43-like (LOC104096890), transcript variant X4, mRNA	U-box domain-containing protein 44-like [Helianthus annuus] >XP_022002831.1 U-box domain-containing protein 44-like [Helianthus annuus]	Armadillo/beta-catenin-like repeat	[S] KOG0167 FOG: Armadillo/beta-catenin-like repeats	U-box domain-containing protein 11 OS=Arabidopsis thaliana OX=3702 GN=PUB11 PE=2 SV=2	GO:0016021//integral component of membrane;GO:0004842//ubiquitin-protein transferase activity
Unigene54467_All	1	212	0	1.16	0	0	0	0	0.386	0	NA	NA	NA	NA	NA	NA	NA	NA	NA	NA	NA	NA
Unigene55342_All	1	348	0	0.75	0	0	0	0	0.25	0	NA	NA	NA	NA	NA	NA	HG975444.1 Solanum pennellii chromosome ch05, complete genome	NA	NA	NA	NA	NA
Unigene26620_All	1	1318	3.56	3.64	1.71	0.74	0.81	1.27	2.97	0.94	-1.65402	1.08536e-17	1.38334e-17	NA	NA	NA	XM_012988604.1 PREDICTED: Erythranthe guttatus transcription factor SCREAM2 (LOC105964100), mRNA	inducer of CBF expression 2 [Vitis amurensis]	NA	[KT] LSE0107 A bHLH transcription factor	Transcription factor SCREAM2 OS=Arabidopsis thaliana OX=3702 GN=SCRM2 PE=1 SV=1	GO:0046983//protein dimerization activity
CL13327.Contig1_All	1	1334	832.7	861.98	1072.96	201.09	228.2	225.51	922.546	218.266	-2.07903	0	0	NA	NA	K02693//photosystem I subunit IV+ko01100//Metabolic pathways+ko00195//Photosynthesis;K02693//photosystem I subunit IV+ko01100//Metabolic pathways+ko00195//Photosynthesis;K02693//photosystem I subunit IV+ko01100//Metabolic pathways+ko00195//Photosynthesis;K02693//photosystem I subunit IV+ko01100//Metabolic pathways+ko00195//Photosynthesis;K02693//photosystem I subunit IV+ko01100//Metabolic pathway…	XM_012975061.1 PREDICTED: Erythranthe guttatus photosystem I reaction center subunit IV B, chloroplastic (LOC105951607), mRNA	photosystem I reaction center subunit IV A, chloroplastic [Cynara cardunculus var. scolymus] >KVH94255.1 Electron transport accessory protein-like domain-containing protein [Cynara cardunculus var. scolymus]	Photosystem I reaction centre subunit IV / PsaE	NA	Photosystem I reaction center subunit IV B, chloroplastic OS=Nicotiana sylvestris OX=4096 GN=PSAEB PE=1 SV=1	GO:0009538//photosystem I reaction center;GO:0015979//photosynthesis
CL832.Contig1_All	1	544	0	0	0	0	0.13	0	0	0.043	NA	NA	NA	NA	NA	NA	JN712722.1 Platycodon grandiflorus clone PG-029 microsatellite sequence	NA	NA	NA	NA	NA
Unigene38798_All	1	268	NA	NA	NA	NA	NA	NA	NA	NA	NA	NA	NA	NA	NA	NA	NA	NA	NA	NA	NA	NA
Unigene61729_All	1	209	NA	NA	NA	NA	NA	NA	NA	NA	NA	NA	NA	NA	NA	NA	NA	NA	NA	NA	NA	NA
Unigene80086_All	1	200	NA	NA	NA	NA	NA	NA	NA	NA	NA	NA	NA	NA	NA	K14325//RNA-binding protein with serine-rich domain 1+ko03015//mRNA surveillance pathway+ko03013//RNA transport;K14325//RNA-binding protein with serine-rich domain 1+ko03015//mRNA surveillance pathway+ko03013//RNA transport;K14325//RNA-binding protein with serine-rich domain 1+ko03015//mRNA surveillance pathway+ko03013//RNA transport;K14325//RNA-binding protein with serine-rich domain 1+ko03015//…	XM_016076782.2 PREDICTED: Arachis duranensis serine/arginine-rich splicing factor SR45 (LOC107458565), mRNA	LOW QUALITY PROTEIN: serine/arginine-rich splicing factor SR45 [Arachis duranensis]	NA	[R] KOG0118 FOG: RRM domain	Serine/arginine-rich splicing factor SR45 OS=Arabidopsis thaliana OX=3702 GN=SR45 PE=1 SV=1	NA
Unigene37210_All	1	565	1.13	1.02	0.24	0.58	0.12	0.37	0.796	0.356	-1.12309	0.0153854	0.0465158	NA	NA	NA	NA	NA	NA	NA	NA	NA
Unigene57173_All	1	210	0	0.59	0	0	0	0	0.196	0	NA	NA	NA	NA	NA	NA	NA	NA	NA	NA	NA	NA
Unigene20194_All	1	4291	2.12	1.29	1.77	0.19	0.21	0.11	1.726	0.17	-3.32471	7.49019e-75	3.69345e-75	NA	NA	K02154//V-type H+-transporting ATPase subunit a+ko04145//Phagosome+ko01100//Metabolic pathways+ko00190//Oxidative phosphorylation;K02154//V-type H+-transporting ATPase subunit a+ko04145//Phagosome+ko01100//Metabolic pathways+ko00190//Oxidative phosphorylation;K02154//V-type H+-transporting ATPase subunit a+ko04145//Phagosome+ko01100//Metabolic pathways+ko00190//Oxidative phosphorylation;K02154//V…	XM_022145256.1 PREDICTED: Helianthus annuus V-type proton ATPase subunit a1-like (LOC110898473), mRNA	V-type proton ATPase subunit a1 [Hevea brasiliensis]	V-type ATPase 116kDa subunit family	[C] KOG2189 Vacuolar H+-ATPase V0 sector, subunit a	V-type proton ATPase subunit a1 OS=Arabidopsis thaliana OX=3702 GN=VHA-a1 PE=2 SV=1	GO:0000220//vacuolar proton-transporting V-type ATPase, V0 domain;GO:0051117//ATPase binding;GO:0007035//vacuolar acidification;GO:0015991//ATP hydrolysis coupled proton transport;GO:0016021//integral component of membrane;GO:0015078//proton transmembrane transporter activity;GO:0016471//vacuolar proton-transporting V-type ATPase complex;GO:0046961//proton-transporting ATPase activity, rotational…
Unigene18570_All	1	208	NA	NA	NA	NA	NA	NA	NA	NA	NA	NA	NA	NA	NA	K03509//DNA polymerase eta [EC:2.7.7.7];K03509//DNA polymerase eta [EC:2.7.7.7];K03509//DNA polymerase eta [EC:2.7.7.7];K03509//DNA polymerase eta [EC:2.7.7.7];K03509//DNA polymerase eta [EC:2.7.7.7]	CP019099.1 Spirodela polyrhiza strain 9509 chromosome 7 sequence	hypothetical protein M569_02490, partial [Genlisea aurea]	NA	[L] KOG2095 DNA polymerase iota/DNA damage inducible protein	DNA polymerase eta OS=Arabidopsis thaliana OX=3702 GN=POLH PE=1 SV=1	GO:0006281//DNA repair
Unigene19573_All	1	931	0.64	0.45	0.07	0.43	0.21	0.14	0.386	0.26	-0.533236	0.0940525	0.322052	NA	NA	NA	XM_016592716.1 PREDICTED: Nicotiana tabacum uncharacterized LOC107773275 (LOC107773275), mRNA	PREDICTED: uncharacterized protein LOC103499029 [Cucumis melo]	NA	NA	NA	NA
Unigene32444_All	1	1534	0	0.3	0.25	0	0	0	0.183	0	-4.88203	4.19489e-05	9.14028e-05	NA	NA	K01148//poly(A)-specific ribonuclease [EC:3.1.13.4]+ko03018//RNA degradation;K01148//poly(A)-specific ribonuclease [EC:3.1.13.4]+ko03018//RNA degradation;K01148//poly(A)-specific ribonuclease [EC:3.1.13.4]+ko03018//RNA degradation;K01148//poly(A)-specific ribonuclease [EC:3.1.13.4]+ko03018//RNA degradation;K01148//poly(A)-specific ribonuclease [EC:3.1.13.4]+ko03018//RNA degradation	XM_008237669.2 PREDICTED: Prunus mume poly(A)-specific ribonuclease PARN-like (LOC103334689), mRNA	poly(A)-specific ribonuclease PARN-like [Cynara cardunculus var. scolymus]	CAF1 family ribonuclease	[L] KOG1990 Poly(A)-specific exoribonuclease PARN	Poly(A)-specific ribonuclease PARN-like OS=Arabidopsis thaliana OX=3702 GN=At3g25430 PE=2 SV=1	GO:0004535//poly(A)-specific ribonuclease activity;GO:0016740//transferase activity;GO:0003676//nucleic acid binding
Unigene15367_All	1	336	0.78	0.79	0.5	0.48	0	0.25	0.69	0.243	-1.46013	0.0357256	0.113172	NA	NA	NA	NA	NA	NA	NA	NA	NA
CL1266.Contig2_All	1	5801	0.82	0.39	1.86	2.64	1.47	2.3	1.023	2.136	1.05343	3.9306e-29	3.78792e-29	NA	NA	K11592//endoribonuclease Dicer [EC:3.1.26.-];K11592//endoribonuclease Dicer [EC:3.1.26.-];K11592//endoribonuclease Dicer [EC:3.1.26.-];K11592//endoribonuclease Dicer [EC:3.1.26.-];K11592//endoribonuclease Dicer [EC:3.1.26.-]	XM_018972116.1 PREDICTED: Juglans regia endoribonuclease Dicer homolog 3a (LOC108996299), mRNA	Endoribonuclease Dicer 3a like [Actinidia chinensis var. chinensis]	Ribonuclease III domain	[A] KOG0701 dsRNA-specific nuclease Dicer and related ribonucleases	Endoribonuclease Dicer homolog 3a OS=Oryza sativa subsp. japonica OX=39947 GN=DCL3A PE=2 SV=1	GO:0006396//RNA processing;GO:0003723//RNA binding;GO:0004525//ribonuclease III activity;GO:0005524//ATP binding;GO:0031047//gene silencing by RNA
CL3827.Contig2_All	1	325	NA	NA	NA	NA	NA	NA	NA	NA	NA	NA	NA	NA	NA	NA	NA	NA	NA	NA	NA	NA
Unigene72666_All	1	777	NA	NA	NA	NA	NA	NA	NA	NA	NA	NA	NA	NA	NA	NA	XM_019219456.1 PREDICTED: Vitis vinifera pyridine nucleotide-disulfide oxidoreductase domain-containing protein 2 (LOC100259816), transcript variant X2, mRNA	PREDICTED: pyridine nucleotide-disulfide oxidoreductase domain-containing protein 2-like [Populus euphratica]	NA	[H] KOG4254 Phytoene desaturase	NA	GO:0005507//copper ion binding;GO:0005739//mitochondrion;GO:0016491//oxidoreductase activity
Unigene12175_All	1	7938	2.78	1.3	3.45	1.99	1.96	2.02	2.51	1.99	-0.342331	8.6332e-08	1.58826e-07	NA	Brassica rapa subsp. pekinensis isolate BrNL12 disease resistance protein gene, complete cds.	K12447//UDP-sugar pyrophosphorylase [EC:2.7.7.64]+ko00520//Amino sugar and nucleotide sugar metabolism+ko00040//Pentose and glucuronate interconversions+ko01100//Metabolic pathways+ko00052//Galactose metabolism+ko00053//Ascorbate and aldarate metabolism;K03006//DNA-directed RNA polymerase II subunit RPB1 [EC:2.7.7.6]+ko03020//RNA polymerase;K03517//quinolinate synthase [EC:2.5.1.72]+ko01100//Meta…	CP023131.1 Lupinus angustiflorus cultivar Tanjil chromosome LG-19	Retrovirus-related Pol polyprotein from transposon TNT 1-94 [Artemisia annua]	Reverse transcriptase (RNA-dependent DNA polymerase)	[R] KOG0017 FOG: Transposon-encoded proteins with TYA, reverse transcriptase, integrase domains in various combinations	Uncharacterized mitochondrial protein AtMg00820 OS=Arabidopsis thaliana OX=3702 GN=AtMg00820 PE=4 SV=1	GO:0015074//DNA integration;GO:0000943//retrotransposon nucleocapsid;GO:0008270//zinc ion binding;GO:0003676//nucleic acid binding
Unigene39444_All	1	202	NA	NA	NA	NA	NA	NA	NA	NA	NA	NA	NA	NA	NA	NA	NA	NA	NA	NA	NA	NA
CL4010.Contig3_All	1	2867	5.06	1.65	3.52	6.91	0.85	1.26	3.41	3.006	-0.154888	0.0290914	0.0910314	NA	NA	K15175//parafibromin;K15175//parafibromin;K15175//parafibromin;K15175//parafibromin;K15175//parafibromin	XM_017362769.1 PREDICTED: Daucus carota subsp. sativus protein CDC73 homolog (LOC108195808), transcript variant X3, mRNA	protein CDC73 homolog [Lactuca sativa] >PLY76358.1 hypothetical protein LSAT_6X103081 [Lactuca sativa]	RNA pol II accessory factor, Cdc73 family, C-terminal	[K] KOG3786 RNA polymerase II assessory factor Cdc73p	Protein CDC73 homolog OS=Arabidopsis thaliana OX=3702 GN=CDC73 PE=1 SV=1	GO:0006368//transcription elongation from RNA polymerase II promoter;GO:0016593//Cdc73/Paf1 complex;GO:0016570//histone modification
CL2202.Contig19_All	1	426	3.93	0	0.94	0.37	0.76	0.58	1.623	0.57	-1.5001	0.00121863	0.00307262	NA	NA	K13412//calcium-dependent protein kinase [EC:2.7.11.1]+ko04626//Plant-pathogen interaction;K13412//calcium-dependent protein kinase [EC:2.7.11.1]+ko04626//Plant-pathogen interaction;K13412//calcium-dependent protein kinase [EC:2.7.11.1]+ko04626//Plant-pathogen interaction;K13412//calcium-dependent protein kinase [EC:2.7.11.1]+ko04626//Plant-pathogen interaction;K13412//calcium-dependent protein k…	XM_022126787.1 PREDICTED: Helianthus annuus calcium-dependent protein kinase 28 (LOC110878478), transcript variant X2, mRNA	PREDICTED: calcium-dependent protein kinase 28-like, partial [Erythranthe guttata]	NA	[T] KOG0032 Ca2+/calmodulin-dependent protein kinase, EF-Hand protein superfamily	Calcium-dependent protein kinase 18 OS=Oryza sativa subsp. japonica OX=39947 GN=CPK18 PE=1 SV=1	GO:0005524//ATP binding;GO:0004672//protein kinase activity;GO:0005509//calcium ion binding
CL12298.Contig4_All	1	1035	1.97	6.25	3.64	4	1.98	3.69	3.953	3.223	-0.280182	0.0210146	0.0644602	NA	NA	NA	NA	NA	NA	NA	NA	NA
CL1985.Contig3_All	1	2566	1.2	1.86	1.36	0.61	0.69	0.72	1.473	0.673	-1.12608	8.34687e-11	1.33992e-10	NA	NA	K04733//interleukin-1 receptor-associated kinase 4 [EC:2.7.11.1];K04733//interleukin-1 receptor-associated kinase 4 [EC:2.7.11.1];K04733//interleukin-1 receptor-associated kinase 4 [EC:2.7.11.1];K04733//interleukin-1 receptor-associated kinase 4 [EC:2.7.11.1];K04733//interleukin-1 receptor-associated kinase 4 [EC:2.7.11.1]	XM_010258100.2 PREDICTED: Nelumbo nucifera probable receptor-like protein kinase At5g15080 (LOC104596796), transcript variant X2, mRNA	PREDICTED: probable receptor-like protein kinase At5g15080 [Vitis vinifera]	Protein tyrosine kinase	[T] KOG1187 Serine/threonine protein kinase	Probable serine/threonine-protein kinase PIX7 OS=Arabidopsis thaliana OX=3702 GN=PIX7 PE=1 SV=1	GO:0004674//protein serine/threonine kinase activity;GO:0005524//ATP binding
Unigene10582_All	1	1316	0.27	0	0.91	0.42	0.58	0.75	0.393	0.583	0.53767	0.0423847	0.135318	NA	NA	K03024//DNA-directed RNA polymerase III subunit RPC7+ko03020//RNA polymerase;K03024//DNA-directed RNA polymerase III subunit RPC7+ko03020//RNA polymerase;K03024//DNA-directed RNA polymerase III subunit RPC7+ko03020//RNA polymerase;K03024//DNA-directed RNA polymerase III subunit RPC7+ko03020//RNA polymerase;K03024//DNA-directed RNA polymerase III subunit RPC7+ko03020//RNA polymerase	NA	Lon protease [Actinidia chinensis var. chinensis]	NA	NA	NA	GO:0003899//DNA-directed 5'-3' RNA polymerase activity;GO:0008233//peptidase activity;GO:0006383//transcription by RNA polymerase III
Unigene73950_All	1	203	0.62	0	0	0	0	0	0.206	0	NA	NA	NA	NA	NA	NA	NA	NA	NA	NA	NA	NA
CL1181.Contig28_All	1	3981	0	0.25	0	4.43	5.82	6.42	0.083	5.556	6.08012	4.08746e-281	5.98229e-282	NA	NA	K01534//Cd2+/Zn2+-exporting ATPase [EC:3.6.3.3 3.6.3.5];K01534//Cd2+/Zn2+-exporting ATPase [EC:3.6.3.3 3.6.3.5];K01534//Cd2+/Zn2+-exporting ATPase [EC:3.6.3.3 3.6.3.5];K01534//Cd2+/Zn2+-exporting ATPase [EC:3.6.3.3 3.6.3.5];K01534//Cd2+/Zn2+-exporting ATPase [EC:3.6.3.3 3.6.3.5]	XM_010654466.2 PREDICTED: Vitis vinifera probable cadmium/zinc-transporting ATPase HMA1, chloroplastic (LOC100255947), transcript variant X3, mRNA	probable cadmium/zinc-transporting ATPase HMA1, chloroplastic [Lactuca sativa]	E1-E2 ATPase	[P] KOG0207 Cation transport ATPase	Probable cadmium/zinc-transporting ATPase HMA1, chloroplastic OS=Arabidopsis thaliana OX=3702 GN=HMA1 PE=2 SV=2	GO:0000166//nucleotide binding;GO:0019829//cation-transporting ATPase activity;GO:0016021//integral component of membrane
CL10712.Contig1_All	1	1911	7.11	6.04	9.68	15.62	18.14	16.98	7.61	16.913	1.14907	9.2958e-80	4.35687e-80	NA	NA	K09122//uncharacterized protein;K09122//uncharacterized protein;K09122//uncharacterized protein;K09122//uncharacterized protein;K09122//uncharacterized protein	XM_016708843.1 PREDICTED: Capsicum annuum uncharacterized LOC107863082 (LOC107863082), mRNA	Exonuclease [Actinidia chinensis var. chinensis]	Mut7-C RNAse domain	[J] KOG2206 Exosome 3'-5' exoribonuclease complex, subunit PM/SCL-100 (Rrp6)	Protein RRP6-like 2 OS=Arabidopsis thaliana OX=3702 GN=RRP6L2 PE=2 SV=1	GO:0008408//3'-5' exonuclease activity;GO:0003676//nucleic acid binding
CL13253.Contig19_All	1	1158	0.48	0.76	0.57	10.19	2.17	2.77	0.603	5.043	3.09371	2.34496e-52	1.52475e-52	NA	NA	K07425//long-chain fatty acid omega-monooxygenase [EC:1.14.14.80]+ko00590//Arachidonic acid metabolism+ko01100//Metabolic pathways+ko00071//Fatty acid degradation;K07425//long-chain fatty acid omega-monooxygenase [EC:1.14.14.80]+ko00590//Arachidonic acid metabolism+ko01100//Metabolic pathways+ko00071//Fatty acid degradation;K07425//long-chain fatty acid omega-monooxygenase [EC:1.14.14.80]+ko00590…	LC209202.1 Platycodon grandiflorus CYP72A554 mRNA for cytochrome P450 72A554, complete cds	cytochrome P450 72A554 [Platycodon grandiflorus]	Cytochrome P450	[QI] KOG0157 Cytochrome P450 CYP4/CYP19/CYP26 subfamilies	Cytochrome P450 CYP72A219 OS=Panax ginseng OX=4054 PE=2 SV=1	GO:0016705//oxidoreductase activity, acting on paired donors, with incorporation or reduction of molecular oxygen;GO:0020037//heme binding;GO:0005506//iron ion binding;GO:0016021//integral component of membrane;GO:0004497//monooxygenase activity
CL13140.Contig15_All	1	8232	1.54	1.54	1.73	1.8	2.36	1.76	1.603	1.973	0.294351	2.02384e-05	4.3114e-05	NA	NA	K17964//leucine-rich PPR motif-containing protein, mitochondrial;K17964//leucine-rich PPR motif-containing protein, mitochondrial	XM_010649114.2 PREDICTED: Vitis vinifera E3 ubiquitin-protein ligase RMA1H1-like (LOC100265502), transcript variant X4, mRNA	PREDICTED: putative pentatricopeptide repeat-containing protein At4g17915 [Juglans regia] >XP_018857094.1 PREDICTED: putative pentatricopeptide repeat-containing protein At4g17915 [Juglans regia] >XP_018857100.1 PREDICTED: putative pentatricopeptide repeat-containing protein At4g17915 [Juglans regia]	PPR repeat family	[R] KOG4197 FOG: PPR repeat	Pentatricopeptide repeat-containing protein At5g46680 OS=Arabidopsis thaliana OX=3702 GN=At5g46680 PE=2 SV=2	NA
CL1841.Contig3_All	1	1516	4.21	3.96	2.33	0.31	0.75	0.53	3.5	0.53	-2.72101	1.57233e-42	1.1863e-42	NA	NA	K11253//histone H3;K11253//histone H3;K11253//histone H3;K11253//histone H3;K11253//histone H3	XM_019316798.1 PREDICTED: Ipomoea nil histone H3.3 (LOC109167707), mRNA	PREDICTED: histone H3.3-like [Camelina sativa]	NA	[B] KOG1745 Histones H3 and H4	Histone H3.3 OS=Arabidopsis thaliana OX=3702 GN=HTR4 PE=1 SV=2	GO:0003677//DNA binding;GO:0005634//nucleus;GO:0046982//protein heterodimerization activity;GO:0000786//nucleosome
Unigene71027_All	1	231	0.49	0	0	0	0	0	0.163	0	NA	NA	NA	NA	NA	K04040//chlorophyll/bacteriochlorophyll a synthase [EC:2.5.1.62 2.5.1.133]+ko00860//Porphyrin and chlorophyll metabolism+ko01100//Metabolic pathways+ko01110//Biosynthesis of secondary metabolites;K04040//chlorophyll/bacteriochlorophyll a synthase [EC:2.5.1.62 2.5.1.133]+ko00860//Porphyrin and chlorophyll metabolism+ko01100//Metabolic pathways+ko01110//Biosynthesis of secondary metabolites;K04040/…	XM_016328486.2 PREDICTED: Arachis ipaensis chlorophyll synthase, chloroplastic (LOC107625777), mRNA	chlorophyll synthase, chloroplastic-like [Arachis duranensis]	NA	NA	Chlorophyll synthase, chloroplastic OS=Avena sativa OX=4498 GN=CHLG PE=1 SV=1	GO:0046408//chlorophyll synthetase activity;GO:0016021//integral component of membrane;GO:0009534//chloroplast thylakoid;GO:0015995//chlorophyll biosynthetic process
CL7375.Contig1_All	1	4453	6.24	5.93	5.8	6.44	8.88	7.96	5.99	7.76	0.372024	9.90811e-14	1.42857e-13	NA	NA	NA	XM_019224967.1 PREDICTED: Vitis vinifera protein furry homolog-like (LOC100251481), transcript variant X6, mRNA	PREDICTED: cell morphogenesis protein PAG1 isoform X4 [Vitis vinifera] >XP_010660550.1 PREDICTED: cell morphogenesis protein PAG1 isoform X4 [Vitis vinifera] >XP_019080512.1 PREDICTED: cell morphogenesis protein PAG1 isoform X4 [Vitis vinifera]	Cell morphogenesis central region	[R] KOG1825 Fry-like conserved proteins	NA	GO:0000902//cell morphogenesis;GO:0005938//cell cortex;GO:0005886//plasma membrane
CL7820.Contig1_All	1	1896	4.24	8.7	5.47	17.68	17.39	16.67	6.136	17.246	1.49952	7.71947e-121	2.55712e-121	NA	NA	K20283//golgin subfamily A member 4	XM_002283231.3 PREDICTED: Vitis vinifera switch-associated protein 70 (LOC100254120), mRNA	PREDICTED: switch-associated protein 70 [Vitis vinifera] >CBI22084.3 unnamed protein product, partial [Vitis vinifera]	PH domain	[NR] LSE0131 A myosin heavy chain-like protein	WEB family protein At5g16730, chloroplastic OS=Arabidopsis thaliana OX=3702 GN=At5g16730 PE=1 SV=1	GO:0009505//plant-type cell wall;GO:0018105//peptidyl-serine phosphorylation;GO:0004674//protein serine/threonine kinase activity;GO:0035556//intracellular signal transduction;GO:0042742//defense response to bacterium
CL2972.Contig13_All	1	2496	1.67	3.63	1.77	0.69	0.63	0.87	2.356	0.73	-1.68448	1.84137e-27	1.8386e-27	NA	NA	K16275//E3 ubiquitin-protein ligase BAH [EC:2.3.2.27];K16275//E3 ubiquitin-protein ligase BAH [EC:2.3.2.27];K16275//E3 ubiquitin-protein ligase BAH [EC:2.3.2.27];K10683//BRCA1-associated RING domain protein 1+ko03440//Homologous recombination;K10683//BRCA1-associated RING domain protein 1+ko03440//Homologous recombination	XM_022125610.1 PREDICTED: Helianthus annuus E3 ubiquitin-protein ligase PRT1-like (LOC110877434), transcript variant X7, mRNA	E3 ubiquitin-protein ligase PRT1-like isoform X3 [Helianthus annuus]	Zinc finger, C3HC4 type (RING finger)	[R] KOG4582 Uncharacterized conserved protein, contains ZZ-type Zn-finger	BRCA1-associated RING domain protein 1 OS=Arabidopsis thaliana OX=3702 GN=BARD1 PE=1 SV=1	GO:0008270//zinc ion binding
Unigene8091_All	1	5801	0.09	0	0	0.37	0.62	0.68	0.03	0.556	4.25764	7.94929e-40	6.27548e-40	NA	TSA: Lactuca sativa Letassy_X1_34467 mRNA sequence	K16224//senescence-induced receptor-like serine/threonine-protein kinase+ko04016//MAPK signaling pathway - plant+ko04626//Plant-pathogen interaction;K16224//senescence-induced receptor-like serine/threonine-protein kinase+ko04016//MAPK signaling pathway - plant+ko04626//Plant-pathogen interaction;K04733//interleukin-1 receptor-associated kinase 4 [EC:2.7.11.1];K16224//senescence-induced receptor-…	XM_017384450.1 PREDICTED: Daucus carota subsp. sativus putative leucine-rich repeat receptor-like protein kinase At2g19210 (LOC108212732), mRNA	leucine-rich repeat transmembrane protein kinase protein [Artemisia annua]	Carbohydrate-binding protein of the ER	[T] LSE0002 A Receptor protein kinase containing LRR repeats	Probable LRR receptor-like serine/threonine-protein kinase At1g05700 OS=Arabidopsis thaliana OX=3702 GN=At1g05700 PE=1 SV=1	GO:0005524//ATP binding;GO:0004672//protein kinase activity;GO:0016021//integral component of membrane
CL7542.Contig2_All	1	1087	91.61	24.4	43.32	64.92	140.67	152.66	53.11	119.416	1.16313	1.02893e-302	1.38897e-303	NA	NA	K03006//DNA-directed RNA polymerase II subunit RPB1 [EC:2.7.7.6]+ko03020//RNA polymerase	NA	Nodulation-signaling pathway protein isoform 2 [Actinidia chinensis var. chinensis]	NA	NA	NA	NA
Unigene49198_All	1	233	NA	NA	NA	NA	NA	NA	NA	NA	NA	NA	NA	NA	NA	NA	NA	NA	NA	NA	NA	NA
Unigene9792_All	1	2008	0.44	0.56	0.37	0.98	0.96	0.77	0.456	0.903	1.00023	2.61634e-05	5.61065e-05	NA	NA	NA	NA	NA	NA	NA	NA	NA
Unigene40506_All	1	300	0	0	0	0.29	0.88	0.9	0	0.69	3.76226	0.00427559	0.0116578	NA	NA	NA	NA	NA	NA	NA	NA	NA
CL5350.Contig8_All	1	1249	3.13	1.53	0.83	0.54	1.55	0.68	1.83	0.923	-0.985905	6.51073e-06	1.33682e-05	NA	NA	K01164//ribonuclease P/MRP protein subunit POP1 [EC:3.1.26.5]+ko03013//RNA transport+ko03008//Ribosome biogenesis in eukaryotes;K01164//ribonuclease P/MRP protein subunit POP1 [EC:3.1.26.5]+ko03013//RNA transport+ko03008//Ribosome biogenesis in eukaryotes;K01164//ribonuclease P/MRP protein subunit POP1 [EC:3.1.26.5]+ko03013//RNA transport+ko03008//Ribosome biogenesis in eukaryotes;K01164//ribonuc…	NA	Ribonucleases P/MRP protein like [Actinidia chinensis var. chinensis]	POPLD (NUC188) domain	[A] KOG3322 Ribonucleases P/MRP protein subunit	NA	GO:0000172//ribonuclease MRP complex;GO:0005655//nucleolar ribonuclease P complex;GO:0000171//ribonuclease MRP activity;GO:0001682//tRNA 5'-leader removal;GO:0004526//ribonuclease P activity;GO:0008033//tRNA processing
CL3083.Contig1_All	1	2725	0	0	0.43	0	0	0	0.143	0	-5.42291	9.32681e-07	1.8166e-06	NA	NA	K09422//transcription factor MYB, plant;K09422//transcription factor MYB, plant;K09422//transcription factor MYB, plant;K09422//transcription factor MYB, plant;K09422//transcription factor MYB, plant	XM_011091520.2 PREDICTED: Sesamum indicum transcription factor MYB48 (LOC105170662), transcript variant X2, mRNA	transcription factor MYB48-like isoform X2 [Cynara cardunculus var. scolymus]	Wall-associated receptor kinase galacturonan-binding	[K] KOG0048 Transcription factor, Myb superfamily	Myb-related protein MYBAS2 OS=Oryza sativa subsp. japonica OX=39947 GN=MYBAS2 PE=2 SV=1	GO:0003677//DNA binding;GO:0005634//nucleus
Unigene34039_All	1	357	0.47	0.96	1.37	0.22	0	0.46	0.933	0.226	-2.04509	0.00511414	0.0140721	NA	NA	NA	NA	NA	NA	NA	NA	NA
Unigene30450_All	1	643	1.27	0.43	0.41	0.99	2.66	1.56	0.703	1.736	1.30541	0.000131493	0.000299148	NA	NA	NA	NA	NA	NA	NA	NA	NA
Unigene71183_All	1	322	0.83	0	0	0	0	0	0.276	0	NA	NA	NA	NA	NA	NA	NA	NA	NA	NA	NA	NA
Unigene68959_All	1	232	0	0	0	0.44	0	0	0	0.146	NA	NA	NA	NA	NA	NA	NA	NA	NA	NA	NA	NA
Unigene38841_All	1	371	0	0	0.22	0	0.42	0	0.073	0.14	0.954909	0.159504	0.577789	NA	NA	NA	NA	NA	NA	NA	NA	NA
CL12452.Contig10_All	1	3498	0.62	1.07	0.77	3.28	5.16	3.84	0.82	4.093	2.31716	3.46202e-98	1.37147e-98	NA	NA	K04733//interleukin-1 receptor-associated kinase 4 [EC:2.7.11.1];K04733//interleukin-1 receptor-associated kinase 4 [EC:2.7.11.1];K04733//interleukin-1 receptor-associated kinase 4 [EC:2.7.11.1];K04733//interleukin-1 receptor-associated kinase 4 [EC:2.7.11.1]	XM_021779259.1 PREDICTED: Hevea brasiliensis probable receptor-like protein kinase At5g38990 (LOC110631427), transcript variant X4, mRNA	Protein kinase [Actinidia chinensis var. chinensis]	Protein tyrosine kinase	[R] KOG3029 Glutathione S-transferase-related protein	Probable receptor-like protein kinase At5g38990 OS=Arabidopsis thaliana OX=3702 GN=At5g38990 PE=2 SV=1	GO:0005524//ATP binding;GO:0004672//protein kinase activity;GO:0016021//integral component of membrane
CL6554.Contig3_All	1	1756	0	5.69	1.96	4.29	10.27	6.31	2.55	6.956	1.45496	6.37125e-44	4.6996e-44	NA	white-brown complex homolog protein 11 (best arabidopsis hit); white-brown complex homolog protein 11, putative, expressed (best rice hit)	K15685//E3 ubiquitin-protein ligase Hakai [EC:2.3.2.27];K15685//E3 ubiquitin-protein ligase Hakai [EC:2.3.2.27];K15685//E3 ubiquitin-protein ligase Hakai [EC:2.3.2.27];K15685//E3 ubiquitin-protein ligase Hakai [EC:2.3.2.27];K15685//E3 ubiquitin-protein ligase Hakai [EC:2.3.2.27]	XM_011096658.2 PREDICTED: Sesamum indicum E3 ubiquitin-protein ligase Hakai (LOC105174529), mRNA	PREDICTED: E3 ubiquitin-protein ligase Hakai [Nicotiana tomentosiformis]	Zinc finger, C3HC4 type (RING finger)	[O] KOG2932 E3 ubiquitin ligase involved in ubiquitination of E-cadherin complex	E3 ubiquitin-protein ligase HAKAI homolog OS=Arabidopsis thaliana OX=3702 GN=HAKAI PE=1 SV=1	GO:0061630//ubiquitin protein ligase activity;GO:0003676//nucleic acid binding;GO:0016874//ligase activity
Unigene72832_All	1	295	0.64	0	0	0	0	0	0.213	0	NA	NA	NA	NA	NA	NA	NA	zf-CCHC domain-containing protein/RVP_2 domain-containing protein [Cephalotus follicularis]	NA	NA	NA	GO:0008270//zinc ion binding;GO:0003676//nucleic acid binding
CL7497.Contig2_All	1	289	0	0.34	0.63	0	0	0	0.323	0	NA	NA	NA	NA	NA	NA	NA	NA	NA	NA	NA	NA
CL1639.Contig4_All	1	1632	16.1	9.28	8.85	7.54	8.24	6.3	11.41	7.36	-0.62715	1.09758e-17	1.39909e-17	NA	NA	K03188//urease accessory protein;K04733//interleukin-1 receptor-associated kinase 4 [EC:2.7.11.1];K04733//interleukin-1 receptor-associated kinase 4 [EC:2.7.11.1];K04733//interleukin-1 receptor-associated kinase 4 [EC:2.7.11.1];K04733//interleukin-1 receptor-associated kinase 4 [EC:2.7.11.1]	NA	F-box protein PP2-B10-like [Olea europaea var. sylvestris]	NA	[W] LSE0494 A Phloem lectin	F-box protein PP2-B10 OS=Arabidopsis thaliana OX=3702 GN=PP2B10 PE=1 SV=1	NA
CL13100.Contig7_All	1	3408	8.73	11.29	6.88	2.68	3.66	5.34	8.966	3.893	-1.20544	1.89753e-83	8.5785e-84	NA	NA	NA	XM_018967590.1 PREDICTED: Juglans regia putative rRNA methyltransferase YlbH (LOC108992881), transcript variant X2, mRNA	uncharacterized protein LOC111902027 [Lactuca sativa] >PLY99221.1 hypothetical protein LSAT_4X180280 [Lactuca sativa]	Conserved hypothetical protein 95	NA	CLAVATA3/ESR (CLE)-related protein 25 OS=Arabidopsis thaliana OX=3702 GN=CLE25 PE=2 SV=1	GO:0008168//methyltransferase activity
Unigene64460_All	1	309	0	0	1.14	0	0	0	0.38	0	NA	NA	NA	NA	NA	NA	NA	NA	NA	NA	NA	NA
Unigene77999_All	1	377	0.87	0.44	0	0.2	0	0	0.436	0.066	-2.63005	0.0144831	0.0436308	NA	NA	NA	NA	NA	NA	NA	NA	NA
CL62.Contig7_All	1	3774	0.77	0.77	0.09	0	0.02	0	0.543	0.006	-6.04562	1.19799e-27	1.19129e-27	NA	NA	K17637//exocyst complex component 2;K17637//exocyst complex component 2;K17637//exocyst complex component 2;K17637//exocyst complex component 2;K17637//exocyst complex component 2	XM_002268989.4 PREDICTED: Vitis vinifera exocyst complex component SEC5A (LOC100241808), mRNA	Exocyst complex component SEC5A like [Actinidia chinensis var. chinensis]	Exocyst complex component Sec5	[U] KOG2347 Sec5 subunit of exocyst complex	Exocyst complex component SEC5B OS=Arabidopsis thaliana OX=3702 GN=SEC5B PE=1 SV=1	GO:0000145//exocyst;GO:0001927//exocyst assembly;GO:0015031//protein transport;GO:0006893//Golgi to plasma membrane transport
Unigene36506_All	1	1172	20.78	30.43	26.36	14.14	12.33	12.12	25.856	12.863	-0.998445	2.68331e-57	1.63819e-57	NA	NA	NA	XM_022173093.1 PREDICTED: Helianthus annuus uncharacterized LOC110929910 (LOC110929910), mRNA	uncharacterized protein LOC112528963 [Cynara cardunculus var. scolymus] >KVH91374.1 F-box domain, cyclin-like protein [Cynara cardunculus var. scolymus]	F-box domain	NA	NA	GO:0031146//SCF-dependent proteasomal ubiquitin-dependent protein catabolic process
Unigene18139_All	1	781	6.7	1.44	1.3	0.23	0	0	3.146	0.076	-5.27877	1.29514e-28	1.261e-28	NA	NA	NA	NA	NA	NA	NA	NA	NA
Unigene71656_All	1	455	1.17	0.17	0	0	0	0	0.446	0	-4.04509	0.00194342	0.00504706	NA	NA	K00860//adenylylsulfate kinase [EC:2.7.1.25]+ko00920//Sulfur metabolism+ko00230//Purine metabolism+ko01100//Metabolic pathways;K00860//adenylylsulfate kinase [EC:2.7.1.25]+ko00920//Sulfur metabolism+ko00230//Purine metabolism+ko01100//Metabolic pathways;K00860//adenylylsulfate kinase [EC:2.7.1.25]+ko00920//Sulfur metabolism+ko00230//Purine metabolism+ko01100//Metabolic pathways;K00860//adenylylsu…	XM_016109426.2 PREDICTED: Arachis duranensis adenylyl-sulfate kinase 3 (LOC107488666), transcript variant X2, mRNA	adenylyl-sulfate kinase 3 isoform X1 [Arachis duranensis] >XP_025699585.1 adenylyl-sulfate kinase 3-like isoform X1 [Arachis hypogaea] >RYR59248.1 hypothetical protein Ahy_A05g025096 [Arachis hypogaea]	Adenylylsulphate kinase	[P] KOG0635 Adenosine 5'-phosphosulfate kinase	Adenylyl-sulfate kinase 1, chloroplastic OS=Arabidopsis thaliana OX=3702 GN=APK1 PE=1 SV=1	NA
CL707.Contig14_All	1	3613	0.14	0.56	0	0	1.18	0.76	0.233	0.646	1.4758	2.71157e-10	4.44868e-10	NA	NA	K22544//deoxynucleoside triphosphate triphosphohydrolase SAMHD1 [EC:3.1.5.-];K22544//deoxynucleoside triphosphate triphosphohydrolase SAMHD1 [EC:3.1.5.-];K22544//deoxynucleoside triphosphate triphosphohydrolase SAMHD1 [EC:3.1.5.-];K22544//deoxynucleoside triphosphate triphosphohydrolase SAMHD1 [EC:3.1.5.-];K22544//deoxynucleoside triphosphate triphosphohydrolase SAMHD1 [EC:3.1.5.-]	XM_017378519.1 PREDICTED: Daucus carota subsp. sativus deoxynucleoside triphosphate triphosphohydrolase SAMHD1 homolog (LOC108208045), mRNA	deoxynucleoside triphosphate triphosphohydrolase SAMHD1 homolog isoform X1 [Cucurbita pepo subsp. pepo]	NA	[S] KOG2681 Metal-dependent phosphohydrolase	NA	NA
CL10965.Contig8_All	1	7887	3.07	0.9	0.61	0	0.14	0.27	1.526	0.136	-3.50117	3.98324e-127	1.2565e-127	NA	NA	K15404//aldehyde decarbonylase [EC:4.1.99.5]+ko01110//Biosynthesis of secondary metabolites+ko00073//Cutin, suberine and wax biosynthesis;K15404//aldehyde decarbonylase [EC:4.1.99.5]+ko01110//Biosynthesis of secondary metabolites+ko00073//Cutin, suberine and wax biosynthesis;K15404//aldehyde decarbonylase [EC:4.1.99.5]+ko01110//Biosynthesis of secondary metabolites+ko00073//Cutin, suberine and wa…	XM_019004759.1 PREDICTED: Juglans regia uncharacterized LOC109021992 (LOC109021992), transcript variant X2, mRNA	uncharacterized protein LOC18046099 [Citrus clementina] >ESR53091.1 hypothetical protein CICLE_v10018615mg [Citrus clementina]	WAX2 C-terminal domain	[I] LSE1286 A CER1 protein involved in wax synthesis, and related proteins	Very-long-chain aldehyde decarbonylase CER3 OS=Arabidopsis thaliana OX=3702 GN=CER3 PE=1 SV=1	GO:0016021//integral component of membrane
Unigene48714_All	1	205	NA	NA	NA	NA	NA	NA	NA	NA	NA	NA	NA	NA	NA	NA	NA	NA	NA	NA	NA	NA
Unigene6241_All	1	2234	0.47	3.12	2.38	0	0.05	0.05	1.99	0.033	-5.96402	1.14792e-56	7.06285e-57	NA	NA	K13864//solute carrier family 7 (cationic amino acid transporter), member 2;K13863//solute carrier family 7 (cationic amino acid transporter), member 1;K13863//solute carrier family 7 (cationic amino acid transporter), member 1;K13863//solute carrier family 7 (cationic amino acid transporter), member 1;K13863//solute carrier family 7 (cationic amino acid transporter), member 1	XM_021959633.1 PREDICTED: Prunus avium cationic amino acid transporter 4, vacuolar-like (LOC110757890), mRNA	Amino acid/polyamine transporter I [Cynara cardunculus var. scolymus]	Amino acid permease	[E] KOG1286 Amino acid transporters	Cationic amino acid transporter 2, vacuolar OS=Arabidopsis thaliana OX=3702 GN=CAT2 PE=1 SV=1	GO:0009705//plant-type vacuole membrane;GO:0016021//integral component of membrane;GO:0022857//transmembrane transporter activity
Unigene58318_All	1	1224	0.19	0	0	0.26	0.08	0.22	0.063	0.186	1.57546	0.0146836	0.044253	NA	Leucine-rich repeat transmembrane protein kinase (best arabidopsis hit)	K04733//interleukin-1 receptor-associated kinase 4 [EC:2.7.11.1];K20718//LRR receptor-like serine/threonine-protein kinase ERECTA [EC:2.7.11.1]+ko04016//MAPK signaling pathway - plant;K20718//LRR receptor-like serine/threonine-protein kinase ERECTA [EC:2.7.11.1]+ko04016//MAPK signaling pathway - plant;K20718//LRR receptor-like serine/threonine-protein kinase ERECTA [EC:2.7.11.1]+ko04016//MAPK sig…	XM_010048994.2 PREDICTED: Eucalyptus grandis profilin (LOC104436268), mRNA	probable leucine-rich repeat receptor-like serine/threonine-protein kinase At3g14840 [Prunus persica] >ONI10814.1 hypothetical protein PRUPE_4G069600 [Prunus persica]	NA	[T] LSE0002 A Receptor protein kinase containing LRR repeats	Probable LRR receptor-like serine/threonine-protein kinase RFK1 OS=Arabidopsis thaliana OX=3702 GN=RKF1 PE=1 SV=1	GO:0005524//ATP binding;GO:0004672//protein kinase activity;GO:0016021//integral component of membrane
Unigene55599_All	1	237	NA	NA	NA	NA	NA	NA	NA	NA	NA	NA	NA	NA	NA	NA	NA	NA	NA	NA	NA	NA
Unigene30149_All	1	601	0.92	1.17	0.67	1.18	2.11	1.13	0.92	1.473	0.691874	0.0193217	0.0590667	NA	NA	NA	NA	NA	NA	NA	NA	NA
Unigene7813_All	1	3232	NA	NA	NA	NA	NA	NA	NA	NA	NA	NA	NA	NA	NA	NA	XM_004300285.2 PREDICTED: Fragaria vesca subsp. vesca CCR4-NOT transcription complex subunit 11 (LOC101312157), transcript variant X1, mRNA	CCR4-NOT transcription complex subunit 11-like [Lactuca sativa] >XP_023760638.1 CCR4-NOT transcription complex subunit 11-like [Lactuca sativa] >PLY87884.1 hypothetical protein LSAT_0X9061 [Lactuca sativa]	NA	[S] KOG4508 Uncharacterized conserved protein	NA	GO:0030014//CCR4-NOT complex
CL10879.Contig29_All	1	3065	0	0	0	1.09	1.78	0	0	0.956	8.27972	7.09563e-34	6.21498e-34	NA	NA	NA	XR_002601329.1 PREDICTED: Momordica charantia protein LNK2 (LOC111010145), transcript variant X2, misc_RNA	PREDICTED: protein LNK2 [Vitis vinifera] >CBI35150.3 unnamed protein product, partial [Vitis vinifera]	NA	NA	Protein LNK1 OS=Arabidopsis thaliana OX=3702 GN=LNK1 PE=1 SV=1	GO:0007623//circadian rhythm;GO:0006355//regulation of transcription, DNA-templated
CL3573.Contig4_All	1	1849	0.4	0.26	0.25	0	0.19	0	0.303	0.063	-2.28886	2.25565e-05	4.81984e-05	C2C2-GATA	NA	NA	XM_018776516.1 PREDICTED: Nicotiana tomentosiformis uncharacterized LOC104112597 (LOC104112597), transcript variant X5, mRNA	uncharacterized protein LOC107415232 [Ziziphus jujuba] >XP_015879012.1 uncharacterized protein LOC107415232 [Ziziphus jujuba] >XP_015879013.1 uncharacterized protein LOC107415232 [Ziziphus jujuba]	Bromodomain extra-terminal - transcription regulation	[K] KOG1474 Transcription initiation factor TFIID, subunit BDF1 and related bromodomain proteins	Transcription factor GTE6 OS=Arabidopsis thaliana OX=3702 GN=GTE6 PE=2 SV=1	GO:0005634//nucleus;GO:0006355//regulation of transcription, DNA-templated
Unigene27848_All	1	1365	0.18	0.27	0.22	2.94	2.41	3.04	0.223	2.796	3.67007	4.80635e-40	3.77998e-40	NA	NA	NA	NA	PREDICTED: uncharacterized protein LOC104599389 [Nelumbo nucifera]	YhhN family	NA	NA	GO:0016021//integral component of membrane
CL12146.Contig10_All	1	2515	0.79	1.78	2.12	3.47	3.94	3.65	1.563	3.686	1.2377	1.8657e-27	1.86349e-27	NA	NA	K11982//E3 ubiquitin-protein ligase RNF115/126 [EC:2.3.2.27];K22378//E3 ubiquitin-protein ligase RNF181 [EC:2.3.2.27];K11982//E3 ubiquitin-protein ligase RNF115/126 [EC:2.3.2.27];K22378//E3 ubiquitin-protein ligase RNF181 [EC:2.3.2.27];K22378//E3 ubiquitin-protein ligase RNF181 [EC:2.3.2.27]	XM_019221761.1 PREDICTED: Vitis vinifera OTU domain-containing protein DDB_G0284757 (LOC100255072), transcript variant X8, mRNA	OTU domain-containing protein DDB_G0284757-like [Lactuca sativa]	Ring finger domain	[TO] KOG2605 OTU (ovarian tumor)-like cysteine protease	E3 ubiquitin-protein ligase MPSR1 OS=Arabidopsis thaliana OX=3702 GN=MPSR1 PE=1 SV=1	NA
Unigene73279_All	1	209	0.59	0	0	0	0	0	0.196	0	NA	NA	NA	NA	NA	NA	XM_016108932.2 PREDICTED: Arachis duranensis vesicle-associated protein 1-2 (LOC107488222), mRNA	vesicle-associated protein 1-2 [Arachis duranensis] >XP_016202059.1 vesicle-associated protein 1-2 [Arachis ipaensis] >XP_025700097.1 vesicle-associated protein 1-2-like [Arachis hypogaea] >XP_025653693.1 vesicle-associated protein 1-2-like [Arachis hypogaea] >RYR10584.1 hypothetical protein Ahy_B05g079019 [Arachis hypogaea] >RYR58670.1 hypothetical protein Ahy_A05g024560 [Arachis hypogaea]	NA	[U] KOG0439 VAMP-associated protein involved in inositol metabolism	Vesicle-associated protein 1-2 OS=Arabidopsis thaliana OX=3702 GN=PVA12 PE=1 SV=1	GO:0016021//integral component of membrane;GO:0005789//endoplasmic reticulum membrane
CL1120.Contig6_All	1	261	0	0.4	0	0.36	0.37	0.76	0.133	0.496	1.95491	0.0536712	0.175379	NA	NA	K03006//DNA-directed RNA polymerase II subunit RPB1 [EC:2.7.7.6]+ko03020//RNA polymerase;K03006//DNA-directed RNA polymerase II subunit RPB1 [EC:2.7.7.6]+ko03020//RNA polymerase;K03006//DNA-directed RNA polymerase II subunit RPB1 [EC:2.7.7.6]+ko03020//RNA polymerase;K03006//DNA-directed RNA polymerase II subunit RPB1 [EC:2.7.7.6]+ko03020//RNA polymerase;K03006//DNA-directed RNA polymerase II subu…	EU543185.1 Drimys winteri RNA polymerase II largest subunit (rpb1) mRNA, partial cds	hypothetical protein M569_16331, partial [Genlisea aurea]	NA	[K] KOG0260 RNA polymerase II, large subunit	DNA-directed RNA polymerase II subunit 1 OS=Arabidopsis thaliana OX=3702 GN=NRPB1 PE=1 SV=3	GO:0003899//DNA-directed 5'-3' RNA polymerase activity;GO:0005665//RNA polymerase II, core complex;GO:0003677//DNA binding;GO:0006351//transcription, DNA-templated;GO:0006366//transcription by RNA polymerase II
CL3119.Contig2_All	1	2287	0.99	0.03	2.47	0.02	0	0	1.163	0.006	-7.17293	1.34083e-33	1.18051e-33	NA	NA	K13415//protein brassinosteroid insensitive 1 [EC:2.7.10.1 2.7.11.1]+ko04075//Plant hormone signal transduction;K13415//protein brassinosteroid insensitive 1 [EC:2.7.10.1 2.7.11.1]+ko04075//Plant hormone signal transduction;K13415//protein brassinosteroid insensitive 1 [EC:2.7.10.1 2.7.11.1]+ko04075//Plant hormone signal transduction;K13415//protein brassinosteroid insensitive 1 [EC:2.7.10.1 2.7.…	NA	BRI1-like 3, putative [Theobroma cacao]	NA	[T] LSE0002 A Receptor protein kinase containing LRR repeats	Serine/threonine-protein kinase BRI1-like 1 OS=Arabidopsis thaliana OX=3702 GN=BRL1 PE=1 SV=1	GO:0004674//protein serine/threonine kinase activity;GO:0005524//ATP binding;GO:0016021//integral component of membrane
Unigene67200_All	1	212	0	0	0	0.52	0.53	0	0	0.35	NA	NA	NA	NA	NA	NA	NA	PREDICTED: protein PYRICULARIA ORYZAE RESISTANCE 21-like isoform X1 [Nicotiana tomentosiformis]	NA	NA	NA	NA
Unigene67197_All	1	1980	0	0.8	0.27	1.27	1.83	2.24	0.356	1.78	2.32953	4.67823e-25	4.92725e-25	NA	NA	K08518//syntaxin-binding protein 5;K08518//syntaxin-binding protein 5;K08518//syntaxin-binding protein 5;K08518//syntaxin-binding protein 5;K08518//syntaxin-binding protein 5	XM_018970332.1 PREDICTED: Juglans regia uncharacterized LOC108994914 (LOC108994914), mRNA	uncharacterized protein LOC112518409 isoform X1 [Cynara cardunculus var. scolymus]	Anaphase-promoting complex subunit 4 WD40 domain	[U] KOG1983 Tomosyn and related SNARE-interacting proteins	NA	GO:0016021//integral component of membrane;GO:0016192//vesicle-mediated transport
CL7324.Contig10_All	1	901	0.22	0	0.39	0	0	0.68	0.203	0.226	0.105927	0.231709	0.874444	NA	NA	NA	XM_010656023.1 PREDICTED: Vitis vinifera probable inactive purple acid phosphatase 16 (LOC100258844), mRNA	PREDICTED: probable inactive purple acid phosphatase 16 [Nicotiana attenuata] >OIS98972.1 putative inactive purple acid phosphatase 16 [Nicotiana attenuata]	NA	[R] KOG1432 Predicted DNA repair exonuclease SIA1	Probable inactive purple acid phosphatase 16 OS=Arabidopsis thaliana OX=3702 GN=PAP16 PE=2 SV=1	GO:0016787//hydrolase activity
CL13055.Contig1_All	1	1009	0.5	0.76	0	0.41	0.96	1.1	0.42	0.823	0.990533	0.00351188	0.00937354	NA	NA	NA	NA	NA	NA	NA	NA	NA
Unigene13187_All	1	4586	0	0	0.21	0.18	0.5	0.82	0.07	0.5	2.79492	7.47194e-21	8.71797e-21	NA	Leucine-rich repeat protein kinase family protein (best arabidopsis hit)	K20718//LRR receptor-like serine/threonine-protein kinase ERECTA [EC:2.7.11.1]+ko04016//MAPK signaling pathway - plant;K20718//LRR receptor-like serine/threonine-protein kinase ERECTA [EC:2.7.11.1]+ko04016//MAPK signaling pathway - plant;K20718//LRR receptor-like serine/threonine-protein kinase ERECTA [EC:2.7.11.1]+ko04016//MAPK signaling pathway - plant;K04733//interleukin-1 receptor-associated …	XM_008232931.2 PREDICTED: Prunus mume probable inactive receptor kinase At5g10020 (LOC103330361), mRNA	Leucine-rich repeat-containing protein [Cynara cardunculus var. scolymus]	Protein tyrosine kinase	[T] LSE0002 A Receptor protein kinase containing LRR repeats	Probable leucine-rich repeat receptor-like protein kinase IMK3 OS=Arabidopsis thaliana OX=3702 GN=IMK3 PE=1 SV=1	GO:0005524//ATP binding;GO:0004672//protein kinase activity;GO:0016021//integral component of membrane
Unigene21505_All	1	843	0.08	0.08	0.07	2.57	2.22	3	0.076	2.596	5.09787	4.83041e-26	4.97589e-26	NA	NA	K09841//xanthoxin dehydrogenase [EC:1.1.1.288]+ko00906//Carotenoid biosynthesis+ko01100//Metabolic pathways+ko01110//Biosynthesis of secondary metabolites;K09841//xanthoxin dehydrogenase [EC:1.1.1.288]+ko00906//Carotenoid biosynthesis+ko01100//Metabolic pathways+ko01110//Biosynthesis of secondary metabolites;K09841//xanthoxin dehydrogenase [EC:1.1.1.288]+ko00906//Carotenoid biosynthesis+ko01100//…	NA	PREDICTED: (-)-isopiperitenol/(-)-carveol dehydrogenase, mitochondrial [Vitis vinifera]	Enoyl-(Acyl carrier protein) reductase	[R] KOG0725 Reductases with broad range of substrate specificities	(-)-isopiperitenol/(-)-carveol dehydrogenase, mitochondrial OS=Mentha piperita OX=34256 PE=1 SV=1	GO:0016491//oxidoreductase activity
CL13529.Contig10_All	1	1703	0	0.5	0	0.07	0.08	0.13	0.166	0.093	-0.837212	0.054631	0.178717	NA	NA	K01881//prolyl-tRNA synthetase [EC:6.1.1.15]+ko00970//Aminoacyl-tRNA biosynthesis;K01881//prolyl-tRNA synthetase [EC:6.1.1.15]+ko00970//Aminoacyl-tRNA biosynthesis;K01881//prolyl-tRNA synthetase [EC:6.1.1.15]+ko00970//Aminoacyl-tRNA biosynthesis;K01881//prolyl-tRNA synthetase [EC:6.1.1.15]+ko00970//Aminoacyl-tRNA biosynthesis;K01881//prolyl-tRNA synthetase [EC:6.1.1.15]+ko00970//Aminoacyl-tRNA bi…	XM_019197048.1 PREDICTED: Nelumbo nucifera proline--tRNA ligase, cytoplasmic-like (LOC104593391), transcript variant X2, mRNA	proline--tRNA ligase, cytoplasmic-like [Cucurbita maxima]	tRNA synthetase class II core domain (G, H, P, S and T)	[J] KOG4163 Prolyl-tRNA synthetase	Proline--tRNA ligase, cytoplasmic OS=Arabidopsis thaliana OX=3702 GN=At3g62120 PE=1 SV=1	GO:0006433//prolyl-tRNA aminoacylation;GO:0005524//ATP binding;GO:0005737//cytoplasm;GO:0004827//proline-tRNA ligase activity
CL7813.Contig3_All	1	2540	19.66	21.76	23.06	13.85	18.3	15.07	21.493	15.74	-0.450191	4.68473e-28	4.61359e-28	NA	NA	K15174//RNA polymerase II-associated factor 1;K12897//transformer-2 protein+ko03040//Spliceosome	XM_002276716.3 PREDICTED: Vitis vinifera uncharacterized LOC100259846 (LOC100259846), mRNA	uncharacterized protein LOC112510179 isoform X1 [Cynara cardunculus var. scolymus]	RNA recognition motif. (a.k.a. RRM, RBD, or RNP domain)	[R] KOG1457 RNA binding protein (contains RRM repeats)	Polyadenylate-binding protein RBP45B OS=Arabidopsis thaliana OX=3702 GN=RBP45B PE=1 SV=1	NA
CL11227.Contig2_All	1	1251	1.05	2.08	1.09	0.37	0.37	0.18	1.406	0.306	-2.17644	4.53551e-12	6.92962e-12	NA	NA	NA	NA	protein TRIGALACTOSYLDIACYLGLYCEROL 4, chloroplastic-like [Cynara cardunculus var. scolymus]	NA	NA	Protein TRIGALACTOSYLDIACYLGLYCEROL 4, chloroplastic OS=Arabidopsis thaliana OX=3702 GN=TGD4 PE=1 SV=1	NA
Unigene67058_All	1	256	0	0	0.78	0	0	0	0.26	0	NA	NA	NA	NA	NA	K20299//vacuolar protein sorting-associated protein 53;K13447//respiratory burst oxidase [EC:1.6.3.- 1.11.1.-]+ko04016//MAPK signaling pathway - plant+ko04626//Plant-pathogen interaction;K10592//E3 ubiquitin-protein ligase HUWE1 [EC:2.3.2.26]+ko04120//Ubiquitin mediated proteolysis;K22804//structural maintenance of chromosomes protein 6;K01188//beta-glucosidase [EC:3.2.1.21]+ko01100//Metabolic pa…	NA	PREDICTED: uncharacterized protein LOC105962752 [Erythranthe guttata]	NA	[R] KOG1075 FOG: Reverse transcriptase	Putative ribonuclease H protein At1g65750 OS=Arabidopsis thaliana OX=3702 GN=At1g65750 PE=3 SV=1	NA
Unigene63814_All	1	3086	0.05	1.7	3	2.22	1.66	2.45	1.583	2.11	0.407832	0.000216207	0.000502523	NA	NA	K14799//pre-rRNA-processing protein TSR1;K14799//pre-rRNA-processing protein TSR1;K14799//pre-rRNA-processing protein TSR1;K14799//pre-rRNA-processing protein TSR1;K14799//pre-rRNA-processing protein TSR1	XM_022115251.1 PREDICTED: Helianthus annuus pre-rRNA-processing protein TSR1 homolog (LOC110865918), mRNA	pre-rRNA-processing protein TSR1 homolog [Helianthus annuus] >OTG23572.1 putative ribosome biogenesis protein BMS1/TSR1, AARP2CN [Helianthus annuus]	40S ribosome biogenesis protein Tsr1 and BMS1 C-terminal	[S] KOG1980 Uncharacterized conserved protein	NA	GO:0042254//ribosome biogenesis;GO:0005634//nucleus
CL9012.Contig1_All	1	4118	0	2.59	0	0	0	0	0.863	0	-8.58472	6.23458e-39	4.99783e-39	NA	NA	K21396//ATP-binding cassette, subfamily G (WHITE), eye pigment precursor transporter;K21396//ATP-binding cassette, subfamily G (WHITE), eye pigment precursor transporter;K21396//ATP-binding cassette, subfamily G (WHITE), eye pigment precursor transporter;K21396//ATP-binding cassette, subfamily G (WHITE), eye pigment precursor transporter;K21396//ATP-binding cassette, subfamily G (WHITE), eye pigm…	XM_021960626.1 PREDICTED: Prunus avium ABC transporter G family member 31 (LOC110758711), mRNA	PREDICTED: ABC transporter G family member 31-like [Nicotiana tabacum]	ABC-2 type transporter	[Q] KOG0065 Pleiotropic drug resistance proteins (PDR1-15), ABC superfamily	ABC transporter G family member 31 OS=Arabidopsis thaliana OX=3702 GN=ABCG31 PE=1 SV=1	GO:0005524//ATP binding;GO:0016021//integral component of membrane;GO:0016887//ATPase activity
Unigene47084_All	1	276	1.07	0.72	0	0	0.33	0	0.596	0.11	-2.36702	0.0265552	0.0827537	NA	NA	NA	NA	NA	NA	NA	NA	NA
Unigene20124_All	1	1323	20.51	24.85	18.34	16.79	15	17.49	21.233	16.426	-0.362366	2.14512e-10	3.50478e-10	NA	NA	K15456//protein KTI12;K15456//protein KTI12;K15456//protein KTI12;K15456//protein KTI12;K15456//protein KTI12	XM_022146532.1 PREDICTED: Helianthus annuus protein KTI12 homolog (LOC110899641), transcript variant X2, mRNA	protein KTI12 homolog [Helianthus annuus] >XP_022002224.1 protein KTI12 homolog [Helianthus annuus]	Chromatin associated protein KTI12	[R] KOG3062 RNA polymerase II elongator associated protein	Protein KTI12 homolog OS=Oryza sativa subsp. indica OX=39946 GN=OsI_35919 PE=3 SV=2	NA
Unigene38722_All	1	2037	3.06	5.08	0.96	10.83	6.46	11.02	3.033	9.436	1.65609	3.77854e-83	1.71303e-83	NA	NA	K02147//V-type H+-transporting ATPase subunit B+ko04145//Phagosome+ko01100//Metabolic pathways+ko00190//Oxidative phosphorylation;K02147//V-type H+-transporting ATPase subunit B+ko04145//Phagosome+ko01100//Metabolic pathways+ko00190//Oxidative phosphorylation;K02147//V-type H+-transporting ATPase subunit B+ko04145//Phagosome+ko01100//Metabolic pathways+ko00190//Oxidative phosphorylation;K02147//V…	XM_022137050.1 PREDICTED: Helianthus annuus V-type proton ATPase subunit B 2-like (LOC110889510), transcript variant X4, mRNA	PREDICTED: V-type proton ATPase subunit B 2 [Erythranthe guttata] >EYU40452.1 hypothetical protein MIMGU_mgv1a005328mg [Erythranthe guttata]	ATP synthase alpha/beta family, nucleotide-binding domain	[C] KOG1351 Vacuolar H+-ATPase V1 sector, subunit B	V-type proton ATPase subunit B2 OS=Arabidopsis thaliana OX=3702 GN=VHA-B2 PE=1 SV=1	GO:0046034//ATP metabolic process;GO:0015991//ATP hydrolysis coupled proton transport;GO:0016787//hydrolase activity;GO:0005524//ATP binding;GO:0033180//proton-transporting V-type ATPase, V1 domain
CL10636.Contig1_All	1	710	3.4	1.49	1.03	3.04	5.27	1.72	1.973	3.343	0.778359	0.000205767	0.000476715	NA	Cellulase (glycosyl hydrolase family 5) protein (best arabidopsis hit)	K01179//endoglucanase [EC:3.2.1.4]+ko01100//Metabolic pathways+ko00500//Starch and sucrose metabolism;K01179//endoglucanase [EC:3.2.1.4]+ko01100//Metabolic pathways+ko00500//Starch and sucrose metabolism;K01179//endoglucanase [EC:3.2.1.4]+ko01100//Metabolic pathways+ko00500//Starch and sucrose metabolism;K01179//endoglucanase [EC:3.2.1.4]+ko01100//Metabolic pathways+ko00500//Starch and sucrose me…	XM_013755154.1 PREDICTED: Brassica oleracea var. oleracea endoglucanase B (LOC106317314), mRNA	PREDICTED: uncharacterized protein LOC109171991 [Ipomoea nil]	R.Pab1 restriction endonuclease	NA	Glycosyl hydrolase 5 family protein OS=Chamaecyparis obtusa OX=13415 PE=1 SV=1	NA
CL2706.Contig23_All	1	1182	4.95	0	0.68	0	0	0	1.876	0	-7.81195	2.33299e-25	2.44059e-25	NA	NA	K20884//riboflavin kinase / FMN hydrolase [EC:2.7.1.26 3.1.3.102]+ko00740//Riboflavin metabolism+ko01100//Metabolic pathways+ko01110//Biosynthesis of secondary metabolites;K20884//riboflavin kinase / FMN hydrolase [EC:2.7.1.26 3.1.3.102]+ko00740//Riboflavin metabolism+ko01100//Metabolic pathways+ko01110//Biosynthesis of secondary metabolites;K17623//pseudouridine 5'-phosphatase [EC:3.1.3.96];K176…	XM_021760644.1 PREDICTED: Manihot esculenta CBBY-like protein (LOC110617688), transcript variant X2, mRNA	PREDICTED: haloacid dehalogenase-like hydrolase domain-containing protein At3g48420 [Nicotiana sylvestris] >XP_016468896.1 PREDICTED: haloacid dehalogenase-like hydrolase domain-containing protein At3g48420 [Nicotiana tabacum]	Haloacid dehalogenase-like hydrolase	[R] KOG2914 Predicted haloacid-halidohydrolase and related hydrolases	CBBY-like protein OS=Arabidopsis thaliana OX=3702 GN=CBBY PE=1 SV=1	GO:0016787//hydrolase activity;GO:0009941//chloroplast envelope;GO:0009570//chloroplast stroma
Unigene80343_All	1	380	0.86	0	0	0	0	0	0.286	0	NA	NA	NA	NA	NA	K01869//leucyl-tRNA synthetase [EC:6.1.1.4]+ko00970//Aminoacyl-tRNA biosynthesis;K01869//leucyl-tRNA synthetase [EC:6.1.1.4]+ko00970//Aminoacyl-tRNA biosynthesis;K01869//leucyl-tRNA synthetase [EC:6.1.1.4]+ko00970//Aminoacyl-tRNA biosynthesis;K01869//leucyl-tRNA synthetase [EC:6.1.1.4]+ko00970//Aminoacyl-tRNA biosynthesis;K01869//leucyl-tRNA synthetase [EC:6.1.1.4]+ko00970//Aminoacyl-tRNA biosynt…	XM_021126766.1 PREDICTED: Arachis duranensis leucine--tRNA ligase, chloroplastic/mitochondrial (LOC107466469), transcript variant X2, mRNA	leucine--tRNA ligase, chloroplastic/mitochondrial-like isoform X1 [Arachis hypogaea] >RYR76159.1 hypothetical protein Ahy_A01g000759 [Arachis hypogaea]	tRNA synthetases class I (I, L, M and V)	[J] KOG0435 Leucyl-tRNA synthetase	Leucine--tRNA ligase, chloroplastic/mitochondrial OS=Arabidopsis thaliana OX=3702 GN=EMB2369 PE=2 SV=1	NA
CL4789.Contig6_All	1	2888	1.72	2.79	1.41	0.22	0.25	0.23	1.973	0.233	-3.05986	4.30967e-53	2.77667e-53	MYB	NA	K09420//transcriptional activator Myb;K09420//transcriptional activator Myb;K09422//transcription factor MYB, plant;K09422//transcription factor MYB, plant;K09422//transcription factor MYB, plant	XM_016113074.2 PREDICTED: Arachis duranensis uncharacterized LOC107492099 (LOC107492099), mRNA	uncharacterized protein LOC113729666 [Coffea arabica]	Myb-like DNA-binding domain	[K] KOG0048 Transcription factor, Myb superfamily	Transcription factor MYB3R-1 OS=Arabidopsis thaliana OX=3702 GN=MYB3R1 PE=2 SV=1	GO:0003677//DNA binding;GO:0005634//nucleus
CL4232.Contig4_All	1	661	0.27	0.22	0	0.07	0.15	0.2	0.163	0.14	-0.175324	0.226965	0.854708	NA	NA	NA	NA	NA	NA	NA	NA	NA
Unigene49892_All	1	348	0	4	0.24	0	0	0.24	1.413	0.08	-4.13255	1.83725e-05	3.90405e-05	NA	NA	NA	NA	NA	NA	NA	NA	NA
Unigene49517_All	1	244	NA	NA	NA	NA	NA	NA	NA	NA	NA	NA	NA	NA	NA	NA	NA	NA	NA	NA	NA	NA
Unigene13843_All	1	1240	46.05	30.74	29.86	7.15	12.81	12.55	35.55	10.836	-1.7151	1.2308e-188	2.66883e-189	NA	NA	K00799//glutathione S-transferase [EC:2.5.1.18]+ko00480//Glutathione metabolism;K00799//glutathione S-transferase [EC:2.5.1.18]+ko00480//Glutathione metabolism;K00799//glutathione S-transferase [EC:2.5.1.18]+ko00480//Glutathione metabolism;K00799//glutathione S-transferase [EC:2.5.1.18]+ko00480//Glutathione metabolism;K00799//glutathione S-transferase [EC:2.5.1.18]+ko00480//Glutathione metabolism	XM_019331798.1 PREDICTED: Ipomoea nil glutathione S-transferase-like (LOC109181858), mRNA	glutathione S-transferase PARB-like [Sesamum indicum]	Glutathione S-transferase, N-terminal domain	[O] KOG0867 Glutathione S-transferase	Glutathione S-transferase F8, chloroplastic OS=Arabidopsis thaliana OX=3702 GN=GSTF8 PE=1 SV=3	GO:0004364//glutathione transferase activity;GO:0006749//glutathione metabolic process;GO:0043295//glutathione binding;GO:0016740//transferase activity;GO:0005737//cytoplasm
Unigene40692_All	1	226	0	0.51	0.48	0	0.94	0	0.33	0.313	-0.0450912	0.253876	0.975065	NA	NA	NA	NA	NA	NA	NA	NA	NA
Unigene70673_All	1	2679	1.07	0.98	0	0	0.42	0.59	0.683	0.336	-1.02167	1.82833e-05	3.8823e-05	NA	NA	K00943//dTMP kinase [EC:2.7.4.9]+ko01100//Metabolic pathways+ko00240//Pyrimidine metabolism	XM_019221143.1 PREDICTED: Vitis vinifera spermatogenesis-associated protein 20 (LOC100256270), transcript variant X3, mRNA	spermatogenesis-associated protein 20 isoform X2 [Cynara cardunculus var. scolymus]	Protein of unknown function, DUF255	[R] KOG2244 Highly conserved protein containing a thioredoxin domain	NA	GO:0003824//catalytic activity
Unigene41239_All	1	265	0.38	0	0	0	0.36	0	0.126	0.12	-0.0450912	0.253876	0.982367	NA	NA	NA	NA	NA	NA	NA	NA	NA
Unigene38082_All	1	499	0.29	0.45	0.71	0	0	0.43	0.483	0.143	-1.78206	0.0136993	0.0409266	NA	NA	NA	NA	NA	NA	NA	NA	NA
Unigene30028_All	1	1527	10.05	2.07	15.14	8.16	7.36	9.46	9.086	8.326	-0.136775	0.0256667	0.079558	NA	NA	K15631//molybdenum cofactor sulfurtransferase [EC:2.8.1.9]+ko00790//Folate biosynthesis;K15631//molybdenum cofactor sulfurtransferase [EC:2.8.1.9]+ko00790//Folate biosynthesis;K15631//molybdenum cofactor sulfurtransferase [EC:2.8.1.9]+ko00790//Folate biosynthesis;K15631//molybdenum cofactor sulfurtransferase [EC:2.8.1.9]+ko00790//Folate biosynthesis;K15631//molybdenum cofactor sulfurtransferase […	XM_015211531.1 PREDICTED: Solanum pennellii mitochondrial amidoxime reducing component 2-like (LOC107011862), mRNA	PREDICTED: mitochondrial amidoxime reducing component 2-like isoform X1 [Nicotiana tabacum]	MOSC N-terminal beta barrel domain	[R] KOG2362 Uncharacterized Fe-S protein	Molybdenum cofactor sulfurase OS=Solanum lycopersicum OX=4081 GN=FLACCA PE=2 SV=1	GO:0030151//molybdenum ion binding;GO:0003824//catalytic activity;GO:0030170//pyridoxal phosphate binding
CL13640.Contig28_All	1	1761	3.07	3.92	7.62	3.74	2.78	2.76	4.87	3.093	-0.655428	8.03686e-10	1.34304e-09	NA	Disease resistance protein (TIR-NBS-LRR class) family (best arabidopsis hit)	K22038//volume-regulated anion channel;K22038//volume-regulated anion channel;K22038//volume-regulated anion channel;K19613//leucine-rich repeat protein SHOC2	NA	PREDICTED: TMV resistance protein N-like [Nelumbo nucifera]	Leucine Rich repeats (2 copies)	[VT] LSE0039 A Disease resistance protein (TIR-NBS-LRR class)	Probable WRKY transcription factor 19 OS=Arabidopsis thaliana OX=3702 GN=WRKY19 PE=3 SV=1	GO:0043531//ADP binding;GO:0007165//signal transduction
CL5447.Contig15_All	1	2185	0.89	0.77	1.51	0	0	0	1.056	0	-7.95234	2.01333e-27	2.01216e-27	NA	NA	NA	NA	PREDICTED: uncharacterized protein LOC103962906 [Pyrus x bretschneideri]	NA	[J] KOG4599 Putative mitochondrial/chloroplast ribosomal protein L45	NA	GO:0005509//calcium ion binding;GO:0019898//extrinsic component of membrane;GO:0015979//photosynthesis;GO:0009654//photosystem II oxygen evolving complex
CL585.Contig22_All	1	7342	0	0	0.71	0	0	0	0.236	0	-7.61707	9.61113e-23	1.06891e-22	NA	NA	K23113//structural maintenance of chromosomes flexible hinge domain-containing protein 1;K23113//structural maintenance of chromosomes flexible hinge domain-containing protein 1;K23113//structural maintenance of chromosomes flexible hinge domain-containing protein 1;K23113//structural maintenance of chromosomes flexible hinge domain-containing protein 1;K23113//structural maintenance of chromosom…	XM_019397092.1 PREDICTED: Nicotiana attenuata uncharacterized LOC109231428 (LOC109231428), mRNA	PREDICTED: uncharacterized protein LOC100252197 isoform X3 [Vitis vinifera]	Histidine kinase-, DNA gyrase B-, and HSP90-like ATPase	NA	Protein DEFECTIVE IN MERISTEM SILENCING 3 OS=Arabidopsis thaliana OX=3702 GN=DMS3 PE=1 SV=1	NA
CL6752.Contig78_All	1	4149	0.13	0	0.09	0	0	0	0.073	0	-5.05855	1.38942e-05	2.91846e-05	NA	pleiotropic drug resistance 9 (best arabidopsis hit)	K21396//ATP-binding cassette, subfamily G (WHITE), eye pigment precursor transporter;K21396//ATP-binding cassette, subfamily G (WHITE), eye pigment precursor transporter;K05681//ATP-binding cassette, subfamily G (WHITE), member 2+ko02010//ABC transporters;K05681//ATP-binding cassette, subfamily G (WHITE), member 2+ko02010//ABC transporters	XM_010272655.2 PREDICTED: Nelumbo nucifera pleiotropic drug resistance protein 3-like (LOC104607124), mRNA	PREDICTED: pleiotropic drug resistance protein 3 [Vitis vinifera]	ABC transporter	[Q] KOG0065 Pleiotropic drug resistance proteins (PDR1-15), ABC superfamily	Pleiotropic drug resistance protein 3 OS=Nicotiana tabacum OX=4097 GN=PDR3 PE=2 SV=1	GO:0005524//ATP binding;GO:0016021//integral component of membrane;GO:0016887//ATPase activity
CL5153.Contig5_All	1	3618	3.43	7.7	7.05	9.66	11.41	14.06	6.06	11.71	0.947957	1.25854e-78	5.98136e-79	NA	NA	K11594//ATP-dependent RNA helicase DDX3X [EC:3.6.4.13];K11594//ATP-dependent RNA helicase DDX3X [EC:3.6.4.13];K11594//ATP-dependent RNA helicase DDX3X [EC:3.6.4.13];K11594//ATP-dependent RNA helicase DDX3X [EC:3.6.4.13];K11594//ATP-dependent RNA helicase DDX3X [EC:3.6.4.13]	XM_002281077.4 PREDICTED: Vitis vinifera DEAD-box ATP-dependent RNA helicase 37 (LOC100250337), mRNA	DEAD-box ATP-dependent RNA helicase 37-like [Lactuca sativa] >XP_023756785.1 DEAD-box ATP-dependent RNA helicase 37-like [Lactuca sativa] >PLY90639.1 hypothetical protein LSAT_6X36721 [Lactuca sativa]	DEAD/DEAH box helicase	[A] KOG0335 ATP-dependent RNA helicase	DEAD-box ATP-dependent RNA helicase 37 OS=Arabidopsis thaliana OX=3702 GN=RH37 PE=2 SV=2	GO:0005524//ATP binding;GO:0004386//helicase activity;GO:0003676//nucleic acid binding
Unigene74756_All	1	233	NA	NA	NA	NA	NA	NA	NA	NA	NA	NA	NA	NA	NA	NA	NA	NA	NA	NA	NA	NA
CL7212.Contig1_All	1	1125	0	18.46	4.3	34.89	35.77	48.06	7.586	39.573	2.40159	8.71015e-291	1.22612e-291	NA	NA	NA	XM_007011744.2 PREDICTED: Theobroma cacao ER membrane protein complex subunit 7 homolog (LOC18587759), mRNA	Carbohydrate-binding-like fold, partial [Cynara cardunculus var. scolymus]	Protein of unknown function (DUF2012)	[S] KOG3306 Predicted membrane protein	ER membrane protein complex subunit 7 homolog OS=Arabidopsis thaliana OX=3702 GN=At4g32130 PE=2 SV=1	GO:0030246//carbohydrate binding;GO:0016021//integral component of membrane
CL10810.Contig4_All	1	1639	8.14	7.47	6.25	19.62	25.08	20.74	7.286	21.813	1.58567	2.74357e-141	7.84615e-142	NA	NA	K20858//calcium uniporter protein, mitochondrial;K13379//reversibly glycosylated polypeptide / UDP-arabinopyranose mutase [EC:2.4.1.- 5.4.99.30]+ko00520//Amino sugar and nucleotide sugar metabolism;K13379//reversibly glycosylated polypeptide / UDP-arabinopyranose mutase [EC:2.4.1.- 5.4.99.30]+ko00520//Amino sugar and nucleotide sugar metabolism;K13379//reversibly glycosylated polypeptide / UDP-ar…	XM_010488136.2 PREDICTED: Camelina sativa UDP-arabinopyranose mutase 3 (LOC104764580), transcript variant X2, mRNA	PREDICTED: pentatricopeptide repeat-containing protein At4g18975, chloroplastic isoform X1 [Vitis vinifera]	PPR repeat	NA	Probable UDP-arabinopyranose mutase 1 OS=Pisum sativum OX=3888 GN=UPTG PE=1 SV=1	NA
Unigene19373_All	1	3155	0.58	1.02	1.18	0.26	0.18	0.3	0.926	0.246	-1.91005	2.70219e-17	3.48704e-17	NA	NA	K11170//dehydrogenase/reductase SDR family member X [EC:1.1.-.-];K11170//dehydrogenase/reductase SDR family member X [EC:1.1.-.-];K11153//retinol dehydrogenase 12 [EC:1.1.1.300]+ko01100//Metabolic pathways;K11153//retinol dehydrogenase 12 [EC:1.1.1.300]+ko01100//Metabolic pathways	NA	short-chain dehydrogenase, putative [Ricinus communis]	short chain dehydrogenase	[Q] KOG1208 Dehydrogenases with different specificities (related to short-chain alcohol dehydrogenases)	Short-chain dehydrogenase TIC 32, chloroplastic OS=Pisum sativum OX=3888 GN=TIC32 PE=1 SV=1	GO:0052650//NADP-retinol dehydrogenase activity;GO:0016021//integral component of membrane
Unigene35018_All	1	454	0.33	0.51	0.32	0	0	0	0.386	0	-3.85245	0.0036285	0.00980025	NA	NA	NA	NA	NA	NA	NA	NA	NA
CL5096.Contig12_All	1	3333	4.64	0	0	0.62	0	2.31	1.546	0.976	-0.669943	6.22203e-07	1.19855e-06	NA	NA	NA	XM_019342910.1 PREDICTED: Ipomoea nil protein AE7-like (LOC109192327), transcript variant X2, mRNA	PREDICTED: MIP18 family protein At1g68310 [Erythranthe guttata] >EYU29061.1 hypothetical protein MIMGU_mgv1a015430mg [Erythranthe guttata]	OTU-like cysteine protease	[S] KOG3381 Uncharacterized conserved protein	Protein AE7 OS=Arabidopsis thaliana OX=3702 GN=AE7 PE=1 SV=2	GO:0016226//iron-sulfur cluster assembly
Unigene70566_All	1	498	2.21	0	0	0	0	0	0.736	0	-4.95198	2.73938e-05	5.89911e-05	NA	NA	NA	XM_016097261.2 PREDICTED: Arachis duranensis uncharacterized LOC107477274 (LOC107477274), mRNA	uncharacterized protein LOC107477274 [Arachis duranensis]	Saccharopine dehydrogenase C-terminal domain	NA	NA	NA
Unigene3108_All	1	3735	1.59	0	0.58	2.51	3.96	3.47	0.723	3.313	2.19017	1.03766e-79	4.86704e-80	NA	NA	K09291//nucleoprotein TPR+ko03013//RNA transport;K09291//nucleoprotein TPR+ko03013//RNA transport	XM_002280969.3 PREDICTED: Vitis vinifera lisH domain and HEAT repeat-containing protein KIAA1468 homolog (LOC100249784), mRNA	PREDICTED: lisH domain and HEAT repeat-containing protein KIAA1468 homolog [Vitis vinifera]	HEAT repeat	[T] KOG0211 Protein phosphatase 2A regulatory subunit A and related proteins	NA	GO:0032367//intracellular cholesterol transport;GO:0005802//trans-Golgi network
CL6010.Contig4_All	1	3273	NA	NA	NA	NA	NA	NA	NA	NA	NA	NA	NA	C3H	NA	K01414//oligopeptidase A [EC:3.4.24.70];K01051//pectinesterase [EC:3.1.1.11]+ko00040//Pentose and glucuronate interconversions+ko01100//Metabolic pathways;K20168//TBC1 domain family member 15	XM_017379911.1 PREDICTED: Daucus carota subsp. sativus protein FRIGIDA-ESSENTIAL 1-like (LOC108209148), transcript variant X3, mRNA	PREDICTED: protein FRIGIDA-ESSENTIAL 1-like isoform X1 [Solanum tuberosum] >XP_006343226.1 PREDICTED: protein FRIGIDA-ESSENTIAL 1-like isoform X1 [Solanum tuberosum] >XP_006343227.1 PREDICTED: protein FRIGIDA-ESSENTIAL 1-like isoform X1 [Solanum tuberosum]	Torus domain	[GO] KOG4157 beta-1,6-N-acetylglucosaminyltransferase, contains WSC domain	Protein Ycf2 OS=Oenothera glazioviana OX=482428 GN=ycf2-A PE=3 SV=1	GO:0046872//metal ion binding
CL7112.Contig1_All	1	2926	7.16	9.24	16.36	18.83	32.71	27.05	10.92	26.196	1.25183	8.23595e-218	1.55419e-218	NA	NA	K01537//Ca2+-transporting ATPase [EC:3.6.3.8];K02184//formin 2;K02184//formin 2	XM_007016604.2 PREDICTED: Theobroma cacao serrate RNA effector molecule (LOC18590839), mRNA	Serrate RNA effector molecule like [Actinidia chinensis var. chinensis]	Arsenite-resistance protein 2	[R] KOG2295 C2H2 Zn-finger protein	Serrate RNA effector molecule OS=Arabidopsis thaliana OX=3702 GN=SE PE=1 SV=2	GO:0006397//mRNA processing;GO:0003676//nucleic acid binding
CL4197.Contig4_All	1	2723	0	1.27	0	0	0	0	0.423	0	-6.92993	1.75422e-15	2.38843e-15	NA	NA	K17506//protein phosphatase 1L [EC:3.1.3.16];K17506//protein phosphatase 1L [EC:3.1.3.16];K17506//protein phosphatase 1L [EC:3.1.3.16];K17505//protein phosphatase 1K [EC:3.1.3.16]	EF147196.1 Populus trichocarpa clone WS01229_A09 unknown mRNA	probable protein phosphatase 2C 33 [Quercus suber]	Protein phosphatase 2C	[T] KOG0698 Serine/threonine protein phosphatase	Probable protein phosphatase 2C 33 OS=Arabidopsis thaliana OX=3702 GN=PPC6-1 PE=1 SV=1	GO:0004722//protein serine/threonine phosphatase activity
CL707.Contig62_All	1	3433	NA	NA	NA	NA	NA	NA	NA	NA	NA	NA	NA	NA	NA	K22544//deoxynucleoside triphosphate triphosphohydrolase SAMHD1 [EC:3.1.5.-];K22544//deoxynucleoside triphosphate triphosphohydrolase SAMHD1 [EC:3.1.5.-];K22544//deoxynucleoside triphosphate triphosphohydrolase SAMHD1 [EC:3.1.5.-];K22544//deoxynucleoside triphosphate triphosphohydrolase SAMHD1 [EC:3.1.5.-];K22544//deoxynucleoside triphosphate triphosphohydrolase SAMHD1 [EC:3.1.5.-]	XM_017378519.1 PREDICTED: Daucus carota subsp. sativus deoxynucleoside triphosphate triphosphohydrolase SAMHD1 homolog (LOC108208045), mRNA	deoxynucleoside triphosphate triphosphohydrolase SAMHD1 homolog isoform X1 [Olea europaea var. sylvestris]	NA	[S] KOG2681 Metal-dependent phosphohydrolase	NA	NA
Unigene51449_All	1	276	0	0.72	0	0	0	0	0.24	0	NA	NA	NA	NA	NA	NA	NA	NA	NA	NA	NA	NA
CL945.Contig14_All	1	8076	7.4	0.16	0.55	0.85	0.39	0.47	2.703	0.57	-2.23479	1.80522e-145	5.01476e-146	NA	NA	K05864//peptidyl-prolyl isomerase D [EC:5.2.1.8];K05864//peptidyl-prolyl isomerase D [EC:5.2.1.8];K05864//peptidyl-prolyl isomerase D [EC:5.2.1.8];K05864//peptidyl-prolyl isomerase D [EC:5.2.1.8];K05864//peptidyl-prolyl isomerase D [EC:5.2.1.8]	XM_019387754.1 PREDICTED: Nicotiana attenuata armadillo repeat-containing protein 6 (LOC109223443), mRNA	armadillo repeat-containing protein 6 isoform X1 [Cynara cardunculus var. scolymus] >KVI10771.1 Armadillo-like helical [Cynara cardunculus var. scolymus]	Cyclophilin type peptidyl-prolyl cis-trans isomerase/CLD	[O] KOG0546 HSP90 co-chaperone CPR7/Cyclophilin	Peptidyl-prolyl cis-trans isomerase CYP40 OS=Arabidopsis thaliana OX=3702 GN=CYP40 PE=2 SV=1	NA
Unigene5449_All	1	2980	0	0.79	0	2.46	4.36	5.25	0.263	4.023	3.95164	8.76643e-134	2.63647e-134	NA	NA	K17964//leucine-rich PPR motif-containing protein, mitochondrial;K17964//leucine-rich PPR motif-containing protein, mitochondrial	XM_018644206.1 PREDICTED: Pyrus x bretschneideri pentatricopeptide repeat-containing protein At5g02830, chloroplastic (LOC103934242), mRNA	Pentatricopeptide repeat-containing protein [Actinidia chinensis var. chinensis]	PPR repeat family	[R] KOG4197 FOG: PPR repeat	Pentatricopeptide repeat-containing protein At5g02830, chloroplastic OS=Arabidopsis thaliana OX=3702 GN=At5g02830 PE=2 SV=3	NA
CL5608.Contig37_All	1	3989	0.96	0.46	0.41	0.5	0.64	0.66	0.61	0.6	-0.0206297	0.239984	0.908094	NA	NA	K03515//DNA repair protein REV1 [EC:2.7.7.-];K03515//DNA repair protein REV1 [EC:2.7.7.-];K03515//DNA repair protein REV1 [EC:2.7.7.-];K03515//DNA repair protein REV1 [EC:2.7.7.-];K03515//DNA repair protein REV1 [EC:2.7.7.-]	HG975440.1 Solanum pennellii chromosome ch01, complete genome	DNA repair protein REV1 isoform X2 [Cynara cardunculus var. scolymus]	Complex 1 protein (LYR family)	[KT] LSE0107 A bHLH transcription factor	LYR motif-containing protein At3g19508 OS=Arabidopsis thaliana OX=3702 GN=At3g19508 PE=3 SV=1	GO:0042276//error-prone translesion synthesis;GO:0003887//DNA-directed DNA polymerase activity;GO:0005634//nucleus;GO:0003684//damaged DNA binding;GO:0016779//nucleotidyltransferase activity;GO:0010224//response to UV-B
CL6086.Contig3_All	1	1352	126.88	143.66	189.48	917.35	959.91	810.38	153.34	895.88	2.54865	0	0	NA	NA	K09872//aquaporin PIP;K09872//aquaporin PIP;K09872//aquaporin PIP;K09872//aquaporin PIP;K09872//aquaporin PIP	FQ397155.1 Vitis vinifera clone SS0AEB7YK15	aquaporin PIP1-3-like isoform X1 [Helianthus annuus] >OTG21929.1 putative aquaporin PIP1-2 [Helianthus annuus]	Major intrinsic protein	[G] KOG0223 Aquaporin (major intrinsic protein family)	Aquaporin PIP1-2 OS=Arabidopsis thaliana OX=3702 GN=PIP1-2 PE=1 SV=1	GO:0016021//integral component of membrane;GO:0015267//channel activity
CL7607.Contig3_All	1	797	7.03	9.1	0	4.21	3.44	4.32	5.376	3.99	-0.402717	0.00354543	0.00946758	NA	Arabidopsis thaliana At5g40910 mRNA for putative disease resistance protein, complete cds, clone: RAFL16-65-P20	K11816//indole-3-pyruvate monooxygenase [EC:1.14.13.168]+ko00380//Tryptophan metabolism+ko01100//Metabolic pathways	XM_010252421.2 PREDICTED: Nelumbo nucifera mitochondrial import receptor subunit TOM20-like (LOC104592890), mRNA	PREDICTED: mitochondrial import receptor subunit TOM20 [Vitis vinifera] >CBI21351.3 unnamed protein product, partial [Vitis vinifera]	Plant specific mitochondrial import receptor subunit TOM20	NA	Mitochondrial import receptor subunit TOM20 OS=Solanum tuberosum OX=4113 GN=TOM20 PE=1 SV=1	GO:0045040//protein import into mitochondrial outer membrane;GO:0005742//mitochondrial outer membrane translocase complex;GO:0016021//integral component of membrane
CL1128.Contig44_All	1	6799	0	0	0	0	0	0.47	0	0.156	6.83069	4.71452e-15	6.51042e-15	NA	Leucine-rich repeat transmembrane protein kinase protein (best arabidopsis hit); senescence-induced receptor-like serine/threonine-protein kinase precursor, putative (best rice hit)	K00784//ribonuclease Z [EC:3.1.26.11]+ko03013//RNA transport;K00784//ribonuclease Z [EC:3.1.26.11]+ko03013//RNA transport;K00784//ribonuclease Z [EC:3.1.26.11]+ko03013//RNA transport;K00784//ribonuclease Z [EC:3.1.26.11]+ko03013//RNA transport;K00784//ribonuclease Z [EC:3.1.26.11]+ko03013//RNA transport	XM_021444795.1 PREDICTED: Herrania umbratica tRNAse Z TRZ4, mitochondrial-like (LOC110428875), mRNA	unnamed protein product, partial [Vitis vinifera]	LETM1-like protein	[R] KOG2121 Predicted metal-dependent hydrolase (beta-lactamase superfamily)	tRNAse Z TRZ4, mitochondrial OS=Arabidopsis thaliana OX=3702 GN=TRZ4 PE=2 SV=1	NA
CL11592.Contig7_All	1	2858	NA	NA	NA	NA	NA	NA	NA	NA	NA	NA	NA	NA	NA	NA	FQ393635.1 Vitis vinifera clone SS0AFA25YA16	hypothetical protein Ccrd_002608 [Cynara cardunculus var. scolymus]	Snapin/Pallidin	NA	NA	NA
Unigene32988_All	1	990	0.51	0.77	0.56	1.72	1.15	0.75	0.613	1.206	0.996345	0.000667883	0.00163225	NA	NA	NA	LN713264.1 Cucumis melo genomic chromosome, chr_10	hypothetical protein CCACVL1_25320, partial [Corchorus capsularis]	NA	NA	NA	NA
Unigene71854_All	1	220	1.07	0	0	0	0	0	0.356	0	NA	NA	NA	NA	NA	K14794//ribosomal RNA-processing protein 12;K14794//ribosomal RNA-processing protein 12;K14794//ribosomal RNA-processing protein 12;K14794//ribosomal RNA-processing protein 12;K14794//ribosomal RNA-processing protein 12	XM_021143011.1 PREDICTED: Arachis duranensis RRP12-like protein (LOC107496149), transcript variant X4, mRNA	RRP12-like protein [Arachis hypogaea]	NA	[S] KOG1248 Uncharacterized conserved protein	NA	NA
CL5895.Contig3_All	1	752	1.39	0.54	8.52	1.22	0	0.25	3.483	0.49	-2.8167	3.48101e-21	4.02514e-21	NA	NA	K02919//large subunit ribosomal protein L36+ko03010//Ribosome;K02919//large subunit ribosomal protein L36+ko03010//Ribosome;K02919//large subunit ribosomal protein L36+ko03010//Ribosome;K02919//large subunit ribosomal protein L36+ko03010//Ribosome;K02919//large subunit ribosomal protein L36+ko03010//Ribosome	XR_002550988.1 PREDICTED: Helianthus annuus uncharacterized LOC110865820 (LOC110865820), ncRNA	uncharacterized protein LOC112503602 [Cynara cardunculus var. scolymus] >KVH87452.1 Ribosomal protein L36 [Cynara cardunculus var. scolymus]	Ribosomal protein L36	[J] KOG4122 Mitochondrial/chloroplast ribosomal protein L36	50S ribosomal protein L36, chloroplastic OS=Mesostigma viride OX=41882 GN=rpl36 PE=3 SV=1	GO:0005840//ribosome;GO:0006412//translation;GO:0003735//structural constituent of ribosome
Unigene16208_All	1	4363	0	0	0	0.01	0.64	0	0	0.216	6.64644	1.41877e-13	2.05561e-13	NA	NA	K11592//endoribonuclease Dicer [EC:3.1.26.-];K11592//endoribonuclease Dicer [EC:3.1.26.-];K11592//endoribonuclease Dicer [EC:3.1.26.-];K11592//endoribonuclease Dicer [EC:3.1.26.-];K11592//endoribonuclease Dicer [EC:3.1.26.-]	XM_007012399.2 PREDICTED: Theobroma cacao endoribonuclease Dicer homolog 3 (LOC18588173), mRNA	Endoribonuclease Dicer 3a like [Actinidia chinensis var. chinensis]	Ribonuclease III domain	[A] KOG0701 dsRNA-specific nuclease Dicer and related ribonucleases	Endoribonuclease Dicer homolog 3a OS=Oryza sativa subsp. japonica OX=39947 GN=DCL3A PE=2 SV=1	GO:0006396//RNA processing;GO:0003723//RNA binding;GO:0004525//ribonuclease III activity;GO:0005524//ATP binding;GO:0031047//gene silencing by RNA
Unigene2639_All	1	387	0.21	0	0.2	0.78	1.8	0.41	0.136	0.996	2.8618	0.000429344	0.00102748	NA	NA	NA	NA	NA	NA	NA	NA	NA
Unigene79219_All	1	297	0.63	0	0	0.29	0	0	0.21	0.096	-1.04509	0.151234	0.542402	NA	NA	NA	AM425541.2 Vitis vinifera contig VV78X187373.4, whole genome shotgun sequence	NA	NA	NA	NA	NA
CL234.Contig2_All	1	1514	0.72	0.07	1.68	0	0	0	0.823	0	-7.03514	2.01643e-16	2.66842e-16	NA	NA	NA	NA	NA	NA	NA	NA	NA
Unigene53940_All	1	233	NA	NA	NA	NA	NA	NA	NA	NA	NA	NA	NA	NA	NA	NA	KY069901.1 Primula vulgaris clone BAC 72O22 genomic sequence	NA	NA	NA	NA	NA
Unigene23136_All	1	1347	1.8	2.87	4.24	0.29	1.09	1.45	2.97	0.943	-1.66658	2.17318e-18	2.71724e-18	NA	NA	K08241//jasmonate O-methyltransferase [EC:2.1.1.141]+ko00592//alpha-Linolenic acid metabolism+ko01110//Biosynthesis of secondary metabolites;K08241//jasmonate O-methyltransferase [EC:2.1.1.141]+ko00592//alpha-Linolenic acid metabolism+ko01110//Biosynthesis of secondary metabolites;K08241//jasmonate O-methyltransferase [EC:2.1.1.141]+ko00592//alpha-Linolenic acid metabolism+ko01110//Biosynthesis o…	XM_010028614.2 PREDICTED: Eucalyptus grandis salicylate carboxymethyltransferase (LOC104417314), mRNA	jasmonate O-methyltransferase-like [Quercus suber]	SAM dependent carboxyl methyltransferase	[QV] LSE0351 A S-adenosyl-L-methionine:carboxyl methyltransferase	Jasmonate O-methyltransferase OS=Arabidopsis thaliana OX=3702 GN=JMT PE=1 SV=3	GO:0009611//response to wounding;GO:0008168//methyltransferase activity;GO:0009694//jasmonic acid metabolic process;GO:0030795//jasmonate O-methyltransferase activity
CL9143.Contig1_All	1	865	2.4	0.55	1.28	1.81	2.72	1.96	1.41	2.163	0.624004	0.00351004	0.00936842	NA	NA	K02934//large subunit ribosomal protein L6e+ko03010//Ribosome;K09566//peptidyl-prolyl isomerase G (cyclophilin G) [EC:5.2.1.8]	NA	pinin [Herrania umbratica]	NA	[R] LSE0287 A BROMO domain	NA	NA
CL809.Contig2_All	1	2171	16.86	10	16.41	12.4	14.37	17.12	14.423	14.63	0.0152348	0.204268	0.761015	NA	NA	K14810//ATP-dependent RNA helicase DDX56/DBP9 [EC:3.6.4.13];K14810//ATP-dependent RNA helicase DDX56/DBP9 [EC:3.6.4.13];K14810//ATP-dependent RNA helicase DDX56/DBP9 [EC:3.6.4.13];K14810//ATP-dependent RNA helicase DDX56/DBP9 [EC:3.6.4.13];K14810//ATP-dependent RNA helicase DDX56/DBP9 [EC:3.6.4.13]	XM_003635523.3 PREDICTED: Vitis vinifera DEAD-box ATP-dependent RNA helicase 16-like (LOC100853002), mRNA	DEAD-box ATP-dependent RNA helicase 16 [Sesamum indicum] >XP_020554980.1 DEAD-box ATP-dependent RNA helicase 16 [Sesamum indicum]	DEAD/DEAH box helicase	[A] KOG0346 RNA helicase	DEAD-box ATP-dependent RNA helicase 16 OS=Arabidopsis thaliana OX=3702 GN=RH16 PE=2 SV=1	GO:0005524//ATP binding;GO:0004386//helicase activity;GO:0003676//nucleic acid binding
CL10965.Contig22_All	1	744	3.51	4.13	5.11	9.97	6.24	4.59	4.25	6.933	0.721711	6.13539e-07	1.18143e-06	NA	NA	K05765//cofilin;K05765//cofilin	XM_012599771.1 PREDICTED: Gossypium raimondii transcription factor bHLH113-like (LOC105776836), transcript variant X4, mRNA	transcription factor bHLH153 [Lactuca sativa] >PLY70555.1 hypothetical protein LSAT_1X74780 [Lactuca sativa]	Helix-loop-helix DNA-binding domain	[KT] LSE0107 A bHLH transcription factor	Transcription factor bHLH153 OS=Arabidopsis thaliana OX=3702 GN=BHLH153 PE=1 SV=1	GO:0046983//protein dimerization activity
CL8410.Contig4_All	1	2208	9.98	0.67	4.44	7.66	11	11.51	5.03	10.056	0.99322	2.17869e-44	1.59544e-44	NA	NA	K17710//pentatricopeptide repeat domain-containing protein 1	NA	PREDICTED: pentatricopeptide repeat-containing protein At5g18475 [Vitis vinifera]	PPR repeat family	[R] KOG4197 FOG: PPR repeat	Pentatricopeptide repeat-containing protein At5g18475 OS=Arabidopsis thaliana OX=3702 GN=At5g18475 PE=2 SV=1	NA
CL1174.Contig4_All	1	1995	0	0	0	0.17	0.06	0.19	0	0.14	4.81984	4.75132e-05	0.000103901	NA	NA	K03243//translation initiation factor 5B+ko03013//RNA transport;K10406//kinesin family member C2/C3;K03243//translation initiation factor 5B+ko03013//RNA transport;K03243//translation initiation factor 5B+ko03013//RNA transport;K18626//trichohyalin	XM_017396711.1 PREDICTED: Daucus carota subsp. sativus uncharacterized LOC108222799 (LOC108222799), mRNA	Proton pump-interactor like [Actinidia chinensis var. chinensis]	Noggin	[R] LSE0157 A Proton pump interactor	Proton pump-interactor 3A OS=Arabidopsis thaliana OX=3702 GN=PPI3A PE=3 SV=1	GO:0016021//integral component of membrane
Unigene54066_All	1	236	0.94	0.48	0	0	0.44	0	0.473	0.146	-1.63005	0.0862609	0.293018	NA	NA	NA	NA	NA	NA	NA	NA	NA
CL9480.Contig3_All	1	1628	3.06	2.53	3.37	1.43	1.82	1.23	2.986	1.493	-1.00092	4.04904e-11	6.42174e-11	NA	NA	K09531//DnaJ homolog subfamily C member 11;K09531//DnaJ homolog subfamily C member 11;K09531//DnaJ homolog subfamily C member 11;K09531//DnaJ homolog subfamily C member 11;K09531//DnaJ homolog subfamily C member 11	XM_011071822.2 PREDICTED: Sesamum indicum chaperone protein dnaJ 13 (LOC105155843), mRNA	chaperone protein dnaJ 13-like isoform X4 [Hevea brasiliensis]	Domain of unknown function (DUF3395)	[O] KOG0718 Molecular chaperone (DnaJ superfamily)	Chaperone protein dnaJ 13 OS=Arabidopsis thaliana OX=3702 GN=ATJ13 PE=1 SV=2	GO:0016021//integral component of membrane
CL12916.Contig26_All	1	2314	0.11	0.63	0	0	0	0.07	0.246	0.023	-3.39598	2.58823e-07	4.87599e-07	NA	NA	K10761//tRNA(His) guanylyltransferase [EC:2.7.7.79];K10761//tRNA(His) guanylyltransferase [EC:2.7.7.79];K10761//tRNA(His) guanylyltransferase [EC:2.7.7.79];K10761//tRNA(His) guanylyltransferase [EC:2.7.7.79]	XR_786301.2 PREDICTED: Vitis vinifera tRNA(His) guanylyltransferase 1 (LOC100264494), transcript variant X4, misc_RNA	hypothetical protein VITISV_031884 [Vitis vinifera]	tRNAHis guanylyltransferase	[S] KOG2721 Uncharacterized conserved protein	tRNA(His) guanylyltransferase 2 OS=Arabidopsis thaliana OX=3702 GN=THG2 PE=1 SV=1	GO:0000287//magnesium ion binding;GO:0004553//hydrolase activity, hydrolyzing O-glycosyl compounds;GO:0008193//tRNA guanylyltransferase activity;GO:0005975//carbohydrate metabolic process;GO:0006400//tRNA modification;GO:0008033//tRNA processing
CL4826.Contig3_All	1	1465	7.14	0.14	1.31	0.44	0	0	2.863	0.146	-4.2294	5.98786e-48	4.15351e-48	C3H	NA	K15687//E3 ubiquitin-protein ligase makorin [EC:2.3.2.27]	AK338535.1 Lotus japonicus cDNA, clone: LjFL2-025-CE10, HTC	putative RING-type E3 ubiquitin transferase C3H69 [Cynara cardunculus var. scolymus]	Zinc finger C-x8-C-x5-C-x3-H type (and similar)	[O] KOG1039 Predicted E3 ubiquitin ligase	E3 ubiquitin-protein ligase makorin OS=Oryza sativa subsp. japonica OX=39947 GN=MKRN PE=2 SV=1	GO:0046872//metal ion binding
CL3816.Contig5_All	1	2411	2.49	11.89	7.66	0.18	0.08	0.37	7.346	0.21	-5.13199	2.78983e-218	5.2487e-219	NA	NA	K04077//chaperonin GroEL+ko03018//RNA degradation;K04077//chaperonin GroEL+ko03018//RNA degradation;K04077//chaperonin GroEL+ko03018//RNA degradation;K04077//chaperonin GroEL+ko03018//RNA degradation;K04077//chaperonin GroEL+ko03018//RNA degradation	XM_002269305.4 PREDICTED: Vitis vinifera chaperonin 60 subunit beta 4, chloroplastic (LOC100251252), transcript variant X1, mRNA	Chaperonin 60 subunit beta 4 like [Actinidia chinensis var. chinensis]	TCP-1/cpn60 chaperonin family	[O] KOG0356 Mitochondrial chaperonin, Cpn60/Hsp60p	Chaperonin 60 subunit beta 4, chloroplastic OS=Arabidopsis thaliana OX=3702 GN=CPN60B4 PE=1 SV=1	GO:0006458//'de novo' protein folding;GO:0005524//ATP binding;GO:0051082//unfolded protein binding;GO:0005829//cytosol;GO:0042026//protein refolding;GO:0005737//cytoplasm
Unigene43431_All	1	280	0	0.35	0	0	0	0.34	0.116	0.113	-0.0450912	0.253876	0.982367	NA	NA	NA	NA	NA	NA	NA	NA	NA
CL9923.Contig1_All	1	1515	0.12	0.43	0.21	0.58	0.89	0.35	0.253	0.606	1.26513	0.000269001	0.000629334	NA	NA	NA	NA	PREDICTED: uncharacterized protein LOC109227093 isoform X2 [Nicotiana attenuata]	Centriole, cilia and spindle-associated	NA	NA	GO:0046983//protein dimerization activity
CL17.Contig42_All	1	4111	0	2.64	0	5.99	0	1.07	0.88	2.353	1.47836	1.92803e-38	1.55873e-38	NA	NA	K13171//serine/arginine repetitive matrix protein 1+ko03015//mRNA surveillance pathway+ko03013//RNA transport;K13171//serine/arginine repetitive matrix protein 1+ko03015//mRNA surveillance pathway+ko03013//RNA transport;K13171//serine/arginine repetitive matrix protein 1+ko03015//mRNA surveillance pathway+ko03013//RNA transport;K13171//serine/arginine repetitive matrix protein 1+ko03015//mRNA sur…	XM_018774119.1 PREDICTED: Nicotiana tomentosiformis serine/arginine repetitive matrix protein 1 (LOC104106080), transcript variant X2, mRNA	Serine/arginine repetitive matrix protein [Actinidia chinensis var. chinensis]	PWI domain	[AR] KOG2146 Splicing coactivator SRm160/300, subunit SRm160 (contains PWI domain)	Serine/arginine-rich SC35-like splicing factor SCL33 OS=Arabidopsis thaliana OX=3702 GN=SCL33 PE=1 SV=1	GO:0006397//mRNA processing
CL7707.Contig4_All	1	2657	0	1.65	0.66	0.58	0.78	0.34	0.77	0.566	-0.423098	0.0151462	0.0457584	NA	NA	K18670//dual specificity protein kinase YAK1 [EC:2.7.12.1];K18670//dual specificity protein kinase YAK1 [EC:2.7.12.1];K18670//dual specificity protein kinase YAK1 [EC:2.7.12.1];K18670//dual specificity protein kinase YAK1 [EC:2.7.12.1];K18670//dual specificity protein kinase YAK1 [EC:2.7.12.1]	XM_009603519.2 PREDICTED: Nicotiana tomentosiformis dual specificity tyrosine-phosphorylation-regulated kinase 1B (LOC104097020), mRNA	hypothetical protein LSAT_9X47961 [Lactuca sativa]	Protein kinase domain	[R] KOG0667 Dual-specificity tyrosine-phosphorylation regulated kinase	Dual specificity protein kinase YAK1 homolog OS=Arabidopsis thaliana OX=3702 GN=YAK1 PE=1 SV=1	GO:0005524//ATP binding;GO:0004672//protein kinase activity
CL1285.Contig9_All	1	1083	0.6	0.16	0.69	0	0	0	0.483	0	-5.72147	6.24376e-08	1.13928e-07	NA	NA	K02985//small subunit ribosomal protein S3e+ko03010//Ribosome;K02985//small subunit ribosomal protein S3e+ko03010//Ribosome;K02985//small subunit ribosomal protein S3e+ko03010//Ribosome;K02985//small subunit ribosomal protein S3e+ko03010//Ribosome;K02985//small subunit ribosomal protein S3e+ko03010//Ribosome	EF087681.1 Picea sitchensis clone WS02735_G13 unknown mRNA	40S ribosomal protein S3-3 [Morus notabilis]	NA	[J] KOG3181 40S ribosomal protein S3	40S ribosomal protein S3-2 OS=Arabidopsis thaliana OX=3702 GN=RPS3B PE=1 SV=1	GO:0003723//RNA binding;GO:0006412//translation;GO:0003735//structural constituent of ribosome;GO:0015935//small ribosomal subunit
CL9840.Contig1_All	1	1312	0.53	1.18	0.23	0	0	0.56	0.646	0.186	-1.80835	1.17906e-05	2.46628e-05	NA	NA	NA	NA	uncharacterized protein LOC110885186 [Helianthus annuus] >OTG11174.1 hypothetical protein HannXRQ_Chr10g0295831 [Helianthus annuus]	NA	NA	NA	NA
Unigene76740_All	1	317	0.86	0	0.27	0	0	0.28	0.376	0.093	-2.04509	0.0482647	0.156297	NA	NA	NA	NA	NA	NA	NA	NA	NA
CL1423.Contig21_All	1	2346	5.31	0	0.24	0.29	1.95	1.39	1.85	1.21	-0.622386	1.62663e-05	3.44198e-05	NA	NA	K22538//mitochondrial RNA pseudouridine synthase RPUSD4 [EC:5.4.99.-];K22538//mitochondrial RNA pseudouridine synthase RPUSD4 [EC:5.4.99.-];K22538//mitochondrial RNA pseudouridine synthase RPUSD4 [EC:5.4.99.-];K22538//mitochondrial RNA pseudouridine synthase RPUSD4 [EC:5.4.99.-];K22538//mitochondrial RNA pseudouridine synthase RPUSD4 [EC:5.4.99.-]	XM_019393677.1 PREDICTED: Nicotiana attenuata RNA pseudouridine synthase 3, mitochondrial (LOC109228550), transcript variant X2, mRNA	PREDICTED: RNA pseudouridine synthase 3, mitochondrial isoform X1 [Juglans regia]	RNA pseudouridylate synthase	[A] KOG1919 RNA pseudouridylate synthases	RNA pseudouridine synthase 3, mitochondrial OS=Arabidopsis thaliana OX=3702 GN=At1g78910 PE=2 SV=1	GO:0003723//RNA binding;GO:0001522//pseudouridine synthesis;GO:0009982//pseudouridine synthase activity
CL266.Contig2_All	1	975	0	0	0	0	0.17	0	0	0.056	NA	NA	NA	NA	NA	NA	XM_022142224.1 PREDICTED: Helianthus annuus protein yippee-like (LOC110894965), mRNA	protein yippee-like [Helianthus annuus] >OTG05161.1 putative yippee-like protein [Helianthus annuus]	NA	[R] KOG3399 Predicted Yippee-type zinc-binding protein	Protein yippee-like At3g11230 OS=Arabidopsis thaliana OX=3702 GN=At3g11230 PE=2 SV=1	GO:0046872//metal ion binding
Unigene75689_All	1	202	0.63	0	0	0	0	0	0.21	0	NA	NA	NA	NA	NA	NA	XM_016093976.2 PREDICTED: Arachis duranensis translocase of chloroplast 120, chloroplastic (LOC107474356), transcript variant X2, mRNA	translocase of chloroplast 120, chloroplastic [Arachis duranensis] >XP_015949462.1 translocase of chloroplast 120, chloroplastic [Arachis duranensis] >XP_025648029.1 translocase of chloroplast 120, chloroplastic-like [Arachis hypogaea] >XP_025648037.1 translocase of chloroplast 120, chloroplastic-like [Arachis hypogaea]	NA	NA	Translocase of chloroplast 132, chloroplastic OS=Arabidopsis thaliana OX=3702 GN=TOC132 PE=1 SV=1	GO:0016817//hydrolase activity, acting on acid anhydrides;GO:0005525//GTP binding
CL8392.Contig1_All	1	3983	1.22	3.46	3.66	1.6	2.87	1.63	2.78	2.033	-0.452166	2.84e-07	5.36887e-07	NA	NA	K01809//mannose-6-phosphate isomerase [EC:5.3.1.8]+ko00520//Amino sugar and nucleotide sugar metabolism+ko01100//Metabolic pathways+ko00051//Fructose and mannose metabolism+ko01110//Biosynthesis of secondary metabolites;K01809//mannose-6-phosphate isomerase [EC:5.3.1.8]+ko00520//Amino sugar and nucleotide sugar metabolism+ko01100//Metabolic pathways+ko00051//Fructose and mannose metabolism+ko0111…	KY347807.1 Daucus carota phosphomannose isomerase 1 mRNA, complete cds	Mannose-6-phosphate isomerase [Actinidia chinensis var. chinensis]	Phosphomannose isomerase type I	[G] KOG2757 Mannose-6-phosphate isomerase	Mannose-6-phosphate isomerase 1 OS=Arabidopsis thaliana OX=3702 GN=PMI1 PE=1 SV=1	GO:0000032//cell wall mannoprotein biosynthetic process;GO:0006486//protein glycosylation;GO:0005975//carbohydrate metabolic process;GO:0008270//zinc ion binding;GO:0004476//mannose-6-phosphate isomerase activity;GO:0009298//GDP-mannose biosynthetic process
CL8747.Contig2_All	1	639	0	0	0	0.4	2.32	0.18	0	0.966	5.77509	2.28006e-08	4.07133e-08	NA	NA	NA	NA	PREDICTED: uncharacterized protein LOC104230352 [Nicotiana sylvestris]	NA	NA	NA	NA
Unigene78297_All	1	513	4.54	0.14	0	0	0	0	1.56	0	-6.08949	1.06554e-09	1.79074e-09	NA	NA	NA	XM_016345434.2 PREDICTED: Arachis ipaensis uncharacterized LOC107642123 (LOC107642123), mRNA	uncharacterized protein LOC107642123 [Arachis ipaensis] >RYR07512.1 hypothetical protein Ahy_B05g074878 isoform A [Arachis hypogaea]	NA	NA	NA	NA
Unigene80145_All	1	2425	3.93	0.17	0	0	0	0	1.366	0	-8.47136	1.42734e-36	1.19414e-36	NA	NA	K06185//ATP-binding cassette, subfamily F, member 2;K06185//ATP-binding cassette, subfamily F, member 2;K06185//ATP-binding cassette, subfamily F, member 2;K06185//ATP-binding cassette, subfamily F, member 2	XM_016325180.2 PREDICTED: Arachis ipaensis ABC transporter F family member 5 (LOC107623049), transcript variant X1, mRNA	ABC transporter F family member 5 [Arachis ipaensis] >XP_020970519.1 ABC transporter F family member 5 [Arachis ipaensis] >XP_025681021.1 ABC transporter F family member 5-like [Arachis hypogaea] >RYQ84752.1 hypothetical protein Ahy_B10g104232 isoform A [Arachis hypogaea] >RYQ84753.1 hypothetical protein Ahy_B10g104232 isoform B [Arachis hypogaea]	ABC transporter	[EJ] KOG0062 ATPase component of ABC transporters with duplicated ATPase domains/Translation elongation factor EF-3b	ABC transporter F family member 5 OS=Arabidopsis thaliana OX=3702 GN=ABCF5 PE=2 SV=1	GO:0005524//ATP binding;GO:0016887//ATPase activity
CL572.Contig14_All	1	2721	0.61	0	0.71	0.46	0.77	0	0.44	0.41	-0.105669	0.185501	0.683601	NA	NA	K06176//tRNA pseudouridine13 synthase [EC:5.4.99.27];K06176//tRNA pseudouridine13 synthase [EC:5.4.99.27];K06176//tRNA pseudouridine13 synthase [EC:5.4.99.27];K06176//tRNA pseudouridine13 synthase [EC:5.4.99.27];K06176//tRNA pseudouridine13 synthase [EC:5.4.99.27]	XM_022303481.1 PREDICTED: Momordica charantia pseudouridylate synthase 7 homolog (LOC111025594), mRNA	PREDICTED: LOW QUALITY PROTEIN: multisubstrate pseudouridine synthase 7 [Capsicum annuum]	tRNA pseudouridine synthase D (TruD)	[S] KOG2339 Uncharacterized conserved protein	NA	GO:0003723//RNA binding;GO:0001522//pseudouridine synthesis;GO:0009982//pseudouridine synthase activity
Unigene54776_All	1	223	NA	NA	NA	NA	NA	NA	NA	NA	NA	NA	NA	NA	NA	NA	NA	NA	NA	NA	NA	NA
Unigene5198_All	1	1220	1.55	0.46	2	0.33	0.44	0.34	1.336	0.37	-1.86138	1.21491e-09	2.04594e-09	NA	NA	NA	NA	unnamed protein product [Coffea canephora]	NA	NA	NA	NA
CL1714.Contig2_All	1	4321	1.82	2.3	1.04	0.94	1.15	0.91	1.72	1	-0.776736	1.75546e-11	2.74769e-11	NA	NA	K12864//beta-catenin-like protein 1+ko03040//Spliceosome;K12864//beta-catenin-like protein 1+ko03040//Spliceosome;K12864//beta-catenin-like protein 1+ko03040//Spliceosome;K12864//beta-catenin-like protein 1+ko03040//Spliceosome;K12864//beta-catenin-like protein 1+ko03040//Spliceosome	XM_022160352.1 PREDICTED: Helianthus annuus beta-catenin-like protein 1 (LOC110915622), transcript variant X2, mRNA	beta-catenin-like protein 1 [Cynara cardunculus var. scolymus]	Catenin-beta-like, Arm-motif containing nuclear	[S] KOG2734 Uncharacterized conserved protein	NA	GO:0005681//spliceosomal complex
Unigene16891_All	1	534	0.81	3.69	0.65	0.87	0.39	0.79	1.716	0.683	-1.29302	0.000674446	0.00164869	NA	NA	NA	NA	hypothetical protein CTI12_AA074130 [Artemisia annua]	NA	[R] KOG0017 FOG: Transposon-encoded proteins with TYA, reverse transcriptase, integrase domains in various combinations	NA	GO:0008270//zinc ion binding;GO:0003676//nucleic acid binding
CL10619.Contig3_All	1	1532	0.04	0.04	0.57	5.44	3.26	2.95	0.216	3.883	4.15285	2.52226e-67	1.35929e-67	NA	NA	K13065//shikimate O-hydroxycinnamoyltransferase [EC:2.3.1.133]+ko01100//Metabolic pathways+ko01110//Biosynthesis of secondary metabolites+ko00940//Phenylpropanoid biosynthesis+ko00941//Flavonoid biosynthesis+ko00945//Stilbenoid, diarylheptanoid and gingerol biosynthesis;K13065//shikimate O-hydroxycinnamoyltransferase [EC:2.3.1.133]+ko01100//Metabolic pathways+ko01110//Biosynthesis of secondary me…	NA	acylsugar acyltransferase 3-like [Lactuca sativa] >PLY87850.1 hypothetical protein LSAT_1X120200 [Lactuca sativa]	Transferase family	[RQ] LSE0272 A Predicted acetyl-CoA:benzylalcohol acetyltranferase	Deacetylvindoline O-acetyltransferase OS=Catharanthus roseus OX=4058 GN=DAT PE=1 SV=1	GO:0016747//transferase activity, transferring acyl groups other than amino-acyl groups
CL49.Contig2_All	1	2901	0.31	0.13	0	1.92	4.09	1.08	0.146	2.363	4.01828	2.22026e-78	1.05747e-78	NA	NA	NA	XM_019221074.1 PREDICTED: Vitis vinifera uncharacterized LOC100247452 (LOC100247452), transcript variant X4, mRNA	U2A'/phosphoprotein 32 family A [Artemisia annua]	WD domain, G-beta repeat	[T] KOG0531 Protein phosphatase 1, regulatory subunit, and related proteins	NA	NA
CL7879.Contig4_All	1	1315	4.3	2.63	2.13	2.95	5.25	5.02	3.02	4.406	0.544722	1.57051e-05	3.32048e-05	NA	NA	K04794//peptidyl-tRNA hydrolase, PTH2 family [EC:3.1.1.29];K04794//peptidyl-tRNA hydrolase, PTH2 family [EC:3.1.1.29];K04794//peptidyl-tRNA hydrolase, PTH2 family [EC:3.1.1.29];K04794//peptidyl-tRNA hydrolase, PTH2 family [EC:3.1.1.29];K04794//peptidyl-tRNA hydrolase, PTH2 family [EC:3.1.1.29]	XM_019226278.1 PREDICTED: Vitis vinifera peptidyl-tRNA hydrolase 2, mitochondrial (LOC100249515), transcript variant X2, mRNA	peptidyl-tRNA hydrolase 2, mitochondrial [Cynara cardunculus var. scolymus]	Peptidyl-tRNA hydrolase PTH2	[S] KOG3282 Uncharacterized conserved protein	NA	NA
Unigene75064_All	1	215	0.56	1.13	0	0	0	0	0.563	0	NA	NA	NA	NA	NA	NA	NA	NA	NA	NA	NA	NA
CL12332.Contig4_All	1	2036	0	0.82	0	3.63	3.77	3.56	0.273	3.653	3.767	4.79832e-80	2.24436e-80	NA	NA	K01455//formamidase [EC:3.5.1.49]+ko00910//Nitrogen metabolism+ko00460//Cyanoamino acid metabolism+ko01200//Carbon metabolism+ko00630//Glyoxylate and dicarboxylate metabolism;K01455//formamidase [EC:3.5.1.49]+ko00910//Nitrogen metabolism+ko00460//Cyanoamino acid metabolism+ko01200//Carbon metabolism+ko00630//Glyoxylate and dicarboxylate metabolism;K01455//formamidase [EC:3.5.1.49]+ko00910//Nitrog…	XM_002284270.4 PREDICTED: Vitis vinifera formamidase (LOC100255878), transcript variant X1, mRNA	uncharacterized protein LOC111902776 isoform X1 [Lactuca sativa]	Acetamidase/Formamidase family	NA	NA	GO:0016811//hydrolase activity, acting on carbon-nitrogen (but not peptide) bonds, in linear amides
CL1744.Contig3_All	1	808	3.04	0.11	2.21	1.57	1.61	0.59	1.786	1.256	-0.500141	0.0205265	0.0629047	NA	NA	K21552//methyl halide transferase [EC:2.1.1.165];K21552//methyl halide transferase [EC:2.1.1.165];K21552//methyl halide transferase [EC:2.1.1.165];K21552//methyl halide transferase [EC:2.1.1.165]	XM_020392660.1 PREDICTED: Asparagus officinalis probable thiol methyltransferase 2 (LOC109825773), mRNA	PREDICTED: probable thiol methyltransferase 2 isoform X2 [Nelumbo nucifera]	NA	NA	Probable thiol methyltransferase 2 OS=Arabidopsis thaliana OX=3702 GN=HOL3 PE=1 SV=1	GO:0008757//S-adenosylmethionine-dependent methyltransferase activity
Unigene33493_All	1	1401	20.64	30.09	14.86	17.55	13.02	14.27	21.863	14.946	-0.533968	5.2928e-21	6.15174e-21	NA	NA	K03386//peroxiredoxin (alkyl hydroperoxide reductase subunit C) [EC:1.11.1.15];K11187//peroxiredoxin 5, atypical 2-Cys peroxiredoxin [EC:1.11.1.15]+ko04146//Peroxisome;K11187//peroxiredoxin 5, atypical 2-Cys peroxiredoxin [EC:1.11.1.15]+ko04146//Peroxisome	XM_011080001.2 PREDICTED: Sesamum indicum peroxiredoxin-2B (LOC105162080), mRNA	thioredoxin-like fold protein [Artemisia annua]	Redoxin	[O] KOG0541 Alkyl hydroperoxide reductase/peroxiredoxin	Peroxiredoxin-2C OS=Oryza sativa subsp. japonica OX=39947 GN=PRXIIC PE=1 SV=1	GO:0005623//cell;GO:0045454//cell redox homeostasis;GO:0016491//oxidoreductase activity
CL8916.Contig1_All	1	477	NA	NA	NA	NA	NA	NA	NA	NA	NA	NA	NA	NA	NA	NA	NA	NA	NA	NA	NA	NA
Unigene71801_All	1	275	0.36	0	0	0	0	0	0.12	0	NA	NA	NA	NA	NA	NA	XM_021118066.1 PREDICTED: Arachis ipaensis peroxisomal biogenesis factor 6 (LOC107628719), transcript variant X5, mRNA	NA	NA	NA	NA	NA
CL13431.Contig3_All	1	7890	1.54	0.24	0.42	1.38	1.86	1.97	0.733	1.736	1.23701	7.37649e-41	5.72259e-41	NA	NA	K17964//leucine-rich PPR motif-containing protein, mitochondrial;K17964//leucine-rich PPR motif-containing protein, mitochondrial;K17964//leucine-rich PPR motif-containing protein, mitochondrial;K17964//leucine-rich PPR motif-containing protein, mitochondrial;K17964//leucine-rich PPR motif-containing protein, mitochondrial	XM_019387866.1 PREDICTED: Nicotiana attenuata ADP-ribosylation factor GTPase-activating protein AGD3-like (LOC109223517), transcript variant X2, mRNA	Pentatricopeptide repeat-containing protein [Actinidia chinensis var. chinensis]	PPR repeat family	[R] KOG4197 FOG: PPR repeat	Pentatricopeptide repeat-containing protein At5g61990, mitochondrial OS=Arabidopsis thaliana OX=3702 GN=At5g61990 PE=2 SV=1	NA
Unigene45827_All	1	690	0.1	1.78	0.09	0.45	0	0.1	0.656	0.183	-1.78206	0.00150734	0.00383971	NA	NA	NA	NA	NA	NA	NA	NA	NA
Unigene7649_All	1	1970	8.42	6.47	1.37	0	0	0	5.42	0	-10.1352	3.17105e-90	1.34842e-90	NA	NA	NA	XM_016826336.1 PREDICTED: Gossypium hirsutum uncharacterized LOC107900669 (LOC107900669), transcript variant X2, mRNA	PREDICTED: uncharacterized protein LOC103333637 [Prunus mume]	Acetyltransferase (GNAT) family	NA	NA	NA
CL7597.Contig4_All	1	2450	0.48	9.98	23.44	0	0	0	11.3	0	-11.552	2.03201e-189	4.38939e-190	NA	NA	NA	XM_018990970.1 PREDICTED: Juglans regia uncharacterized LOC109010212 (LOC109010212), transcript variant X2, mRNA	Protein phosphatase [Actinidia chinensis var. chinensis]	NA	NA	NA	NA
Unigene79507_All	1	369	1.13	0	0	0	0	0	0.376	0	-3.36702	0.0127518	0.0379646	NA	NA	NA	XM_016116796.2 PREDICTED: Arachis duranensis pheophytinase, chloroplastic (LOC107495626), transcript variant X3, mRNA	uncharacterized protein LOC107629721 [Arachis ipaensis]	Alpha/beta hydrolase family	[R] KOG1454 Predicted hydrolase/acyltransferase (alpha/beta hydrolase superfamily)	Pheophytinase, chloroplastic OS=Arabidopsis thaliana OX=3702 GN=PPH PE=1 SV=1	NA
CL7638.Contig24_All	1	1576	1.37	0	1.33	0	0	0	0.9	0	-7.22241	3.0809e-18	3.86717e-18	NA	NA	K15139//mediator of RNA polymerase II transcription subunit 22;K15139//mediator of RNA polymerase II transcription subunit 22;K15139//mediator of RNA polymerase II transcription subunit 22;K15139//mediator of RNA polymerase II transcription subunit 22;K15139//mediator of RNA polymerase II transcription subunit 22	XM_018767721.1 PREDICTED: Nicotiana tomentosiformis mediator of RNA polymerase II transcription subunit 22a-like (LOC104087184), transcript variant X3, mRNA	Mediator complex, subunit Med22 [Cynara cardunculus var. scolymus]	Surfeit locus protein 5 subunit 22 of Mediator complex	[R] KOG3304 Surfeit family protein 5	Mediator of RNA polymerase II transcription subunit 22a OS=Arabidopsis thaliana OX=3702 GN=MED22A PE=1 SV=1	GO:0006357//regulation of transcription by RNA polymerase II;GO:0016592//mediator complex;GO:0003712//transcription coregulator activity
Unigene69392_All	1	291	0	0	0	0.9	0	0	0	0.3	NA	NA	NA	NA	NA	NA	NA	NA	NA	NA	NA	NA
CL5218.Contig3_All	1	1722	2.93	1.97	1.9	1.17	1.49	1.58	2.266	1.413	-0.679849	1.24857e-05	2.61623e-05	NA	NA	K13511//monolysocardiolipin acyltransferase [EC:2.3.1.-]+ko00564//Glycerophospholipid metabolism;K13511//monolysocardiolipin acyltransferase [EC:2.3.1.-]+ko00564//Glycerophospholipid metabolism;K13511//monolysocardiolipin acyltransferase [EC:2.3.1.-]+ko00564//Glycerophospholipid metabolism;K13511//monolysocardiolipin acyltransferase [EC:2.3.1.-]+ko00564//Glycerophospholipid metabolism;K13511//mon…	XM_002283729.4 PREDICTED: Vitis vinifera tafazzin (LOC100252917), transcript variant X1, mRNA	PREDICTED: tafazzin-like [Nicotiana tabacum]	Acyltransferase	[I] KOG2847 Phosphate acyltransferase	N-acylphosphatidylethanolamine synthase OS=Arabidopsis thaliana OX=3702 GN=At1g78690 PE=2 SV=1	GO:0016746//transferase activity, transferring acyl groups;GO:0006644//phospholipid metabolic process
CL583.Contig22_All	1	3144	0.15	2.11	1.47	0.76	0.61	0.29	1.243	0.553	-1.16139	1.07338e-11	1.66612e-11	NA	NA	K01303//acylaminoacyl-peptidase [EC:3.4.19.1];K01303//acylaminoacyl-peptidase [EC:3.4.19.1];K01303//acylaminoacyl-peptidase [EC:3.4.19.1];K01303//acylaminoacyl-peptidase [EC:3.4.19.1];K01303//acylaminoacyl-peptidase [EC:3.4.19.1]	XM_008225974.2 PREDICTED: Prunus mume acylamino-acid-releasing enzyme-like (LOC103323948), mRNA	PREDICTED: acylamino-acid-releasing enzyme isoform X2 [Vitis vinifera]	Prolyl oligopeptidase family	[O] KOG2100 Dipeptidyl aminopeptidase	Acylamino-acid-releasing enzyme 1 OS=Oryza sativa subsp. japonica OX=39947 GN=Os10g0415600 PE=3 SV=1	GO:0004252//serine-type endopeptidase activity;GO:0005634//nucleus;GO:0051289//protein homotetramerization;GO:0070009//serine-type aminopeptidase activity;GO:0005773//vacuole;GO:0009507//chloroplast
CL1077.Contig10_All	1	1426	47.88	54.09	55.6	52.46	70.82	61.51	52.523	61.596	0.230932	2.40493e-13	3.51329e-13	NA	NA	K00344//NADPH2:quinone reductase [EC:1.6.5.5];K00344//NADPH2:quinone reductase [EC:1.6.5.5];K00344//NADPH2:quinone reductase [EC:1.6.5.5];K00344//NADPH2:quinone reductase [EC:1.6.5.5]	XM_016656432.1 PREDICTED: Nicotiana tabacum quinone oxidoreductase PIG3-like (LOC107829020), mRNA	quinone oxidoreductase PIG3 [Populus trichocarpa] >PNT39399.1 hypothetical protein POPTR_004G036100 [Populus trichocarpa]	Zinc-binding dehydrogenase	[CR] KOG1198 Zinc-binding oxidoreductase	NADPH-dependent alkenal/one oxidoreductase, chloroplastic OS=Arabidopsis thaliana OX=3702 GN=AOR PE=1 SV=2	GO:0016491//oxidoreductase activity
CL857.Contig11_All	1	3506	0.61	0.75	0.67	0.3	0.22	0.3	0.676	0.273	-1.30343	4.86929e-09	8.41968e-09	NA	NA	K20496//laurate 7-monooxygenase [EC:1.14.14.130];K06066//CBF1 interacting corepressor;K15271//ATP-dependent DNA helicase HFM1/MER3 [EC:3.6.4.12];K15271//ATP-dependent DNA helicase HFM1/MER3 [EC:3.6.4.12];K15271//ATP-dependent DNA helicase HFM1/MER3 [EC:3.6.4.12]	XM_021954691.1 PREDICTED: Prunus avium pentatricopeptide repeat-containing protein At1g62260, mitochondrial (LOC110753739), mRNA	PREDICTED: pentatricopeptide repeat-containing protein At1g62260, mitochondrial-like [Malus domestica]	PPR repeat	[R] KOG4197 FOG: PPR repeat	Pentatricopeptide repeat-containing protein At1g62260, mitochondrial OS=Arabidopsis thaliana OX=3702 GN=PCMP-E10 PE=2 SV=1	GO:0016554//cytidine to uridine editing
CL120.Contig8_All	1	5298	NA	NA	NA	NA	NA	NA	NA	NA	NA	NA	NA	NA	NA	K06634//cyclin H+ko03420//Nucleotide excision repair+ko03022//Basal transcription factors;K06634//cyclin H+ko03420//Nucleotide excision repair+ko03022//Basal transcription factors;K06634//cyclin H+ko03420//Nucleotide excision repair+ko03022//Basal transcription factors;K06634//cyclin H+ko03420//Nucleotide excision repair+ko03022//Basal transcription factors;K06634//cyclin H+ko03420//Nucleotide ex…	BT098299.1 Soybean clone JCVI-FLGm-12E12 unknown mRNA	cyclin-H1-1 [Cynara cardunculus var. scolymus]	Spike receptor binding domain	[DKL] KOG2496 Cdk activating kinase (CAK)/RNA polymerase II transcription initiation/nucleotide excision repair factor TFIIH/TFIIK, cyclin H subunit	Cyclin-H1-1 OS=Arabidopsis thaliana OX=3702 GN=CYCH1-1 PE=1 SV=1	NA
CL1047.Contig25_All	1	2098	0	0	0.15	0	0	0.08	0.05	0.026	-0.893621	0.109421	0.378696	NA	NA	K02184//formin 2;K02184//formin 2;K02184//formin 2;K02184//formin 2;K02184//formin 2	XM_021971986.1 PREDICTED: Prunus avium formin-like protein 14 (LOC110768281), transcript variant X3, mRNA	hypothetical protein LSAT_3X23420 [Lactuca sativa]	Formin Homology 2 Domain	[ZR] LSE0118 A Protein possibly involved in cytoskeleton rearrangements, contains FH domain	Formin-like protein 14 OS=Arabidopsis thaliana OX=3702 GN=FH14 PE=3 SV=3	NA
Unigene45136_All	1	370	0	1.82	0	0	0	0.22	0.606	0.073	-3.04509	0.00441238	0.012066	NA	NA	NA	NA	NA	NA	NA	NA	NA
Unigene56728_All	1	226	0	2.06	0	0	0	0	0.686	0	NA	NA	NA	NA	NA	NA	NA	NA	NA	NA	NA	NA
Unigene46617_All	1	216	0	0.56	0.53	1	0	0	0.363	0.333	-0.0450912	0.253876	0.975065	NA	NA	NA	NA	NA	NA	NA	NA	NA
CL4455.Contig2_All	1	5563	1.05	0.72	0.9	0.08	0.11	0.13	0.89	0.106	-3.03833	3.08562e-47	2.16221e-47	NA	NA	K08232//monodehydroascorbate reductase (NADH) [EC:1.6.5.4]+ko01100//Metabolic pathways+ko00053//Ascorbate and aldarate metabolism;K08232//monodehydroascorbate reductase (NADH) [EC:1.6.5.4]+ko01100//Metabolic pathways+ko00053//Ascorbate and aldarate metabolism;K08232//monodehydroascorbate reductase (NADH) [EC:1.6.5.4]+ko01100//Metabolic pathways+ko00053//Ascorbate and aldarate metabolism;K08232//m…	XM_022117877.1 PREDICTED: Helianthus annuus monodehydroascorbate reductase 4, peroxisomal-like (LOC110868650), mRNA	monodehydroascorbate reductase 4, peroxisomal [Jatropha curcas]	Pyridine nucleotide-disulphide oxidoreductase	[R] KOG1336 Monodehydroascorbate/ferredoxin reductase	Monodehydroascorbate reductase 4, peroxisomal OS=Arabidopsis thaliana OX=3702 GN=MDAR4 PE=1 SV=1	GO:0050660//flavin adenine dinucleotide binding;GO:0016021//integral component of membrane;GO:0016491//oxidoreductase activity
Unigene23926_All	1	454	1.17	1.53	0.65	1.39	0.48	0.49	1.116	0.786	-0.460129	0.101029	0.347918	NA	NA	NA	NA	NA	NA	NA	NA	NA
Unigene16458_All	1	2136	1.37	0.89	1.2	0.88	0.96	0.76	1.153	0.866	-0.416075	0.0106283	0.0308146	NA	NA	NA	NA	NA	WAX2 C-terminal domain	NA	NA	NA
Unigene77174_All	1	358	2.12	0	0.23	0	0	0	0.783	0	-4.36702	0.000564214	0.00137025	NA	NA	NA	NA	NA	NA	NA	NA	NA
CL4250.Contig5_All	1	1925	2.12	1.59	4.65	1.26	1.92	3.34	2.786	2.173	-0.375666	0.00148482	0.00378007	NA	NA	K15030//translation initiation factor 3 subunit M;K15030//translation initiation factor 3 subunit M;K15030//translation initiation factor 3 subunit M;K15030//translation initiation factor 3 subunit M;K15030//translation initiation factor 3 subunit M	NA	F-box protein CPR1-like isoform X3 [Coffea eugenioides]	F-box domain	[R] LSE0005 A F-box domain	F-box/kelch-repeat protein At3g06240 OS=Arabidopsis thaliana OX=3702 GN=At3g06240 PE=2 SV=1	NA
CL4484.Contig1_All	1	227	0.5	0	0	0	0	0.97	0.166	0.323	0.954909	0.159504	0.577789	NA	NA	K15356//GDP-mannose transporter;K15356//GDP-mannose transporter;K15356//GDP-mannose transporter;K15356//GDP-mannose transporter;K15356//GDP-mannose transporter	XM_022181662.1 PREDICTED: Helianthus annuus GDP-mannose transporter GONST2-like (LOC110940102), mRNA	GDP-mannose transporter GONST2-like [Cynara cardunculus var. scolymus]	NA	[GOU] KOG1444 Nucleotide-sugar transporter VRG4/SQV-7	GDP-mannose transporter GONST2 OS=Arabidopsis thaliana OX=3702 GN=GONST2 PE=2 SV=1	GO:0016021//integral component of membrane
CL5283.Contig10_All	1	2307	1.51	1.14	2.12	0.61	1.53	1.08	1.59	1.073	-0.580393	0.00014763	0.000337129	NA	NA	K01240//uridine nucleosidase [EC:3.2.2.3]+ko00760//Nicotinate and nicotinamide metabolism+ko00240//Pyrimidine metabolism;K01240//uridine nucleosidase [EC:3.2.2.3]+ko00760//Nicotinate and nicotinamide metabolism+ko00240//Pyrimidine metabolism;K01240//uridine nucleosidase [EC:3.2.2.3]+ko00760//Nicotinate and nicotinamide metabolism+ko00240//Pyrimidine metabolism;K01240//uridine nucleosidase [EC:3.2…	XM_016697340.1 PREDICTED: Capsicum annuum probable uridine nucleosidase 2 (LOC107852275), transcript variant X2, mRNA	probable uridine nucleosidase 2 isoform X1 [Sesamum indicum]	NA	[F] KOG2938 Predicted inosine-uridine preferring nucleoside hydrolase	Probable uridine nucleosidase 2 OS=Arabidopsis thaliana OX=3702 GN=URH2 PE=2 SV=1	GO:0016787//hydrolase activity
Unigene63861_All	1	210	0	0	0.55	0	0	0	0.183	0	NA	NA	NA	NA	NA	NA	NA	hypothetical protein TorRG33x02_119810 [Trema orientale]	NA	NA	NA	GO:0000943//retrotransposon nucleocapsid
Unigene14181_All	1	4045	15.3	27.61	13.68	10.83	14.23	13.67	18.863	12.91	-0.542541	4.73622e-54	3.0124e-54	RWP-RK	NA	K03028//26S proteasome regulatory subunit N1+ko03050//Proteasome;K11838//ubiquitin carboxyl-terminal hydrolase 7 [EC:3.4.19.12];K11838//ubiquitin carboxyl-terminal hydrolase 7 [EC:3.4.19.12];K13422//transcription factor MYC2+ko04016//MAPK signaling pathway - plant+ko04075//Plant hormone signal transduction;K13422//transcription factor MYC2+ko04016//MAPK signaling pathway - plant+ko04075//Plant ho…	XM_022116914.1 PREDICTED: Helianthus annuus protein NLP7-like (LOC110867856), transcript variant X3, mRNA	protein NLP6 isoform X1 [Sesamum indicum]	RWP-RK domain	[R] LSE0422 A Homolog of regulator controlling development of symbiotic root nodules, contains Phox and Bem1p domain, and RWP-RK domain	Protein NLP7 OS=Arabidopsis thaliana OX=3702 GN=NLP7 PE=1 SV=2	NA
Unigene9182_All	1	989	2.95	0	0	0	0	0	0.983	0	-6.58052	9.78669e-13	1.46044e-12	NA	NA	K03002//DNA-directed RNA polymerase I subunit RPA2 [EC:2.7.7.6]+ko03020//RNA polymerase;K03002//DNA-directed RNA polymerase I subunit RPA2 [EC:2.7.7.6]+ko03020//RNA polymerase	NA	DNA-directed RNA polymerase, subunit 2 [Cynara cardunculus var. scolymus]	NA	NA	NA	NA
CL10620.Contig3_All	1	5026	1.4	6.63	4.19	1.7	1.77	2.13	4.073	1.866	-1.12064	4.07358e-51	2.6944e-51	NA	NA	K11838//ubiquitin carboxyl-terminal hydrolase 7 [EC:3.4.19.12];K11838//ubiquitin carboxyl-terminal hydrolase 7 [EC:3.4.19.12];K11838//ubiquitin carboxyl-terminal hydrolase 7 [EC:3.4.19.12];K11838//ubiquitin carboxyl-terminal hydrolase 7 [EC:3.4.19.12];K11838//ubiquitin carboxyl-terminal hydrolase 7 [EC:3.4.19.12]	XM_002282753.4 PREDICTED: Vitis vinifera uncharacterized LOC100259525 (LOC100259525), transcript variant X1, mRNA	uncharacterized protein LOC112503940 isoform X2 [Cynara cardunculus var. scolymus]	MATH domain	[DR] KOG1987 Speckle-type POZ protein SPOP and related proteins with TRAF, MATH and BTB/POZ domains	Ubiquitin carboxyl-terminal hydrolase 12 OS=Arabidopsis thaliana OX=3702 GN=UBP12 PE=1 SV=2	GO:0006281//DNA repair;GO:0016787//hydrolase activity
[truncated: 152,026 more rows]
