# Supplementary material for: A candidate gene identified in converting platycoside E to platycodin D from Platycodon grandiflorus by transcriptome and main metabolites analysis
Source: Sci Rep. 2021 May 7;11:9810. doi: 10.1038/s41598-021-89294-1 (PMC8105318; doi:10.1038/s41598-021-89294-1)
Supplement: Supplementary file 8 — Supplementary Information 8. [file 41598_2021_89294_MOESM8_ESM.xlsx]

## Sheet: Transcript Factors
Gene ID	Family	diffexp_log2fc_Calli-vs-leaves
CL11881.Contig8_All	ABI3VP1	#N/A
CL13100.Contig14_All	ABI3VP1	#N/A
CL3283.Contig14_All	ABI3VP1	#N/A
CL12846.Contig2_All	ABI3VP1	NA
CL3283.Contig1_All	ABI3VP1	NA
CL3821.Contig1_All	ABI3VP1	NA
CL8218.Contig2_All	ABI3VP1	NA
Unigene39662_All	ABI3VP1	NA
Unigene59585_All	ABI3VP1	NA
Unigene75971_All	ABI3VP1	NA
Unigene78361_All	ABI3VP1	NA
CL3283.Contig12_All	ABI3VP1	8.83676
CL1981.Contig1_All	ABI3VP1	8.32716
CL3283.Contig4_All	ABI3VP1	8.01722
CL3283.Contig10_All	ABI3VP1	7.76067
CL3588.Contig4_All	ABI3VP1	7.65923
CL3821.Contig3_All	ABI3VP1	7.53671
CL3821.Contig4_All	ABI3VP1	7.00105
CL13100.Contig1_All	ABI3VP1	6.5572
CL3283.Contig13_All	ABI3VP1	6.54702
CL3821.Contig5_All	ABI3VP1	6.34826
Unigene19718_All	ABI3VP1	6.18603
CL3821.Contig6_All	ABI3VP1	5.85987
CL3821.Contig2_All	ABI3VP1	5.5649
Unigene3172_All	ABI3VP1	5.34723
Unigene17420_All	ABI3VP1	5.24953
Unigene58532_All	ABI3VP1	4.67847
CL5624.Contig1_All	ABI3VP1	4.40623
CL698.Contig5_All	ABI3VP1	4.17988
Unigene20988_All	ABI3VP1	4.16176
CL3283.Contig3_All	ABI3VP1	4.12483
CL5624.Contig2_All	ABI3VP1	4.08254
CL3283.Contig8_All	ABI3VP1	3.91057
Unigene59735_All	ABI3VP1	3.76226
CL7095.Contig2_All	ABI3VP1	3.63028
CL3283.Contig15_All	ABI3VP1	3.62024
Unigene59711_All	ABI3VP1	3.53987
CL7095.Contig4_All	ABI3VP1	3.48992
Unigene32526_All	ABI3VP1	3.40905
Unigene23027_All	ABI3VP1	3.26296
CL3283.Contig11_All	ABI3VP1	3.18589
Unigene33131_All	ABI3VP1	3.18098
CL698.Contig2_All	ABI3VP1	2.86662
Unigene59815_All	ABI3VP1	2.84438
CL3283.Contig7_All	ABI3VP1	2.65917
CL9614.Contig3_All	ABI3VP1	2.59519
CL7095.Contig1_All	ABI3VP1	2.5798
Unigene13685_All	ABI3VP1	2.52036
CL11881.Contig1_All	ABI3VP1	2.47956
CL527.Contig5_All	ABI3VP1	2.40005
CL5560.Contig1_All	ABI3VP1	2.38865
Unigene30590_All	ABI3VP1	2.38465
CL13100.Contig2_All	ABI3VP1	2.29823
CL3283.Contig6_All	ABI3VP1	2.28485
CL10870.Contig3_All	ABI3VP1	2.24143
Unigene29668_All	ABI3VP1	2.21364
CL527.Contig8_All	ABI3VP1	2.19634
Unigene19568_All	ABI3VP1	2.174
CL3283.Contig16_All	ABI3VP1	2.08404
Unigene4640_All	ABI3VP1	2.04671
CL698.Contig9_All	ABI3VP1	1.94835
CL9896.Contig1_All	ABI3VP1	1.87736
Unigene16174_All	ABI3VP1	1.80804
Unigene58250_All	ABI3VP1	1.79842
CL3860.Contig2_All	ABI3VP1	1.72643
CL11881.Contig15_All	ABI3VP1	1.70068
CL527.Contig2_All	ABI3VP1	1.6542
CL6389.Contig1_All	ABI3VP1	1.64465
Unigene19570_All	ABI3VP1	1.64338
CL11881.Contig10_All	ABI3VP1	1.63198
CL12846.Contig1_All	ABI3VP1	1.62791
Unigene59337_All	ABI3VP1	1.53987
Unigene60145_All	ABI3VP1	1.53987
Unigene613_All	ABI3VP1	1.36977
CL1981.Contig4_All	ABI3VP1	1.26029
CL9806.Contig5_All	ABI3VP1	1.19327
CL3283.Contig2_All	ABI3VP1	1.1853
CL527.Contig1_All	ABI3VP1	1.03584
CL7295.Contig3_All	ABI3VP1	1.03065
CL11881.Contig6_All	ABI3VP1	1.02627
Unigene60116_All	ABI3VP1	0.954909
Unigene42832_All	ABI3VP1	0.879004
CL3588.Contig1_All	ABI3VP1	0.86821
CL7295.Contig5_All	ABI3VP1	0.718363
Unigene20079_All	ABI3VP1	0.691874
CL10244.Contig1_All	ABI3VP1	0.653747
CL10045.Contig1_All	ABI3VP1	0.647528
Unigene60997_All	ABI3VP1	0.536929
CL609.Contig4_All	ABI3VP1	0.458052
Unigene76490_All	ABI3VP1	0.391008
CL10244.Contig2_All	ABI3VP1	0.388766
Unigene19569_All	ABI3VP1	0.369306
CL1949.Contig6_All	ABI3VP1	0.333828
Unigene11543_All	ABI3VP1	0.331245
CL9614.Contig1_All	ABI3VP1	0.330643
CL13100.Contig12_All	ABI3VP1	0.310011
CL3627.Contig1_All	ABI3VP1	0.234303
CL9806.Contig1_All	ABI3VP1	0.232462
CL13100.Contig4_All	ABI3VP1	0.179885
CL3588.Contig2_All	ABI3VP1	0.160594
CL11881.Contig2_All	ABI3VP1	0.147958
Unigene23028_All	ABI3VP1	0.147352
Unigene928_All	ABI3VP1	0.127793
CL9806.Contig2_All	ABI3VP1	0.116346
CL3860.Contig1_All	ABI3VP1	0.0491689
CL7295.Contig2_All	ABI3VP1	0.0167357
CL1949.Contig5_All	ABI3VP1	-0.0837528
CL609.Contig5_All	ABI3VP1	-0.117397
CL10045.Contig5_All	ABI3VP1	-0.170622
CL10244.Contig3_All	ABI3VP1	-0.177167
Unigene3876_All	ABI3VP1	-0.230239
CL3860.Contig6_All	ABI3VP1	-0.28747
CL10870.Contig4_All	ABI3VP1	-0.452577
CL3283.Contig9_All	ABI3VP1	-0.532969
CL11881.Contig12_All	ABI3VP1	-0.675656
CL13100.Contig13_All	ABI3VP1	-0.77747
CL11135.Contig2_All	ABI3VP1	-0.803969
CL13100.Contig18_All	ABI3VP1	-0.91442
CL527.Contig7_All	ABI3VP1	-0.938362
CL3588.Contig3_All	ABI3VP1	-1.00546
CL10045.Contig2_All	ABI3VP1	-1.10584
CL1949.Contig1_All	ABI3VP1	-1.13833
CL10045.Contig3_All	ABI3VP1	-1.19596
CL11881.Contig18_All	ABI3VP1	-1.22306
CL908.Contig7_All	ABI3VP1	-1.27729
CL10045.Contig4_All	ABI3VP1	-1.34631
CL11881.Contig5_All	ABI3VP1	-1.44862
CL7095.Contig3_All	ABI3VP1	-1.53831
CL7295.Contig4_All	ABI3VP1	-1.57901
CL13100.Contig25_All	ABI3VP1	-1.79769
CL7295.Contig1_All	ABI3VP1	-1.81096
CL3860.Contig4_All	ABI3VP1	-2.00446
Unigene26082_All	ABI3VP1	-2.09631
CL11881.Contig7_All	ABI3VP1	-2.19876
CL609.Contig2_All	ABI3VP1	-2.25502
CL10045.Contig7_All	ABI3VP1	-2.42972
CL13100.Contig15_All	ABI3VP1	-2.79395
CL13100.Contig5_All	ABI3VP1	-3.00633
CL11881.Contig16_All	ABI3VP1	-3.10434
Unigene75033_All	ABI3VP1	-3.36702
CL9614.Contig4_All	ABI3VP1	-3.38992
CL3860.Contig3_All	ABI3VP1	-3.49622
CL10045.Contig6_All	ABI3VP1	-3.69815
CL11881.Contig3_All	ABI3VP1	-3.85062
CL609.Contig3_All	ABI3VP1	-4.5163
CL1981.Contig6_All	ABI3VP1	-4.60422
CL3860.Contig5_All	ABI3VP1	-5.33135
CL3283.Contig5_All	ABI3VP1	-5.44836
CL10870.Contig1_All	ABI3VP1	-6.22141
CL7295.Contig6_All	ABI3VP1	-6.39841
CL527.Contig3_All	ABI3VP1	-7.67065
CL609.Contig1_All	ABI3VP1	-10.4229
CL2022.Contig12_All	Alfin-like	NA
Unigene77745_All	Alfin-like	NA
Unigene79935_All	Alfin-like	NA
CL2022.Contig7_All	Alfin-like	7.98877
CL2022.Contig13_All	Alfin-like	2.50538
CL2022.Contig6_All	Alfin-like	2.49297
CL12647.Contig8_All	Alfin-like	1.61502
CL12134.Contig1_All	Alfin-like	1.54225
CL7794.Contig3_All	Alfin-like	1.42095
CL2022.Contig11_All	Alfin-like	1.38347
Unigene29009_All	Alfin-like	1.27405
CL7794.Contig2_All	Alfin-like	1.26958
CL547.Contig4_All	Alfin-like	1.16125
Unigene23416_All	Alfin-like	0.873547
CL2022.Contig2_All	Alfin-like	0.659788
CL5150.Contig1_All	Alfin-like	0.651772
CL547.Contig3_All	Alfin-like	0.603376
CL5150.Contig2_All	Alfin-like	0.486275
CL547.Contig1_All	Alfin-like	0.403277
CL2022.Contig10_All	Alfin-like	0.266331
CL4162.Contig5_All	Alfin-like	0.187149
CL6080.Contig1_All	Alfin-like	0.110362
CL7794.Contig1_All	Alfin-like	0.0721306
Unigene22694_All	Alfin-like	0.0651672
CL2022.Contig14_All	Alfin-like	-0.0444119
CL547.Contig2_All	Alfin-like	-0.254807
CL12134.Contig2_All	Alfin-like	-0.642956
Unigene13786_All	Alfin-like	-0.743349
CL3127.Contig2_All	Alfin-like	-0.806641
Unigene262_All	Alfin-like	-0.905896
CL3127.Contig6_All	Alfin-like	-1.1426
Unigene14903_All	Alfin-like	-2.02207
CL2022.Contig5_All	Alfin-like	-2.14999
Unigene70458_All	Alfin-like	-2.25389
CL2022.Contig9_All	Alfin-like	-2.65409
Unigene12305_All	Alfin-like	-2.70232
Unigene14904_All	Alfin-like	-3.28073
CL7794.Contig5_All	Alfin-like	-8.61221
Unigene71175_All	Alfin-like	-8.67649
CL10224.Contig3_All	AP2-EREBP	#N/A
CL10224.Contig4_All	AP2-EREBP	#N/A
Unigene10592_All	AP2-EREBP	#N/A
CL6819.Contig1_All	AP2-EREBP	NA
Unigene77038_All	AP2-EREBP	NA
CL3042.Contig3_All	AP2-EREBP	9.34907
CL1324.Contig5_All	AP2-EREBP	9.0005
CL1225.Contig1_All	AP2-EREBP	8.98348
Unigene27168_All	AP2-EREBP	8.07385
Unigene14776_All	AP2-EREBP	7.82527
Unigene3696_All	AP2-EREBP	7.63534
CL12196.Contig3_All	AP2-EREBP	7.41614
CL5674.Contig1_All	AP2-EREBP	7.34442
Unigene34268_All	AP2-EREBP	6.97728
Unigene26572_All	AP2-EREBP	6.90911
Unigene1648_All	AP2-EREBP	6.81434
Unigene33471_All	AP2-EREBP	6.76226
Unigene38380_All	AP2-EREBP	6.31246
Unigene24512_All	AP2-EREBP	5.98005
Unigene27411_All	AP2-EREBP	5.93219
CL5674.Contig2_All	AP2-EREBP	5.87782
CL11025.Contig1_All	AP2-EREBP	5.82749
CL7060.Contig2_All	AP2-EREBP	5.59165
Unigene26790_All	AP2-EREBP	5.56084
Unigene21532_All	AP2-EREBP	5.45741
CL1324.Contig6_All	AP2-EREBP	5.42261
CL624.Contig4_All	AP2-EREBP	5.31652
CL3042.Contig1_All	AP2-EREBP	5.12599
Unigene27822_All	AP2-EREBP	5.03851
CL4875.Contig2_All	AP2-EREBP	4.73253
CL6791.Contig1_All	AP2-EREBP	4.65052
CL6798.Contig4_All	AP2-EREBP	4.54391
CL4401.Contig1_All	AP2-EREBP	4.46021
Unigene1490_All	AP2-EREBP	4.31376
CL11336.Contig1_All	AP2-EREBP	4.2483
Unigene30691_All	AP2-EREBP	4.23809
Unigene23287_All	AP2-EREBP	4.09112
CL619.Contig3_All	AP2-EREBP	3.94813
Unigene14461_All	AP2-EREBP	3.8618
CL7060.Contig1_All	AP2-EREBP	3.85088
CL1324.Contig9_All	AP2-EREBP	3.74776
Unigene14439_All	AP2-EREBP	3.7434
Unigene30407_All	AP2-EREBP	3.71908
CL6798.Contig1_All	AP2-EREBP	3.59877
CL2858.Contig4_All	AP2-EREBP	3.57034
CL13465.Contig2_All	AP2-EREBP	3.56131
CL10224.Contig2_All	AP2-EREBP	3.44066
CL4741.Contig1_All	AP2-EREBP	3.40025
CL4401.Contig3_All	AP2-EREBP	3.3481
Unigene40381_All	AP2-EREBP	3.31246
Unigene69724_All	AP2-EREBP	3.27684
CL1324.Contig11_All	AP2-EREBP	3.26971
Unigene12150_All	AP2-EREBP	3.15245
CL523.Contig2_All	AP2-EREBP	3.08761
Unigene25650_All	AP2-EREBP	3.02582
Unigene16862_All	AP2-EREBP	3.01255
CL1324.Contig1_All	AP2-EREBP	3.01125
CL523.Contig9_All	AP2-EREBP	2.9051
Unigene36515_All	AP2-EREBP	2.79621
CL2858.Contig9_All	AP2-EREBP	2.76226
CL12968.Contig1_All	AP2-EREBP	2.74024
CL10224.Contig1_All	AP2-EREBP	2.69178
Unigene26564_All	AP2-EREBP	2.54737
CL6798.Contig3_All	AP2-EREBP	2.54436
Unigene33681_All	AP2-EREBP	2.46587
CL7060.Contig3_All	AP2-EREBP	2.46491
CL12196.Contig1_All	AP2-EREBP	2.45061
CL13148.Contig2_All	AP2-EREBP	2.43
Unigene15300_All	AP2-EREBP	2.36995
CL2858.Contig5_All	AP2-EREBP	2.33694
Unigene15071_All	AP2-EREBP	2.31246
CL13465.Contig1_All	AP2-EREBP	2.27836
CL12968.Contig2_All	AP2-EREBP	2.22539
Unigene26587_All	AP2-EREBP	2.1029
CL3042.Contig2_All	AP2-EREBP	2.09691
CL4875.Contig1_All	AP2-EREBP	2.0671
CL3042.Contig4_All	AP2-EREBP	2.03538
CL11336.Contig2_All	AP2-EREBP	1.9639
CL1324.Contig2_All	AP2-EREBP	1.90341
Unigene30427_All	AP2-EREBP	1.90046
CL1811.Contig2_All	AP2-EREBP	1.87572
CL6798.Contig2_All	AP2-EREBP	1.66367
Unigene23463_All	AP2-EREBP	1.63039
CL1225.Contig8_All	AP2-EREBP	1.62345
Unigene10479_All	AP2-EREBP	1.60913
CL6798.Contig5_All	AP2-EREBP	1.60825
Unigene13869_All	AP2-EREBP	1.59373
CL5674.Contig3_All	AP2-EREBP	1.5448
CL1430.Contig6_All	AP2-EREBP	1.51151
CL2858.Contig1_All	AP2-EREBP	1.49725
CL12657.Contig1_All	AP2-EREBP	1.47228
CL2858.Contig6_All	AP2-EREBP	1.44325
Unigene13777_All	AP2-EREBP	1.3593
Unigene23435_All	AP2-EREBP	1.357
CL2858.Contig7_All	AP2-EREBP	1.33997
Unigene33124_All	AP2-EREBP	1.24893
CL11025.Contig2_All	AP2-EREBP	1.24229
Unigene14141_All	AP2-EREBP	1.21113
CL2858.Contig8_All	AP2-EREBP	1.17958
CL523.Contig1_All	AP2-EREBP	1.15539
CL1324.Contig8_All	AP2-EREBP	1.09922
Unigene1189_All	AP2-EREBP	1.0467
CL1324.Contig10_All	AP2-EREBP	1.02295
CL12620.Contig8_All	AP2-EREBP	0.954972
CL12364.Contig4_All	AP2-EREBP	0.889143
CL4741.Contig2_All	AP2-EREBP	0.858087
CL1324.Contig7_All	AP2-EREBP	0.823439
CL6938.Contig2_All	AP2-EREBP	0.810123
CL8958.Contig2_All	AP2-EREBP	0.795055
Unigene6770_All	AP2-EREBP	0.786595
Unigene30002_All	AP2-EREBP	0.749628
CL523.Contig7_All	AP2-EREBP	0.749088
CL2858.Contig2_All	AP2-EREBP	0.70311
CL523.Contig10_All	AP2-EREBP	0.655593
CL1324.Contig4_All	AP2-EREBP	0.651207
CL2858.Contig3_All	AP2-EREBP	0.643939
Unigene20357_All	AP2-EREBP	0.642553
CL523.Contig3_All	AP2-EREBP	0.591417
CL10801.Contig2_All	AP2-EREBP	0.588928
CL13516.Contig4_All	AP2-EREBP	0.527482
CL3144.Contig1_All	AP2-EREBP	0.518456
CL12620.Contig6_All	AP2-EREBP	0.515029
CL1225.Contig10_All	AP2-EREBP	0.493818
CL4741.Contig6_All	AP2-EREBP	0.425373
Unigene8759_All	AP2-EREBP	0.286752
CL523.Contig11_All	AP2-EREBP	0.26259
Unigene7547_All	AP2-EREBP	0.195467
Unigene37070_All	AP2-EREBP	0.193569
CL10298.Contig1_All	AP2-EREBP	0.175301
CL4741.Contig5_All	AP2-EREBP	0.0638074
CL4741.Contig4_All	AP2-EREBP	0.0483584
Unigene13922_All	AP2-EREBP	-0.0296611
Unigene20713_All	AP2-EREBP	-0.0568683
CL523.Contig8_All	AP2-EREBP	-0.157329
Unigene17220_All	AP2-EREBP	-0.205887
Unigene11384_All	AP2-EREBP	-0.339184
CL8958.Contig1_All	AP2-EREBP	-0.370301
CL624.Contig2_All	AP2-EREBP	-0.410021
CL12620.Contig1_All	AP2-EREBP	-0.449757
CL2858.Contig10_All	AP2-EREBP	-0.523848
CL7853.Contig1_All	AP2-EREBP	-0.530716
Unigene10068_All	AP2-EREBP	-0.568985
CL3144.Contig2_All	AP2-EREBP	-0.624643
CL12620.Contig3_All	AP2-EREBP	-0.679702
CL10298.Contig2_All	AP2-EREBP	-0.68515
CL13148.Contig3_All	AP2-EREBP	-0.775479
Unigene26958_All	AP2-EREBP	-0.788694
CL10703.Contig9_All	AP2-EREBP	-0.878224
CL1225.Contig7_All	AP2-EREBP	-0.900244
CL12620.Contig7_All	AP2-EREBP	-0.95204
CL523.Contig5_All	AP2-EREBP	-1.01015
CL523.Contig6_All	AP2-EREBP	-1.57859
CL4217.Contig3_All	AP2-EREBP	-1.61179
CL523.Contig4_All	AP2-EREBP	-1.64751
CL12620.Contig4_All	AP2-EREBP	-1.77112
CL1811.Contig1_All	AP2-EREBP	-1.98814
CL4217.Contig1_All	AP2-EREBP	-2.40017
Unigene16853_All	AP2-EREBP	-2.42652
CL12620.Contig5_All	AP2-EREBP	-2.50116
CL4217.Contig4_All	AP2-EREBP	-2.52018
CL6938.Contig1_All	AP2-EREBP	-2.83657
Unigene6892_All	AP2-EREBP	-2.86081
CL624.Contig3_All	AP2-EREBP	-2.99827
Unigene16768_All	AP2-EREBP	-3.08612
CL1225.Contig6_All	AP2-EREBP	-3.14033
Unigene36828_All	AP2-EREBP	-3.27539
Unigene80558_All	AP2-EREBP	-3.36702
CL1324.Contig3_All	AP2-EREBP	-3.69251
CL1225.Contig2_All	AP2-EREBP	-3.72437
CL6819.Contig2_All	AP2-EREBP	-4.04509
CL10801.Contig1_All	AP2-EREBP	-4.57263
Unigene32760_All	AP2-EREBP	-5.15696
CL4741.Contig3_All	AP2-EREBP	-5.28669
CL4875.Contig3_All	AP2-EREBP	-5.38992
CL9662.Contig1_All	AP2-EREBP	-5.39098
CL4217.Contig2_All	AP2-EREBP	-5.76373
Unigene47228_All	AP2-EREBP	-6.25805
CL1225.Contig4_All	AP2-EREBP	-6.3846
CL1225.Contig5_All	AP2-EREBP	-6.44972
Unigene33807_All	AP2-EREBP	-6.61305
Unigene73546_All	AP2-EREBP	-7.13255
Unigene41837_All	AP2-EREBP	-7.27102
Unigene71380_All	AP2-EREBP	-9.03711
CL1225.Contig9_All	AP2-EREBP	-9.08686
CL1225.Contig11_All	AP2-EREBP	-10.6979
CL3356.Contig2_All	ARF	#N/A
Unigene8715_All	ARF	#N/A
CL526.Contig1_All	ARF	10.9652
CL526.Contig10_All	ARF	10.7295
CL908.Contig9_All	ARF	4.86721
Unigene6877_All	ARF	4.81808
CL908.Contig4_All	ARF	4.2344
CL8077.Contig2_All	ARF	4.08368
CL6531.Contig1_All	ARF	3.16501
Unigene6889_All	ARF	2.64213
Unigene3625_All	ARF	2.54848
Unigene35918_All	ARF	2.52427
Unigene4460_All	ARF	2.25569
CL3627.Contig3_All	ARF	1.62974
CL13627.Contig3_All	ARF	1.10036
CL6531.Contig2_All	ARF	1.08303
Unigene8159_All	ARF	1.06602
Unigene38940_All	ARF	0.999733
CL8218.Contig1_All	ARF	0.936785
CL7929.Contig1_All	ARF	0.928351
CL3627.Contig2_All	ARF	0.806841
Unigene6524_All	ARF	0.584181
CL7069.Contig3_All	ARF	0.56003
CL908.Contig3_All	ARF	0.330126
CL7929.Contig2_All	ARF	0.144041
CL3356.Contig5_All	ARF	0.100356
Unigene9065_All	ARF	-0.0741821
CL12643.Contig11_All	ARF	-0.255415
CL526.Contig12_All	ARF	-0.262705
Unigene8414_All	ARF	-0.32258
CL8077.Contig1_All	ARF	-0.438983
CL13627.Contig5_All	ARF	-0.472057
CL12643.Contig13_All	ARF	-0.692541
CL526.Contig11_All	ARF	-0.702922
CL526.Contig4_All	ARF	-0.777715
CL8077.Contig3_All	ARF	-1.01703
CL526.Contig3_All	ARF	-1.24953
CL13262.Contig1_All	ARF	-1.25065
CL3356.Contig1_All	ARF	-1.28573
CL908.Contig11_All	ARF	-1.30467
CL3356.Contig3_All	ARF	-1.3093
CL7069.Contig2_All	ARF	-1.46048
CL7069.Contig1_All	ARF	-1.59346
Unigene7113_All	ARF	-1.6135
CL12643.Contig10_All	ARF	-1.75694
CL11777.Contig8_All	ARF	-2.25282
Unigene60488_All	ARF	-3.0924
Unigene41764_All	ARF	-3.4657
Unigene76007_All	ARF	-3.85245
Unigene12446_All	ARF	-3.88429
CL13627.Contig1_All	ARF	-5.16873
CL8077.Contig4_All	ARF	-6.38855
CL13627.Contig8_All	ARF	-6.45941
CL908.Contig6_All	ARF	-6.64305
CL526.Contig2_All	ARF	-6.8977
CL13543.Contig7_All	ARF	-8.40423
CL908.Contig5_All	ARF	-9.19342
CL11266.Contig3_All	ARR-B	#N/A
CL984.Contig15_All	ARR-B	#N/A
CL984.Contig7_All	ARR-B	10.0554
CL11266.Contig1_All	ARR-B	9.59479
Unigene27784_All	ARR-B	6.04237
CL984.Contig8_All	ARR-B	5.49025
CL984.Contig10_All	ARR-B	5.32004
CL984.Contig9_All	ARR-B	3.76457
CL984.Contig16_All	ARR-B	3.34959
CL984.Contig12_All	ARR-B	3.11864
CL984.Contig5_All	ARR-B	2.43467
CL11266.Contig4_All	ARR-B	2.25187
CL984.Contig11_All	ARR-B	2.24125
CL5763.Contig1_All	ARR-B	1.23631
CL984.Contig3_All	ARR-B	1.09983
CL1599.Contig2_All	ARR-B	0.984737
Unigene36270_All	ARR-B	0.608937
CL6931.Contig1_All	ARR-B	-0.12162
CL6931.Contig2_All	ARR-B	-0.282227
CL3879.Contig1_All	ARR-B	-0.343794
CL5763.Contig2_All	ARR-B	-0.896488
Unigene42222_All	ARR-B	-2.86307
CL3879.Contig3_All	ARR-B	-3.46407
CL984.Contig14_All	ARR-B	-7.18791
CL6469.Contig3_All	BBR/BPC	2.10603
CL1138.Contig3_All	BBR/BPC	2.10201
CL2800.Contig1_All	BBR/BPC	2.08493
CL1138.Contig4_All	BBR/BPC	2.07016
CL5563.Contig3_All	BBR/BPC	1.91964
CL9930.Contig4_All	BBR/BPC	1.80543
CL2800.Contig2_All	BBR/BPC	0.818998
CL5563.Contig5_All	BBR/BPC	0.407293
CL9930.Contig3_All	BBR/BPC	0.403478
CL2800.Contig3_All	BBR/BPC	0.294083
CL11445.Contig9_All	BBR/BPC	0.268736
CL5563.Contig6_All	BBR/BPC	0.224485
CL6469.Contig1_All	BBR/BPC	0.185241
CL5563.Contig1_All	BBR/BPC	0.0651958
CL5563.Contig7_All	BBR/BPC	-0.00905926
CL5563.Contig2_All	BBR/BPC	-0.205533
CL5563.Contig4_All	BBR/BPC	-0.501399
CL9930.Contig1_All	BBR/BPC	-0.583613
CL9930.Contig2_All	BBR/BPC	-0.656682
Unigene14655_All	BBR/BPC	-1.04663
CL6469.Contig2_All	BBR/BPC	-1.13764
CL1138.Contig1_All	BBR/BPC	-1.28358
Unigene9772_All	BES1	7.60366
Unigene11763_All	BES1	4.51807
Unigene23512_All	BES1	4.27327
Unigene67557_All	BES1	3.79688
CL7225.Contig4_All	BES1	3.21662
CL11228.Contig2_All	BES1	3.11662
CL13471.Contig5_All	BES1	2.43964
CL13471.Contig3_All	BES1	1.98195
CL11228.Contig3_All	BES1	1.51971
CL7225.Contig1_All	BES1	-0.781155
CL7225.Contig5_All	BES1	-1.53509
CL9003.Contig1_All	BES1	-2.32526
CL11228.Contig1_All	BES1	-2.83276
CL13471.Contig7_All	BES1	-9.47734
CL912.Contig10_All	bHLH	#N/A
Unigene72448_All	bHLH	#N/A
CL5267.Contig5_All	bHLH	NA
CL912.Contig11_All	bHLH	NA
Unigene45945_All	bHLH	NA
Unigene72656_All	bHLH	NA
Unigene78774_All	bHLH	NA
CL1501.Contig2_All	bHLH	11.3147
CL12691.Contig3_All	bHLH	11.0837
CL195.Contig1_All	bHLH	10.127
CL8784.Contig1_All	bHLH	9.91085
CL5706.Contig2_All	bHLH	8.87198
CL5706.Contig1_All	bHLH	8.796
CL3438.Contig3_All	bHLH	8.73121
Unigene31099_All	bHLH	8.29487
CL8112.Contig1_All	bHLH	7.94439
CL195.Contig2_All	bHLH	7.91073
Unigene21493_All	bHLH	7.76226
CL6278.Contig3_All	bHLH	6.95649
Unigene1621_All	bHLH	6.8473
CL2212.Contig1_All	bHLH	6.46777
Unigene28136_All	bHLH	6.44676
Unigene67345_All	bHLH	6.40282
CL6604.Contig2_All	bHLH	6.25689
CL1958.Contig2_All	bHLH	6.07625
CL1612.Contig4_All	bHLH	5.95348
CL597.Contig2_All	bHLH	5.52663
CL2212.Contig2_All	bHLH	5.42545
CL1612.Contig3_All	bHLH	5.33659
Unigene24263_All	bHLH	5.26476
Unigene14893_All	bHLH	5.04237
CL597.Contig3_All	bHLH	5.01388
CL3438.Contig1_All	bHLH	4.63785
CL8112.Contig2_All	bHLH	4.51538
CL8229.Contig1_All	bHLH	4.07198
CL10754.Contig1_All	bHLH	3.73144
Unigene26661_All	bHLH	3.62287
CL6380.Contig3_All	bHLH	3.55197
Unigene23082_All	bHLH	3.43135
Unigene17101_All	bHLH	3.31748
CL7612.Contig3_All	bHLH	3.30952
CL1612.Contig5_All	bHLH	3.24361
CL10754.Contig2_All	bHLH	3.22302
CL6064.Contig2_All	bHLH	3.21006
Unigene29909_All	bHLH	3.05679
CL3438.Contig2_All	bHLH	2.91576
CL1501.Contig3_All	bHLH	2.79684
CL912.Contig12_All	bHLH	2.69643
CL3411.Contig2_All	bHLH	2.63746
Unigene17840_All	bHLH	2.52749
CL1501.Contig18_All	bHLH	2.5082
CL6278.Contig4_All	bHLH	2.49967
CL6248.Contig1_All	bHLH	2.43296
Unigene30044_All	bHLH	2.36995
CL1481.Contig4_All	bHLH	2.33885
CL5267.Contig2_All	bHLH	2.29116
Unigene23155_All	bHLH	2.23019
CL11637.Contig2_All	bHLH	2.11841
Unigene29732_All	bHLH	2.1025
Unigene36025_All	bHLH	2.0253
CL6278.Contig1_All	bHLH	1.97491
CL6064.Contig3_All	bHLH	1.96174
Unigene25653_All	bHLH	1.94545
CL7389.Contig1_All	bHLH	1.92347
CL12611.Contig2_All	bHLH	1.89011
Unigene58284_All	bHLH	1.85371
CL4829.Contig3_All	bHLH	1.84679
Unigene1010_All	bHLH	1.80996
CL6380.Contig1_All	bHLH	1.77411
CL7612.Contig2_All	bHLH	1.71201
CL4142.Contig2_All	bHLH	1.68783
Unigene22660_All	bHLH	1.66966
CL12691.Contig5_All	bHLH	1.64173
Unigene63791_All	bHLH	1.62427
CL3197.Contig5_All	bHLH	1.6008
Unigene787_All	bHLH	1.57416
CL6064.Contig1_All	bHLH	1.54765
CL1481.Contig5_All	bHLH	1.54716
CL6278.Contig2_All	bHLH	1.50154
CL7389.Contig2_All	bHLH	1.47373
CL6724.Contig3_All	bHLH	1.45076
CL3438.Contig5_All	bHLH	1.38883
Unigene740_All	bHLH	1.37098
CL1501.Contig15_All	bHLH	1.24861
CL1481.Contig2_All	bHLH	1.24364
CL3411.Contig3_All	bHLH	1.17965
Unigene13460_All	bHLH	1.17096
CL912.Contig6_All	bHLH	1.16325
CL8466.Contig1_All	bHLH	1.162
CL5267.Contig1_All	bHLH	1.14587
CL1481.Contig7_All	bHLH	1.09818
CL3819.Contig1_All	bHLH	1.03226
CL4302.Contig4_All	bHLH	0.862271
CL9585.Contig1_All	bHLH	0.84371
CL6604.Contig3_All	bHLH	0.833307
CL7027.Contig2_All	bHLH	0.802213
CL9616.Contig4_All	bHLH	0.782667
CL1481.Contig6_All	bHLH	0.683495
Unigene22664_All	bHLH	0.561741
CL1949.Contig2_All	bHLH	0.511217
Unigene33261_All	bHLH	0.45355
CL912.Contig14_All	bHLH	0.309432
Unigene21079_All	bHLH	0.269953
CL1501.Contig9_All	bHLH	0.253524
CL12691.Contig6_All	bHLH	0.166478
CL3819.Contig4_All	bHLH	0.0961367
CL2980.Contig3_All	bHLH	0.0906822
CL6724.Contig1_All	bHLH	0.0895851
CL12691.Contig8_All	bHLH	0.0711552
Unigene7794_All	bHLH	0.0360254
CL1481.Contig3_All	bHLH	-0.00855926
CL1501.Contig13_All	bHLH	-0.0112003
Unigene36402_All	bHLH	-0.0434275
Unigene23623_All	bHLH	-0.0450912
CL2050.Contig1_All	bHLH	-0.0898418
CL2789.Contig4_All	bHLH	-0.0929341
CL2980.Contig1_All	bHLH	-0.0975237
CL9124.Contig1_All	bHLH	-0.118877
Unigene13198_All	bHLH	-0.129829
Unigene22957_All	bHLH	-0.154855
Unigene22663_All	bHLH	-0.166263
Unigene17813_All	bHLH	-0.172076
CL912.Contig7_All	bHLH	-0.173016
CL443.Contig2_All	bHLH	-0.228846
CL10925.Contig2_All	bHLH	-0.268588
Unigene3806_All	bHLH	-0.368889
Unigene1349_All	bHLH	-0.376008
Unigene43441_All	bHLH	-0.379856
Unigene26843_All	bHLH	-0.444634
CL1481.Contig1_All	bHLH	-0.524192
CL5267.Contig3_All	bHLH	-0.533579
CL9124.Contig3_All	bHLH	-0.539615
Unigene4315_All	bHLH	-0.612085
CL4142.Contig1_All	bHLH	-0.644157
CL7612.Contig4_All	bHLH	-0.65976
Unigene20077_All	bHLH	-0.668672
CL3819.Contig2_All	bHLH	-0.684615
CL3145.Contig2_All	bHLH	-0.72142
CL2789.Contig3_All	bHLH	-0.728698
Unigene1398_All	bHLH	-0.7798
CL9124.Contig2_All	bHLH	-0.807313
CL8229.Contig2_All	bHLH	-0.871221
CL7027.Contig1_All	bHLH	-0.884045
Unigene7079_All	bHLH	-0.907588
CL1501.Contig14_All	bHLH	-0.922053
CL6651.Contig3_All	bHLH	-0.975138
CL2980.Contig5_All	bHLH	-1.02926
CL1494.Contig4_All	bHLH	-1.04472
CL8466.Contig2_All	bHLH	-1.04754
Unigene42598_All	bHLH	-1.09226
Unigene4398_All	bHLH	-1.17021
Unigene16845_All	bHLH	-1.27066
CL2300.Contig1_All	bHLH	-1.33273
CL6651.Contig6_All	bHLH	-1.40801
Unigene14536_All	bHLH	-1.40901
CL3819.Contig3_All	bHLH	-1.40929
CL408.Contig2_All	bHLH	-1.43725
CL1501.Contig5_All	bHLH	-1.50361
CL9616.Contig3_All	bHLH	-1.50969
CL11637.Contig1_All	bHLH	-1.63839
Unigene33408_All	bHLH	-1.72933
CL13546.Contig3_All	bHLH	-1.82116
CL1501.Contig16_All	bHLH	-1.96213
CL912.Contig2_All	bHLH	-1.98558
Unigene12645_All	bHLH	-2.09526
CL3037.Contig6_All	bHLH	-2.13009
CL5267.Contig4_All	bHLH	-2.32926
CL4302.Contig12_All	bHLH	-2.38929
CL12857.Contig2_All	bHLH	-2.47067
CL9616.Contig2_All	bHLH	-2.63126
CL12691.Contig1_All	bHLH	-2.78104
CL1949.Contig4_All	bHLH	-2.81436
Unigene12034_All	bHLH	-2.8246
CL6651.Contig1_All	bHLH	-2.88147
CL7027.Contig3_All	bHLH	-3.03035
CL4302.Contig8_All	bHLH	-3.0883
Unigene24141_All	bHLH	-3.25225
CL912.Contig4_All	bHLH	-3.4248
CL2050.Contig11_All	bHLH	-3.58708
CL1958.Contig1_All	bHLH	-3.69915
CL2789.Contig1_All	bHLH	-3.76862
CL2300.Contig4_All	bHLH	-3.87394
CL912.Contig5_All	bHLH	-4.02066
CL6651.Contig5_All	bHLH	-4.33616
CL2050.Contig12_All	bHLH	-4.36702
CL408.Contig1_All	bHLH	-4.38273
CL6651.Contig8_All	bHLH	-4.63258
Unigene1096_All	bHLH	-5.10183
CL6651.Contig4_All	bHLH	-5.33
CL6651.Contig2_All	bHLH	-5.41164
Unigene78181_All	bHLH	-5.90307
CL2980.Contig2_All	bHLH	-6.13043
CL1501.Contig7_All	bHLH	-6.35216
CL12691.Contig2_All	bHLH	-6.59044
Unigene43123_All	bHLH	-6.73718
CL912.Contig9_All	bHLH	-6.83717
Unigene80587_All	bHLH	-7.50452
Unigene22666_All	bHLH	-7.88782
CL1501.Contig17_All	bHLH	-9.05649
CL6651.Contig9_All	bHLH	-9.34892
CL3106.Contig13_All	BSD	#N/A
Unigene24159_All	BSD	2.29512
CL3106.Contig3_All	BSD	2.28171
CL10061.Contig2_All	BSD	1.82135
CL4551.Contig2_All	BSD	1.4531
CL3106.Contig14_All	BSD	1.42766
Unigene29450_All	BSD	1.33235
Unigene20792_All	BSD	1.31937
CL4551.Contig1_All	BSD	1.0387
Unigene32950_All	BSD	0.995484
Unigene33199_All	BSD	0.966224
CL5297.Contig1_All	BSD	0.707487
CL3106.Contig12_All	BSD	0.682547
Unigene13654_All	BSD	0.645815
CL3106.Contig5_All	BSD	0.518156
CL3106.Contig6_All	BSD	0.254747
Unigene27300_All	BSD	0.0254945
CL3106.Contig2_All	BSD	0.0250555
CL3106.Contig10_All	BSD	-0.102643
CL3106.Contig4_All	BSD	-0.221575
CL10061.Contig1_All	BSD	-0.261461
CL5297.Contig7_All	BSD	-0.446765
CL5297.Contig6_All	BSD	-0.58549
CL3106.Contig11_All	BSD	-1.03173
CL5297.Contig3_All	BSD	-1.3236
CL3106.Contig9_All	BSD	-1.59429
CL3106.Contig8_All	BSD	-2.08414
CL3106.Contig7_All	BSD	-2.14136
CL5297.Contig4_All	BSD	-2.45854
CL4806.Contig3_All	BSD	-4.87781
CL5297.Contig2_All	BSD	-6.04746
CL4361.Contig7_All	bZIP	8.4714
CL3650.Contig3_All	bZIP	8.34894
CL3650.Contig2_All	bZIP	8.24354
Unigene33905_All	bZIP	7.83714
CL3650.Contig1_All	bZIP	7.08548
Unigene36134_All	bZIP	2.79218
CL4361.Contig1_All	bZIP	1.95189
CL3854.Contig5_All	bZIP	1.0993
CL82.Contig5_All	bZIP	0.280874
CL3854.Contig3_All	bZIP	0.130927
CL305.Contig1_All	bZIP	0.0133113
CL305.Contig12_All	bZIP	-0.405874
CL2901.Contig3_All	bZIP	-0.880082
CL2901.Contig2_All	bZIP	-1.10807
CL4361.Contig8_All	bZIP	-1.2987
CL3854.Contig6_All	bZIP	-1.38938
CL2901.Contig4_All	bZIP	-1.39094
CL82.Contig4_All	bZIP	-1.45183
CL3854.Contig2_All	bZIP	-1.78542
CL4361.Contig2_All	bZIP	-1.80686
CL5404.Contig5_All	bZIP	-2.26129
CL4361.Contig4_All	bZIP	-2.28259
CL3854.Contig4_All	bZIP	-3.17984
CL3854.Contig7_All	bZIP	-3.97244
Unigene77424_All	bZIP	-4.74553
CL3854.Contig8_All	bZIP	-4.74614
CL3854.Contig1_All	bZIP	-9.07752
CL7067.Contig6_All	C2C2-CO-like	#N/A
Unigene733_All	C2C2-CO-like	2.62796
CL8025.Contig2_All	C2C2-CO-like	2.50158
CL7067.Contig12_All	C2C2-CO-like	1.45965
Unigene30080_All	C2C2-CO-like	1.18078
Unigene30101_All	C2C2-CO-like	0.91124
CL4704.Contig2_All	C2C2-CO-like	0.61983
Unigene25648_All	C2C2-CO-like	0.276253
CL6701.Contig3_All	C2C2-CO-like	0.157783
CL8619.Contig2_All	C2C2-CO-like	-0.139668
CL7067.Contig16_All	C2C2-CO-like	-0.289429
CL8619.Contig1_All	C2C2-CO-like	-0.737812
CL685.Contig1_All	C2C2-CO-like	-0.978277
CL685.Contig3_All	C2C2-CO-like	-2.70695
CL8025.Contig1_All	C2C2-CO-like	-3.8848
CL8425.Contig2_All	C2C2-CO-like	-6.01272
Unigene79223_All	C2C2-CO-like	-7.08949
CL8425.Contig1_All	C2C2-CO-like	-7.16838
CL3229.Contig1_All	C2C2-CO-like	-7.21502
Unigene29464_All	C2C2-CO-like	-7.99638
CL6701.Contig1_All	C2C2-CO-like	-11.0842
CL424.Contig3_All	C2C2-Dof	#N/A
Unigene77088_All	C2C2-Dof	NA
Unigene31068_All	C2C2-Dof	9.71978
CL12410.Contig1_All	C2C2-Dof	6.93904
CL372.Contig2_All	C2C2-Dof	6.2391
Unigene32587_All	C2C2-Dof	5.04131
CL12410.Contig2_All	C2C2-Dof	4.96887
Unigene27546_All	C2C2-Dof	4.02649
Unigene23169_All	C2C2-Dof	3.98466
Unigene13751_All	C2C2-Dof	3.62023
CL424.Contig2_All	C2C2-Dof	3.27684
Unigene35869_All	C2C2-Dof	3.13093
CL7922.Contig1_All	C2C2-Dof	2.70625
CL11536.Contig2_All	C2C2-Dof	2.44072
Unigene32870_All	C2C2-Dof	2.30944
Unigene748_All	C2C2-Dof	2.09577
CL424.Contig1_All	C2C2-Dof	1.95491
CL7922.Contig3_All	C2C2-Dof	1.94958
CL7922.Contig2_All	C2C2-Dof	1.86517
Unigene1236_All	C2C2-Dof	1.77442
CL424.Contig4_All	C2C2-Dof	1.69601
Unigene8944_All	C2C2-Dof	1.62266
Unigene35862_All	C2C2-Dof	1.59501
CL11536.Contig3_All	C2C2-Dof	1.56203
Unigene1903_All	C2C2-Dof	0.954909
Unigene35765_All	C2C2-Dof	0.654514
CL5354.Contig2_All	C2C2-Dof	0.476609
Unigene13528_All	C2C2-Dof	0.202158
CL5354.Contig3_All	C2C2-Dof	0.147707
CL8100.Contig3_All	C2C2-Dof	0.0856444
CL4393.Contig1_All	C2C2-Dof	-0.967552
Unigene26879_All	C2C2-Dof	-0.982912
CL11536.Contig1_All	C2C2-Dof	-1.27539
CL4393.Contig2_All	C2C2-Dof	-1.54583
Unigene77921_All	C2C2-Dof	-2.85245
CL2042.Contig11_All	C2C2-GATA	#N/A
CL7043.Contig8_All	C2C2-GATA	#N/A
Unigene24568_All	C2C2-GATA	8.77509
CL2042.Contig1_All	C2C2-GATA	7.01474
CL2042.Contig9_All	C2C2-GATA	6.91746
CL11673.Contig2_All	C2C2-GATA	6.03162
CL11673.Contig1_All	C2C2-GATA	5.98473
CL3573.Contig3_All	C2C2-GATA	5.06176
CL2042.Contig5_All	C2C2-GATA	4.8473
Unigene13856_All	C2C2-GATA	3.5658
CL13021.Contig7_All	C2C2-GATA	2.49178
CL4574.Contig3_All	C2C2-GATA	2.30278
CL2042.Contig10_All	C2C2-GATA	2.30083
CL2042.Contig4_All	C2C2-GATA	2.28216
CL13021.Contig2_All	C2C2-GATA	2.17388
Unigene628_All	C2C2-GATA	2.07972
CL8336.Contig1_All	C2C2-GATA	1.93357
CL6069.Contig2_All	C2C2-GATA	1.53005
Unigene36749_All	C2C2-GATA	1.35084
CL2042.Contig19_All	C2C2-GATA	1.15402
CL7043.Contig6_All	C2C2-GATA	1.02675
CL6069.Contig3_All	C2C2-GATA	1.02218
CL4574.Contig1_All	C2C2-GATA	1.02141
CL7769.Contig2_All	C2C2-GATA	0.926582
CL11680.Contig2_All	C2C2-GATA	0.926372
CL7043.Contig1_All	C2C2-GATA	0.767292
CL753.Contig1_All	C2C2-GATA	0.613386
CL11535.Contig1_All	C2C2-GATA	0.534293
Unigene30091_All	C2C2-GATA	0.490197
CL3573.Contig11_All	C2C2-GATA	0.420007
CL11680.Contig3_All	C2C2-GATA	0.387206
CL7769.Contig1_All	C2C2-GATA	0.35483
CL2042.Contig3_All	C2C2-GATA	0.288828
CL6069.Contig4_All	C2C2-GATA	0.240301
CL7043.Contig7_All	C2C2-GATA	0.203337
CL3573.Contig6_All	C2C2-GATA	0.168325
CL11535.Contig2_All	C2C2-GATA	0.141585
CL7043.Contig9_All	C2C2-GATA	-0.0433886
Unigene20222_All	C2C2-GATA	-0.235594
CL8880.Contig1_All	C2C2-GATA	-0.250535
CL7043.Contig5_All	C2C2-GATA	-0.403397
Unigene233_All	C2C2-GATA	-0.413123
CL2042.Contig18_All	C2C2-GATA	-0.553069
CL10676.Contig4_All	C2C2-GATA	-0.630819
CL2042.Contig7_All	C2C2-GATA	-0.669998
CL11680.Contig1_All	C2C2-GATA	-0.692445
CL8336.Contig2_All	C2C2-GATA	-0.819094
CL753.Contig3_All	C2C2-GATA	-0.873905
CL3573.Contig1_All	C2C2-GATA	-0.918177
CL2042.Contig8_All	C2C2-GATA	-0.983487
CL12786.Contig1_All	C2C2-GATA	-1.04509
CL11535.Contig3_All	C2C2-GATA	-1.07304
Unigene227_All	C2C2-GATA	-1.204
CL753.Contig4_All	C2C2-GATA	-1.46314
CL2042.Contig2_All	C2C2-GATA	-1.51879
Unigene30005_All	C2C2-GATA	-1.666
CL4574.Contig4_All	C2C2-GATA	-2.2468
CL3573.Contig4_All	C2C2-GATA	-2.28886
Unigene231_All	C2C2-GATA	-2.53811
CL2042.Contig17_All	C2C2-GATA	-2.78744
CL3573.Contig8_All	C2C2-GATA	-3.21185
CL2042.Contig16_All	C2C2-GATA	-3.75538
CL2042.Contig12_All	C2C2-GATA	-3.78494
Unigene12547_All	C2C2-GATA	-4.00318
Unigene55404_All	C2C2-GATA	-4.09808
Unigene3990_All	C2C2-GATA	-4.26653
Unigene59301_All	C2C2-GATA	-4.31987
CL2042.Contig14_All	C2C2-GATA	-4.80105
Unigene230_All	C2C2-GATA	-5.38647
CL3573.Contig7_All	C2C2-GATA	-6.00115
Unigene11072_All	C2C2-GATA	-8.05366
Unigene7429_All	C2C2-GATA	-9.33495
CL1964.Contig1_All	C2C2-YABBY	NA
CL1844.Contig41_All	C2C2-YABBY	5.04745
Unigene29810_All	C2C2-YABBY	4.99911
CL1844.Contig38_All	C2C2-YABBY	1.81641
Unigene42455_All	C2C2-YABBY	-0.38105
Unigene11491_All	C2C2-YABBY	-0.381192
Unigene36366_All	C2C2-YABBY	-0.45984
CL1844.Contig43_All	C2C2-YABBY	-0.808511
Unigene779_All	C2C2-YABBY	-3.56937
Unigene38446_All	C2C2-YABBY	-3.85245
Unigene35991_All	C2C2-YABBY	-4.15116
Unigene11859_All	C2C2-YABBY	-4.31113
Unigene2054_All	C2C2-YABBY	-4.65192
CL1964.Contig2_All	C2C2-YABBY	-5.21822
Unigene35990_All	C2C2-YABBY	-6.84373
CL8875.Contig5_All	C2H2	#N/A
CL4608.Contig3_All	C2H2	10.7676
CL8875.Contig4_All	C2H2	8.69853
Unigene6953_All	C2H2	7.47878
Unigene21737_All	C2H2	6.8618
CL12229.Contig2_All	C2H2	6.73453
Unigene1959_All	C2H2	5.33296
CL8841.Contig2_All	C2H2	5.26949
Unigene36608_All	C2H2	3.97198
CL4158.Contig3_All	C2H2	3.3772
CL4608.Contig2_All	C2H2	3.21137
Unigene36929_All	C2H2	2.98312
Unigene8802_All	C2H2	2.89715
CL5911.Contig2_All	C2H2	2.76226
Unigene12138_All	C2H2	2.40546
Unigene26654_All	C2H2	2.27684
Unigene30115_All	C2H2	2.26719
CL13570.Contig3_All	C2H2	1.94796
Unigene41113_All	C2H2	1.88091
CL4158.Contig1_All	C2H2	1.71523
Unigene26676_All	C2H2	1.57964
CL6841.Contig5_All	C2H2	1.57782
Unigene12398_All	C2H2	1.38087
Unigene30219_All	C2H2	1.37211
Unigene13718_All	C2H2	1.36995
Unigene23295_All	C2H2	1.35701
CL5827.Contig1_All	C2H2	1.34153
CL12379.Contig2_All	C2H2	1.20173
Unigene8948_All	C2H2	1.11188
CL5929.Contig4_All	C2H2	1.10152
Unigene29375_All	C2H2	1.0171
Unigene32814_All	C2H2	0.901579
Unigene9267_All	C2H2	0.804264
Unigene16988_All	C2H2	0.716749
CL6603.Contig1_All	C2H2	0.644492
CL5827.Contig5_All	C2H2	0.611163
CL5231.Contig9_All	C2H2	0.452934
Unigene26350_All	C2H2	0.223398
CL8841.Contig3_All	C2H2	0.16977
CL5929.Contig1_All	C2H2	0.139034
CL6480.Contig1_All	C2H2	-0.0414194
CL5231.Contig13_All	C2H2	-0.108848
CL5231.Contig12_All	C2H2	-0.156976
CL1294.Contig3_All	C2H2	-0.226677
CL5827.Contig4_All	C2H2	-0.322158
CL6603.Contig2_All	C2H2	-0.325899
CL10426.Contig1_All	C2H2	-0.352499
CL5231.Contig3_All	C2H2	-0.368762
CL5231.Contig7_All	C2H2	-0.540415
CL5231.Contig5_All	C2H2	-0.564883
CL5929.Contig5_All	C2H2	-0.580097
CL5231.Contig11_All	C2H2	-0.639374
CL6442.Contig2_All	C2H2	-0.648216
Unigene26997_All	C2H2	-0.648523
CL10426.Contig2_All	C2H2	-0.791865
CL1294.Contig4_All	C2H2	-0.889805
CL4158.Contig2_All	C2H2	-0.951567
CL5231.Contig8_All	C2H2	-1.15039
CL5231.Contig10_All	C2H2	-1.25748
Unigene7709_All	C2H2	-1.30507
CL5231.Contig6_All	C2H2	-1.35634
CL12229.Contig4_All	C2H2	-1.5722
CL8875.Contig1_All	C2H2	-1.5736
CL5827.Contig3_All	C2H2	-1.62541
CL5231.Contig1_All	C2H2	-1.73533
CL8875.Contig6_All	C2H2	-1.75563
CL1294.Contig1_All	C2H2	-1.88728
CL8875.Contig3_All	C2H2	-1.93147
CL5231.Contig4_All	C2H2	-2.07548
CL5231.Contig2_All	C2H2	-2.40574
CL12229.Contig1_All	C2H2	-2.63357
CL12229.Contig5_All	C2H2	-2.95482
Unigene9781_All	C2H2	-3.06977
CL6841.Contig3_All	C2H2	-3.61438
CL6480.Contig3_All	C2H2	-3.79667
CL5827.Contig2_All	C2H2	-3.82763
CL7658.Contig1_All	C2H2	-4.03796
Unigene27425_All	C2H2	-5.74553
CL7658.Contig2_All	C2H2	-6.07675
CL4762.Contig14_All	C3H	#N/A
CL6010.Contig3_All	C3H	#N/A
CL6010.Contig4_All	C3H	#N/A
Unigene70528_All	C3H	#N/A
Unigene75809_All	C3H	#N/A
Unigene68261_All	C3H	NA
CL1070.Contig6_All	C3H	5.45699
CL2937.Contig2_All	C3H	5.35886
CL1070.Contig1_All	C3H	4.15836
CL6010.Contig1_All	C3H	3.89893
CL4762.Contig8_All	C3H	3.42219
Unigene10436_All	C3H	3.21233
CL8918.Contig2_All	C3H	3.20721
CL7276.Contig3_All	C3H	3.10566
CL7998.Contig2_All	C3H	3.04154
Unigene20884_All	C3H	3.0359
CL7276.Contig4_All	C3H	3.0282
CL1070.Contig9_All	C3H	2.98919
CL1070.Contig8_All	C3H	2.94253
CL1070.Contig3_All	C3H	2.8555
CL1070.Contig4_All	C3H	2.72039
CL8252.Contig3_All	C3H	2.2651
Unigene70525_All	C3H	2.20932
Unigene58078_All	C3H	2.18478
Unigene11975_All	C3H	2.15131
CL4922.Contig1_All	C3H	2.08632
CL2937.Contig1_All	C3H	2.05764
CL6804.Contig2_All	C3H	1.92079
Unigene19728_All	C3H	1.85072
CL2937.Contig4_All	C3H	1.78489
CL4662.Contig2_All	C3H	1.77525
CL2722.Contig3_All	C3H	1.76202
Unigene1009_All	C3H	1.74078
Unigene4475_All	C3H	1.64485
CL6804.Contig1_All	C3H	1.61488
CL3343.Contig2_All	C3H	1.45994
CL1070.Contig7_All	C3H	1.39164
CL285.Contig3_All	C3H	1.3451
CL7276.Contig2_All	C3H	1.32344
Unigene35580_All	C3H	1.25589
CL6388.Contig1_All	C3H	1.20718
CL8667.Contig1_All	C3H	1.1792
CL3343.Contig3_All	C3H	1.11489
CL3150.Contig5_All	C3H	1.10978
CL6184.Contig4_All	C3H	1.02545
CL10474.Contig2_All	C3H	0.983943
CL7746.Contig2_All	C3H	0.959662
CL3343.Contig1_All	C3H	0.922119
Unigene5303_All	C3H	0.823677
CL3150.Contig4_All	C3H	0.745071
CL7255.Contig4_All	C3H	0.744475
CL6804.Contig3_All	C3H	0.639177
CL8918.Contig1_All	C3H	0.590476
CL3150.Contig1_All	C3H	0.570767
CL4762.Contig15_All	C3H	0.50685
CL6010.Contig5_All	C3H	0.496956
CL6184.Contig3_All	C3H	0.471859
CL6351.Contig1_All	C3H	0.468736
CL7255.Contig6_All	C3H	0.465478
Unigene36371_All	C3H	0.451509
Unigene33067_All	C3H	0.44538
CL6184.Contig2_All	C3H	0.434144
CL7998.Contig4_All	C3H	0.403483
CL4769.Contig2_All	C3H	0.387468
CL8252.Contig1_All	C3H	0.353027
CL4823.Contig1_All	C3H	0.265231
Unigene17612_All	C3H	0.240311
Unigene35848_All	C3H	0.224818
CL6010.Contig2_All	C3H	0.177327
CL7681.Contig2_All	C3H	0.168088
CL7255.Contig8_All	C3H	0.154909
CL7746.Contig1_All	C3H	0.114961
CL6198.Contig1_All	C3H	0.0944538
CL6597.Contig20_All	C3H	0.0926472
CL6184.Contig6_All	C3H	0.0879498
CL4762.Contig10_All	C3H	0.0845753
CL12262.Contig2_All	C3H	0.0306297
Unigene30078_All	C3H	-0.0111438
CL4826.Contig1_All	C3H	-0.0259517
Unigene35579_All	C3H	-0.0347496
CL6198.Contig2_All	C3H	-0.0688127
CL7998.Contig3_All	C3H	-0.0741115
CL4762.Contig18_All	C3H	-0.127331
CL10749.Contig2_All	C3H	-0.137285
CL2937.Contig3_All	C3H	-0.197418
CL4762.Contig7_All	C3H	-0.220488
CL2722.Contig6_All	C3H	-0.296275
CL6597.Contig21_All	C3H	-0.356796
CL10749.Contig1_All	C3H	-0.368443
Unigene9073_All	C3H	-0.396146
CL10474.Contig1_All	C3H	-0.411266
CL6198.Contig3_All	C3H	-0.487054
CL7276.Contig1_All	C3H	-0.572053
CL7255.Contig1_All	C3H	-0.617842
CL4762.Contig3_All	C3H	-0.657122
CL2722.Contig4_All	C3H	-0.670186
Unigene29334_All	C3H	-0.68513
CL2722.Contig1_All	C3H	-0.6971
CL7255.Contig5_All	C3H	-0.710101
Unigene35626_All	C3H	-0.710378
Unigene1411_All	C3H	-0.78994
CL6184.Contig5_All	C3H	-0.864105
CL8667.Contig2_All	C3H	-0.876856
CL4762.Contig12_All	C3H	-0.998666
Unigene10370_All	C3H	-1.03539
CL4762.Contig16_All	C3H	-1.06145
CL2722.Contig2_All	C3H	-1.067
Unigene13199_All	C3H	-1.10834
CL1528.Contig17_All	C3H	-1.13044
Unigene33046_All	C3H	-1.1688
Unigene20736_All	C3H	-1.17317
CL4762.Contig1_All	C3H	-1.18732
CL4762.Contig11_All	C3H	-1.22542
CL11504.Contig2_All	C3H	-1.23394
CL7255.Contig3_All	C3H	-1.33815
CL8252.Contig4_All	C3H	-1.43435
CL8918.Contig3_All	C3H	-1.46304
CL7255.Contig2_All	C3H	-1.47058
CL8252.Contig2_All	C3H	-1.48731
CL7255.Contig7_All	C3H	-1.51207
CL6010.Contig8_All	C3H	-1.53467
CL1070.Contig5_All	C3H	-1.54133
Unigene35853_All	C3H	-1.64995
CL6184.Contig1_All	C3H	-1.79178
CL2722.Contig5_All	C3H	-1.92265
CL7276.Contig5_All	C3H	-1.95507
CL4922.Contig2_All	C3H	-2.19595
CL6010.Contig6_All	C3H	-2.32369
CL7998.Contig5_All	C3H	-2.48422
CL4922.Contig3_All	C3H	-2.75074
CL7998.Contig7_All	C3H	-2.76324
CL4826.Contig2_All	C3H	-3.10044
CL7276.Contig6_All	C3H	-3.25906
CL6388.Contig2_All	C3H	-3.31752
Unigene75808_All	C3H	-3.36702
Unigene13200_All	C3H	-3.52706
Unigene62119_All	C3H	-3.63005
Unigene73497_All	C3H	-3.63005
CL7998.Contig6_All	C3H	-3.69442
Unigene70527_All	C3H	-3.70957
Unigene72548_All	C3H	-4.04509
CL4762.Contig13_All	C3H	-4.04689
CL4762.Contig4_All	C3H	-4.12629
CL4826.Contig3_All	C3H	-4.2294
CL3343.Contig4_All	C3H	-4.29221
Unigene72689_All	C3H	-4.51498
CL6351.Contig2_All	C3H	-4.56611
CL4762.Contig5_All	C3H	-4.66685
Unigene72252_All	C3H	-5.29302
CL7998.Contig1_All	C3H	-5.46732
Unigene70524_All	C3H	-6.13764
CL6010.Contig7_All	C3H	-6.31823
CL1070.Contig2_All	C3H	-6.44392
CL4762.Contig6_All	C3H	-6.83299
Unigene70526_All	C3H	-8.14207
CL4762.Contig17_All	C3H	-8.33585
CL4762.Contig2_All	C3H	-8.33585
CL4762.Contig9_All	C3H	-9.25167
CL1528.Contig9_All	C3H	-10.1754
CL7276.Contig7_All	C3H	-12.9106
CL6525.Contig5_All	CPP	#N/A
Unigene35218_All	CPP	3.96888
CL6525.Contig9_All	CPP	3.94631
Unigene7338_All	CPP	3.74957
Unigene13669_All	CPP	3.61949
CL6525.Contig3_All	CPP	3.37975
CL6525.Contig14_All	CPP	2.82695
Unigene6980_All	CPP	2.52936
CL6110.Contig5_All	CPP	2.41502
CL6110.Contig7_All	CPP	2.1468
Unigene5745_All	CPP	1.86905
CL6525.Contig7_All	CPP	1.27656
Unigene10254_All	CPP	0.709832
CL6110.Contig8_All	CPP	0.686658
CL6525.Contig12_All	CPP	0.135464
Unigene6186_All	CPP	-0.3368
CL6525.Contig8_All	CPP	-0.685078
Unigene16534_All	CPP	-0.765177
Unigene7821_All	CPP	-0.808022
CL6525.Contig6_All	CPP	-0.834272
CL6525.Contig13_All	CPP	-0.986941
Unigene10832_All	CPP	-1.54625
CL6525.Contig1_All	CPP	-2.34123
CL6525.Contig2_All	CPP	-3.81269
Unigene5007_All	CPP	-4.01264
CL6525.Contig16_All	CPP	-5.432
CL4999.Contig7_All	CPP	-10.3898
CL11111.Contig2_All	CSD	#N/A
CL2880.Contig1_All	CSD	NA
Unigene77406_All	CSD	NA
CL2880.Contig3_All	CSD	2.58878
CL2880.Contig2_All	CSD	0.694062
CL11111.Contig1_All	CSD	-0.125432
CL6875.Contig3_All	DBP	#N/A
CL6875.Contig4_All	DBP	-0.415793
CL6875.Contig6_All	DBP	-0.981768
Unigene72820_All	E2F-DP	#N/A
Unigene34175_All	E2F-DP	6.59877
Unigene58278_All	E2F-DP	5.14309
CL12214.Contig7_All	E2F-DP	4.3704
Unigene35671_All	E2F-DP	3.97558
CL12277.Contig1_All	E2F-DP	1.63223
Unigene4633_All	E2F-DP	1.55055
CL6915.Contig8_All	E2F-DP	1.47096
CL5515.Contig3_All	E2F-DP	1.18664
CL6915.Contig1_All	E2F-DP	1.00228
CL6915.Contig4_All	E2F-DP	0.239364
CL6915.Contig2_All	E2F-DP	0.191048
CL12277.Contig2_All	E2F-DP	0.0838925
CL12277.Contig3_All	E2F-DP	0.0168311
CL12214.Contig3_All	E2F-DP	-1.09146
CL6915.Contig5_All	E2F-DP	-1.15886
CL5515.Contig1_All	E2F-DP	-1.62907
CL6915.Contig6_All	E2F-DP	-1.99133
CL6915.Contig7_All	E2F-DP	-2.37159
CL6915.Contig3_All	E2F-DP	-3.69481
CL5515.Contig4_All	E2F-DP	-4.20554
Unigene80547_All	EIL	NA
CL2479.Contig8_All	EIL	6.42381
CL2479.Contig5_All	EIL	3.3728
CL2479.Contig7_All	EIL	2.74649
Unigene33617_All	EIL	1.67007
CL2759.Contig5_All	EIL	1.60355
CL2759.Contig3_All	EIL	1.07864
Unigene33560_All	EIL	0.613894
Unigene16637_All	EIL	0.482651
CL2759.Contig2_All	EIL	0.081305
CL5955.Contig1_All	EIL	0.0510267
CL5955.Contig2_All	EIL	0.024349
Unigene13207_All	EIL	-0.315243
CL5955.Contig4_All	EIL	-0.516162
CL5955.Contig3_All	EIL	-1.74226
CL2759.Contig4_All	EIL	-1.86138
CL2479.Contig4_All	EIL	-2.39256
CL2759.Contig1_All	EIL	-3.04957
Unigene79078_All	EIL	-4.74553
CL1313.Contig6_All	FAR1	#N/A
CL3118.Contig2_All	FAR1	#N/A
CL4758.Contig2_All	FAR1	#N/A
CL4758.Contig20_All	FAR1	#N/A
CL4758.Contig4_All	FAR1	#N/A
CL4758.Contig5_All	FAR1	#N/A
Unigene5080_All	FAR1	#N/A
Unigene71341_All	FAR1	#N/A
Unigene9446_All	FAR1	#N/A
CL4758.Contig3_All	FAR1	NA
CL4758.Contig18_All	FAR1	7.95806
Unigene19504_All	FAR1	7.42121
Unigene5227_All	FAR1	5.04969
CL12683.Contig8_All	FAR1	4.08665
Unigene21607_All	FAR1	3.76226
Unigene69485_All	FAR1	3.23399
Unigene2180_All	FAR1	2.93544
CL1061.Contig7_All	FAR1	2.38548
Unigene14432_All	FAR1	2.32579
CL3118.Contig3_All	FAR1	2.27963
CL12683.Contig6_All	FAR1	2.05378
CL3486.Contig6_All	FAR1	1.60787
Unigene14798_All	FAR1	1.51413
CL8852.Contig2_All	FAR1	1.25036
CL3118.Contig4_All	FAR1	1.19216
CL4917.Contig3_All	FAR1	1.08839
CL661.Contig2_All	FAR1	1.08199
CL661.Contig4_All	FAR1	1.07911
Unigene12392_All	FAR1	0.951092
CL6134.Contig2_All	FAR1	0.822445
CL4758.Contig15_All	FAR1	0.805897
Unigene26366_All	FAR1	0.761645
Unigene36236_All	FAR1	0.685591
Unigene30774_All	FAR1	0.68181
CL8889.Contig1_All	FAR1	0.677132
CL8547.Contig2_All	FAR1	0.665209
CL6704.Contig2_All	FAR1	0.588319
CL3486.Contig4_All	FAR1	0.576642
CL661.Contig1_All	FAR1	0.573699
Unigene36459_All	FAR1	0.511649
CL8547.Contig1_All	FAR1	0.493199
CL3118.Contig7_All	FAR1	0.466388
CL12683.Contig4_All	FAR1	0.441611
CL4917.Contig1_All	FAR1	0.412165
CL8588.Contig1_All	FAR1	0.405048
CL1192.Contig1_All	FAR1	0.395493
CL10443.Contig2_All	FAR1	0.292713
Unigene6654_All	FAR1	0.261263
CL5981.Contig2_All	FAR1	0.241938
CL3118.Contig6_All	FAR1	0.236845
CL1061.Contig3_All	FAR1	0.215326
CL4917.Contig2_All	FAR1	0.201616
CL8588.Contig2_All	FAR1	0.189006
CL4758.Contig7_All	FAR1	0.169199
CL8889.Contig2_All	FAR1	0.147554
CL3486.Contig5_All	FAR1	0.137231
CL6002.Contig2_All	FAR1	0.0990892
Unigene1152_All	FAR1	0.0714114
CL1061.Contig8_All	FAR1	0.051382
CL11900.Contig7_All	FAR1	0.0307329
CL5981.Contig1_All	FAR1	0.0123366
CL12239.Contig2_All	FAR1	-0.0114389
Unigene33353_All	FAR1	-0.0633429
CL1313.Contig5_All	FAR1	-0.117049
CL1061.Contig11_All	FAR1	-0.148468
Unigene3671_All	FAR1	-0.158068
CL12239.Contig1_All	FAR1	-0.18263
CL3486.Contig1_All	FAR1	-0.189665
Unigene33340_All	FAR1	-0.384015
CL12239.Contig3_All	FAR1	-0.451117
Unigene7976_All	FAR1	-0.451294
Unigene11415_All	FAR1	-0.552662
Unigene29753_All	FAR1	-0.581539
CL1061.Contig6_All	FAR1	-0.616508
CL4758.Contig14_All	FAR1	-0.648782
Unigene11363_All	FAR1	-0.701709
CL6704.Contig1_All	FAR1	-0.751617
Unigene9397_All	FAR1	-0.763233
CL6002.Contig1_All	FAR1	-0.827095
CL4758.Contig6_All	FAR1	-0.871505
CL1313.Contig2_All	FAR1	-0.928107
CL6134.Contig4_All	FAR1	-0.97454
CL12239.Contig4_All	FAR1	-0.997947
CL1313.Contig1_All	FAR1	-1.01399
CL5981.Contig3_All	FAR1	-1.06369
CL1061.Contig2_All	FAR1	-1.1156
CL1116.Contig2_All	FAR1	-1.16646
CL1116.Contig1_All	FAR1	-1.17312
CL12956.Contig1_All	FAR1	-1.18449
Unigene36040_All	FAR1	-1.31619
Unigene27993_All	FAR1	-1.37598
CL1313.Contig3_All	FAR1	-1.38111
CL3486.Contig3_All	FAR1	-1.42023
CL12239.Contig5_All	FAR1	-1.47855
Unigene1443_All	FAR1	-1.55507
CL1061.Contig1_All	FAR1	-1.58048
Unigene43528_All	FAR1	-1.60287
Unigene23000_All	FAR1	-2.01674
CL8889.Contig5_All	FAR1	-2.14017
CL3486.Contig2_All	FAR1	-2.22918
Unigene4033_All	FAR1	-2.27428
CL4758.Contig13_All	FAR1	-2.34018
CL6704.Contig3_All	FAR1	-2.50133
CL1061.Contig5_All	FAR1	-2.71114
Unigene41767_All	FAR1	-2.94552
CL1313.Contig4_All	FAR1	-3.39559
Unigene23002_All	FAR1	-4.17425
CL1061.Contig10_All	FAR1	-4.92087
CL4758.Contig12_All	FAR1	-5.3547
Unigene71340_All	FAR1	-5.60519
CL4758.Contig19_All	FAR1	-6.49828
Unigene7375_All	FAR1	-7.45329
CL1292.Contig1_All	FAR1	-7.53694
Unigene4231_All	FAR1	-8.11623
CL8889.Contig3_All	FAR1	-8.7741
CL3118.Contig1_All	FAR1	-9.54103
CL1192.Contig2_All	FAR1	-10.3044
Unigene13674_All	FAR1	-11.5997
CL13436.Contig2_All	FHA	NA
CL6668.Contig2_All	FHA	3.61508
CL11087.Contig2_All	FHA	3.21588
CL10074.Contig2_All	FHA	1.99542
CL12597.Contig1_All	FHA	1.91605
CL8930.Contig5_All	FHA	1.88875
CL12597.Contig3_All	FHA	1.85939
Unigene39774_All	FHA	1.6374
CL1273.Contig3_All	FHA	1.26058
CL11087.Contig3_All	FHA	1.00039
CL12597.Contig2_All	FHA	0.937865
CL10074.Contig1_All	FHA	0.865013
CL8930.Contig3_All	FHA	0.703009
CL2815.Contig2_All	FHA	0.684857
CL11087.Contig1_All	FHA	0.612926
CL5596.Contig3_All	FHA	0.594773
CL5596.Contig1_All	FHA	0.548525
CL11434.Contig2_All	FHA	0.485495
Unigene205_All	FHA	0.473562
CL2815.Contig1_All	FHA	0.409017
CL6303.Contig1_All	FHA	0.397169
CL13436.Contig1_All	FHA	0.334838
CL6668.Contig1_All	FHA	0.224875
CL2343.Contig1_All	FHA	0.199413
CL8930.Contig2_All	FHA	0.18002
Unigene29366_All	FHA	0.0961817
CL11434.Contig1_All	FHA	0.0558672
CL11087.Contig4_All	FHA	0.0417727
CL2815.Contig6_All	FHA	-0.00449052
Unigene16777_All	FHA	-0.655145
CL6668.Contig4_All	FHA	-0.667566
Unigene59871_All	FHA	-0.6947
CL1273.Contig6_All	FHA	-1.01437
CL2785.Contig7_All	FHA	-1.09497
CL2785.Contig1_All	FHA	-1.38496
Unigene58038_All	FHA	-1.54588
CL2785.Contig4_All	FHA	-1.85115
CL6303.Contig2_All	FHA	-2.1484
CL3127.Contig5_All	FHA	-2.28453
CL2343.Contig2_All	FHA	-2.6192
CL8930.Contig4_All	FHA	-2.79429
CL2785.Contig5_All	FHA	-3.33824
CL2815.Contig3_All	FHA	-4.08066
CL1273.Contig9_All	FHA	-4.19071
CL6668.Contig7_All	FHA	-4.3592
Unigene79343_All	FHA	-5.85245
Unigene42748_All	FHA	-6.42152
Unigene74426_All	FHA	-7.25454
CL2815.Contig5_All	FHA	-8.821
CL2513.Contig3_All	G2-like	#N/A
CL5113.Contig22_All	G2-like	#N/A
CL2375.Contig6_All	G2-like	NA
CL4898.Contig2_All	G2-like	NA
Unigene75439_All	G2-like	NA
CL3263.Contig2_All	G2-like	9.3345
CL3263.Contig4_All	G2-like	8.1347
CL984.Contig6_All	G2-like	8.02433
CL3263.Contig1_All	G2-like	7.74971
CL11266.Contig2_All	G2-like	7.28403
CL3263.Contig3_All	G2-like	6.88023
CL984.Contig1_All	G2-like	6.4678
CL13487.Contig7_All	G2-like	5.88943
CL5113.Contig17_All	G2-like	5.82368
CL5142.Contig3_All	G2-like	5.76587
CL6808.Contig5_All	G2-like	4.97004
CL8690.Contig1_All	G2-like	4.19627
CL5113.Contig19_All	G2-like	3.10742
CL787.Contig5_All	G2-like	2.188
CL12097.Contig1_All	G2-like	1.95551
Unigene17848_All	G2-like	1.7275
CL5113.Contig6_All	G2-like	1.68557
CL7133.Contig4_All	G2-like	1.55664
CL12097.Contig2_All	G2-like	1.55609
CL1358.Contig1_All	G2-like	1.53011
CL7611.Contig1_All	G2-like	1.49884
CL5113.Contig16_All	G2-like	1.43995
Unigene26507_All	G2-like	1.27684
CL984.Contig19_All	G2-like	1.1869
CL13169.Contig5_All	G2-like	1.17214
CL5113.Contig11_All	G2-like	1.09902
CL12097.Contig4_All	G2-like	1.05719
Unigene36477_All	G2-like	1.0102
CL5855.Contig4_All	G2-like	1.00715
CL5142.Contig2_All	G2-like	0.99578
CL4898.Contig1_All	G2-like	0.83454
CL6808.Contig1_All	G2-like	0.823837
Unigene33139_All	G2-like	0.734294
CL618.Contig3_All	G2-like	0.700008
Unigene58240_All	G2-like	0.500673
CL11310.Contig1_All	G2-like	0.451733
CL2513.Contig5_All	G2-like	0.450907
CL984.Contig18_All	G2-like	0.44679
Unigene26123_All	G2-like	0.407641
Unigene9535_All	G2-like	0.333485
CL787.Contig2_All	G2-like	0.23783
Unigene26124_All	G2-like	0.191943
CL312.Contig1_All	G2-like	0.12952
CL2375.Contig1_All	G2-like	-0.0442458
Unigene42057_All	G2-like	-0.0562012
Unigene22899_All	G2-like	-0.0797275
Unigene22900_All	G2-like	-0.102589
Unigene1796_All	G2-like	-0.12596
CL8177.Contig5_All	G2-like	-0.306038
CL13169.Contig2_All	G2-like	-0.308471
CL1358.Contig2_All	G2-like	-0.426456
Unigene20011_All	G2-like	-0.550594
CL5855.Contig1_All	G2-like	-0.592643
CL787.Contig6_All	G2-like	-0.626667
CL5855.Contig2_All	G2-like	-0.635123
CL12627.Contig1_All	G2-like	-0.830615
Unigene71272_All	G2-like	-0.974483
CL8177.Contig3_All	G2-like	-1.10426
CL10324.Contig2_All	G2-like	-1.18926
Unigene38697_All	G2-like	-1.19049
CL2375.Contig2_All	G2-like	-1.19187
Unigene26182_All	G2-like	-1.34404
CL312.Contig3_All	G2-like	-1.35721
CL5113.Contig21_All	G2-like	-1.41483
CL7133.Contig1_All	G2-like	-1.43312
CL787.Contig8_All	G2-like	-1.58097
CL2513.Contig6_All	G2-like	-1.58431
CL5855.Contig3_All	G2-like	-1.63982
CL2513.Contig10_All	G2-like	-1.6634
CL12097.Contig5_All	G2-like	-1.67208
Unigene70722_All	G2-like	-1.96827
Unigene8850_All	G2-like	-1.97937
CL12097.Contig3_All	G2-like	-2.03166
CL8177.Contig1_All	G2-like	-2.31159
Unigene72837_All	G2-like	-2.85245
Unigene1797_All	G2-like	-2.8597
CL7611.Contig5_All	G2-like	-3.19046
CL5113.Contig8_All	G2-like	-3.26168
Unigene26183_All	G2-like	-3.26986
Unigene14196_All	G2-like	-3.49255
CL3879.Contig4_All	G2-like	-3.86495
CL7133.Contig3_All	G2-like	-4.06132
CL312.Contig2_All	G2-like	-4.10401
Unigene75901_All	G2-like	-4.21502
Unigene3906_All	G2-like	-4.76525
CL5113.Contig3_All	G2-like	-5.39716
Unigene73359_All	G2-like	-6.13255
Unigene8549_All	G2-like	-7.94535
CL2513.Contig7_All	G2-like	-7.97299
CL2513.Contig1_All	G2-like	-8.04148
CL984.Contig21_All	G2-like	-9.16345
CL4646.Contig3_All	GeBP	#N/A
CL9709.Contig1_All	GeBP	5.95491
CL9709.Contig2_All	GeBP	3.53987
CL4646.Contig1_All	GeBP	3.22798
Unigene13874_All	GeBP	2.20651
CL1391.Contig1_All	GeBP	1.51938
CL1112.Contig3_All	GeBP	0.975705
CL1391.Contig4_All	GeBP	0.824324
CL1112.Contig2_All	GeBP	0.724284
CL11728.Contig1_All	GeBP	0.693382
CL1112.Contig1_All	GeBP	-1.0635
CL4646.Contig2_All	GeBP	-2.22656
CL1391.Contig3_All	GeBP	-2.44055
CL11728.Contig2_All	GeBP	-4.06347
CL2981.Contig2_All	GRAS	NA
Unigene40305_All	GRAS	NA
Unigene40695_All	GRAS	NA
Unigene66396_All	GRAS	NA
Unigene67911_All	GRAS	NA
Unigene67912_All	GRAS	NA
Unigene68099_All	GRAS	NA
Unigene68444_All	GRAS	NA
Unigene76592_All	GRAS	NA
Unigene76593_All	GRAS	NA
Unigene13498_All	GRAS	8.33714
CL10603.Contig3_All	GRAS	7.31451
CL4795.Contig4_All	GRAS	6.13672
Unigene1584_All	GRAS	4.34997
Unigene1626_All	GRAS	4.24031
Unigene39139_All	GRAS	3.95491
CL2284.Contig1_All	GRAS	3.94595
CL10603.Contig1_All	GRAS	3.65821
CL12313.Contig1_All	GRAS	3.63858
Unigene59246_All	GRAS	3.53987
Unigene29632_All	GRAS	3.37714
Unigene70370_All	GRAS	3.27684
Unigene10803_All	GRAS	3.10094
Unigene20103_All	GRAS	2.99324
Unigene33168_All	GRAS	2.85848
CL829.Contig3_All	GRAS	2.37703
Unigene744_All	GRAS	2.25976
Unigene29589_All	GRAS	2.13777
CL2284.Contig3_All	GRAS	1.97185
Unigene59358_All	GRAS	1.95491
Unigene16403_All	GRAS	1.88063
Unigene36191_All	GRAS	1.87264
CL7872.Contig3_All	GRAS	1.86271
CL2284.Contig4_All	GRAS	1.79665
CL11885.Contig1_All	GRAS	1.61667
Unigene23633_All	GRAS	1.55456
CL12975.Contig4_All	GRAS	1.21826
CL12768.Contig5_All	GRAS	1.21662
CL12768.Contig7_All	GRAS	1.12276
CL12313.Contig2_All	GRAS	1.04873
Unigene65380_All	GRAS	0.954909
Unigene16661_All	GRAS	0.943768
CL12768.Contig4_All	GRAS	0.932095
CL829.Contig2_All	GRAS	0.79252
Unigene17135_All	GRAS	0.742176
Unigene25198_All	GRAS	0.539871
CL11885.Contig2_All	GRAS	0.512617
Unigene1351_All	GRAS	0.386144
Unigene23697_All	GRAS	0.319637
CL2284.Contig7_All	GRAS	0.28443
CL7872.Contig1_All	GRAS	0.0500091
CL6104.Contig2_All	GRAS	-0.130253
Unigene33001_All	GRAS	-0.175665
CL12975.Contig7_All	GRAS	-0.185545
CL9664.Contig2_All	GRAS	-0.198786
CL12975.Contig5_All	GRAS	-0.233641
CL12768.Contig2_All	GRAS	-0.327554
CL2284.Contig2_All	GRAS	-0.364732
CL12975.Contig6_All	GRAS	-0.464986
CL2284.Contig6_All	GRAS	-0.495368
CL6104.Contig1_All	GRAS	-0.584336
CL12768.Contig1_All	GRAS	-0.719812
Unigene33029_All	GRAS	-0.722646
CL4795.Contig1_All	GRAS	-0.980747
Unigene20517_All	GRAS	-1.03361
CL2284.Contig9_All	GRAS	-1.21947
CL9664.Contig1_All	GRAS	-1.24143
CL829.Contig1_All	GRAS	-1.9207
Unigene31725_All	GRAS	-2.04509
Unigene30324_All	GRAS	-2.41855
Unigene29427_All	GRAS	-2.57556
CL7872.Contig2_All	GRAS	-2.60983
CL6244.Contig1_All	GRAS	-2.69152
CL13654.Contig2_All	GRAS	-3.01841
CL4795.Contig3_All	GRAS	-3.0885
CL13654.Contig3_All	GRAS	-3.10779
CL12768.Contig6_All	GRAS	-3.15123
CL4795.Contig2_All	GRAS	-3.48223
Unigene37605_All	GRAS	-3.68895
CL6244.Contig2_All	GRAS	-3.90196
CL12975.Contig3_All	GRAS	-4.01561
Unigene31138_All	GRAS	-4.0191
CL2981.Contig3_All	GRAS	-4.1924
CL12975.Contig1_All	GRAS	-4.43153
Unigene23773_All	GRAS	-7.17437
CL12975.Contig2_All	GRAS	-8.5075
CL2284.Contig8_All	GRAS	-11.4671
Unigene58764_All	GRF	#N/A
CL8333.Contig1_All	GRF	12.2412
Unigene17544_All	GRF	9.08677
CL9369.Contig3_All	GRF	6.75096
CL8333.Contig5_All	GRF	4.87139
Unigene27199_All	GRF	4.52566
CL10137.Contig1_All	GRF	3.17734
Unigene35596_All	GRF	3.16546
CL10137.Contig2_All	GRF	2.27377
CL8333.Contig7_All	GRF	1.14726
Unigene5670_All	GRF	1.03998
CL2490.Contig1_All	GRF	0.281267
CL3285.Contig1_All	GRF	-0.301452
CL8333.Contig6_All	GRF	-2.87049
Unigene13312_All	HB	12.3203
CL11756.Contig1_All	HB	11.2391
CL6652.Contig2_All	HB	5.93513
CL10386.Contig2_All	HB	1.77085
Unigene29829_All	HB	0.895203
CL5790.Contig1_All	HB	0.0547837
CL8023.Contig1_All	HB	-0.0415062
CL4380.Contig5_All	HB	-0.720234
CL5790.Contig3_All	HB	-0.924132
CL4380.Contig7_All	HB	-0.981988
CL4380.Contig1_All	HB	-3.23945
CL4380.Contig2_All	HB	-4.07496
Unigene10080_All	HRT	-0.0201255
Unigene6443_All	HRT	-0.171083
Unigene12494_All	HRT	-0.214377
CL5123.Contig14_All	HSF	#N/A
CL5123.Contig2_All	HSF	#N/A
CL5123.Contig3_All	HSF	#N/A
Unigene60489_All	HSF	#N/A
CL5123.Contig1_All	HSF	NA
CL5123.Contig8_All	HSF	NA
Unigene60490_All	HSF	9.61223
Unigene18391_All	HSF	5.45685
CL3059.Contig33_All	HSF	4.21914
Unigene10733_All	HSF	3.03492
CL8704.Contig2_All	HSF	3.02071
CL13524.Contig3_All	HSF	2.771
CL436.Contig1_All	HSF	2.7111
CL3059.Contig32_All	HSF	1.99408
CL5777.Contig9_All	HSF	1.86727
CL6358.Contig4_All	HSF	1.57714
CL436.Contig3_All	HSF	1.52251
Unigene17030_All	HSF	1.38106
CL13524.Contig2_All	HSF	1.26935
CL13524.Contig1_All	HSF	1.16043
Unigene60494_All	HSF	1.09852
Unigene60492_All	HSF	0.757279
CL10458.Contig3_All	HSF	0.61079
Unigene9432_All	HSF	0.309242
Unigene4823_All	HSF	0.239389
Unigene17055_All	HSF	0.197212
CL10458.Contig1_All	HSF	0.133473
Unigene25677_All	HSF	-0.0216238
Unigene972_All	HSF	-0.208002
CL6398.Contig2_All	HSF	-0.392179
CL6358.Contig2_All	HSF	-0.442259
CL682.Contig1_All	HSF	-0.644334
Unigene25676_All	HSF	-0.762366
CL682.Contig3_All	HSF	-0.918552
CL5823.Contig2_All	HSF	-0.966284
CL11175.Contig5_All	HSF	-1.27163
Unigene5108_All	HSF	-1.39322
Unigene20016_All	HSF	-1.62587
CL5777.Contig1_All	HSF	-1.68655
Unigene25679_All	HSF	-1.75208
Unigene9835_All	HSF	-1.82046
CL5123.Contig10_All	HSF	-1.83804
CL11175.Contig3_All	HSF	-2.31143
CL5777.Contig3_All	HSF	-2.4635
CL6398.Contig1_All	HSF	-3.61017
Unigene70562_All	HSF	-3.81078
Unigene46093_All	HSF	-3.85245
Unigene6237_All	HSF	-4.25298
Unigene26403_All	HSF	-4.2597
Unigene26404_All	HSF	-4.35828
Unigene25684_All	HSF	-5.00581
Unigene10842_All	HSF	-5.06301
CL12670.Contig1_All	HSF	-5.08203
CL11175.Contig4_All	HSF	-6.04585
CL12670.Contig2_All	HSF	-6.54238
Unigene60493_All	HSF	-7.08225
CL11175.Contig2_All	HSF	-7.29853
CL5123.Contig5_All	HSF	-7.72119
Unigene60491_All	HSF	-8.01824
CL11175.Contig1_All	HSF	-8.68664
Unigene9938_All	HSF	-9.57604
Unigene7581_All	HSF	-9.81655
CL5123.Contig9_All	HSF	-10.2381
Unigene26481_All	LFY	3.38787
CL5163.Contig5_All	LIM	9.89261
CL5163.Contig4_All	LIM	8.94268
CL5163.Contig1_All	LIM	2.37179
CL7582.Contig4_All	LIM	2.32346
CL5718.Contig16_All	LIM	2.27956
Unigene1116_All	LIM	1.96839
CL5163.Contig3_All	LIM	1.12094
CL5163.Contig9_All	LIM	0.873194
CL5163.Contig8_All	LIM	0.864559
CL4965.Contig3_All	LIM	0.784392
CL4965.Contig1_All	LIM	0.510583
CL5718.Contig7_All	LIM	0.332478
CL12528.Contig1_All	LIM	0.306442
CL5718.Contig6_All	LIM	0.215776
CL7582.Contig1_All	LIM	0.0259316
CL7582.Contig2_All	LIM	-0.0529002
CL3692.Contig1_All	LIM	-0.18855
CL5163.Contig2_All	LIM	-0.215531
CL5163.Contig7_All	LIM	-0.389561
CL5163.Contig6_All	LIM	-0.626883
CL4965.Contig2_All	LIM	-0.774217
CL7582.Contig3_All	LIM	-1.75652
CL3692.Contig8_All	LIM	-2.20369
CL5163.Contig10_All	LIM	-2.32329
CL3692.Contig9_All	LIM	-2.40235
CL3692.Contig4_All	LIM	-3.44289
CL5718.Contig9_All	LIM	-3.78278
CL5718.Contig14_All	LIM	-4.61411
CL5718.Contig13_All	LIM	-4.88404
CL3692.Contig7_All	LIM	-9.01709
CL12329.Contig1_All	LOB	#N/A
Unigene39991_All	LOB	NA
Unigene60377_All	LOB	NA
CL7232.Contig2_All	LOB	9.30018
Unigene15231_All	LOB	9.23192
CL2165.Contig1_All	LOB	9.1027
CL7232.Contig3_All	LOB	8.83026
CL7232.Contig1_All	LOB	8.53173
CL1755.Contig1_All	LOB	7.26379
Unigene17791_All	LOB	7.20284
CL10631.Contig1_All	LOB	6.75917
CL12329.Contig2_All	LOB	6.20284
CL1755.Contig2_All	LOB	6.02095
Unigene17680_All	LOB	5.49407
CL8123.Contig2_All	LOB	5.26219
Unigene28555_All	LOB	4.8618
CL7032.Contig1_All	LOB	4.59565
Unigene12963_All	LOB	4.53987
CL2165.Contig2_All	LOB	4.51195
CL7032.Contig2_All	LOB	4.32751
CL7032.Contig3_All	LOB	4.27064
Unigene36849_All	LOB	4.20284
Unigene14813_All	LOB	4.04237
CL8123.Contig1_All	LOB	3.99672
CL4871.Contig3_All	LOB	3.94345
CL4960.Contig1_All	LOB	2.99802
CL10631.Contig2_All	LOB	2.6686
CL4871.Contig2_All	LOB	2.62158
CL4960.Contig2_All	LOB	2.60065
CL4871.Contig1_All	LOB	2.54446
Unigene27169_All	LOB	2.02891
Unigene14295_All	LOB	-0.238325
Unigene23309_All	LOB	-0.643729
Unigene11632_All	LOB	-1.62428
Unigene24783_All	LOB	-5.47136
CL4720.Contig5_All	MADS	#N/A
CL4720.Contig8_All	MADS	#N/A
Unigene11858_All	MADS	#N/A
Unigene5149_All	MADS	#N/A
CL7054.Contig3_All	MADS	NA
Unigene45206_All	MADS	NA
Unigene56507_All	MADS	NA
Unigene73915_All	MADS	NA
Unigene78698_All	MADS	NA
Unigene3895_All	MADS	7.14963
CL9766.Contig2_All	MADS	5.50827
Unigene27336_All	MADS	5.44676
Unigene23460_All	MADS	5.25338
Unigene37553_All	MADS	4.65535
CL9766.Contig4_All	MADS	3.84196
Unigene21082_All	MADS	3.61787
Unigene24566_All	MADS	3.53987
Unigene30064_All	MADS	2.96279
Unigene20146_All	MADS	2.41434
CL5407.Contig1_All	MADS	2.14362
CL9766.Contig3_All	MADS	1.55414
CL5407.Contig2_All	MADS	1.32835
CL9766.Contig1_All	MADS	1.2964
CL863.Contig5_All	MADS	1.21796
Unigene30594_All	MADS	1.1773
CL13292.Contig1_All	MADS	0.965901
Unigene21002_All	MADS	0.816671
Unigene60955_All	MADS	0.475393
Unigene42025_All	MADS	0.392999
Unigene2342_All	MADS	0.276837
CL7055.Contig3_All	MADS	0.171865
CL4720.Contig9_All	MADS	0.0909921
CL1095.Contig2_All	MADS	0.0660975
Unigene14024_All	MADS	0.0389731
CL13611.Contig1_All	MADS	0.0116684
CL7054.Contig2_All	MADS	0.00832841
Unigene13924_All	MADS	-0.109991
Unigene11757_All	MADS	-0.37204
CL4720.Contig3_All	MADS	-0.503622
Unigene23273_All	MADS	-0.530518
Unigene20932_All	MADS	-0.729589
CL4720.Contig1_All	MADS	-0.746409
Unigene5281_All	MADS	-0.755184
Unigene10331_All	MADS	-1.04781
CL4720.Contig7_All	MADS	-1.06875
CL1095.Contig3_All	MADS	-1.11809
Unigene26451_All	MADS	-1.22716
Unigene8753_All	MADS	-1.23845
CL4560.Contig2_All	MADS	-1.3985
CL1095.Contig1_All	MADS	-1.40907
CL6431.Contig2_All	MADS	-1.49358
CL5407.Contig3_All	MADS	-2.02188
Unigene26295_All	MADS	-2.32204
CL4560.Contig8_All	MADS	-2.42541
CL4560.Contig7_All	MADS	-2.88534
CL7054.Contig1_All	MADS	-2.97966
Unigene20121_All	MADS	-3.1964
CL2477.Contig4_All	MADS	-3.33649
CL9034.Contig2_All	MADS	-3.34863
Unigene78105_All	MADS	-3.36702
Unigene80137_All	MADS	-3.63005
CL9034.Contig1_All	MADS	-3.92908
CL1999.Contig1_All	MADS	-4.22194
CL4560.Contig4_All	MADS	-4.48158
CL1999.Contig3_All	MADS	-5.08159
Unigene11266_All	MADS	-5.4478
Unigene27945_All	MADS	-5.7613
Unigene29207_All	MADS	-5.8336
CL1095.Contig8_All	MADS	-6.03255
CL8360.Contig2_All	MADS	-6.40598
Unigene11659_All	MADS	-6.57803
CL863.Contig7_All	MADS	-6.60797
Unigene42333_All	MADS	-7.66348
CL6431.Contig1_All	MADS	-8.79228
CL8360.Contig1_All	MADS	-8.86986
CL1258.Contig4_All	mTERF	#N/A
CL2520.Contig15_All	mTERF	#N/A
CL2758.Contig13_All	mTERF	#N/A
CL1258.Contig5_All	mTERF	NA
CL176.Contig33_All	mTERF	NA
CL5865.Contig2_All	mTERF	NA
Unigene73414_All	mTERF	NA
CL2758.Contig9_All	mTERF	8.68657
CL1636.Contig1_All	mTERF	6.8993
CL1636.Contig15_All	mTERF	6.65489
CL8195.Contig3_All	mTERF	5.96792
CL2758.Contig10_All	mTERF	5.92852
Unigene10238_All	mTERF	5.83853
Unigene15072_All	mTERF	4.59791
CL2758.Contig5_All	mTERF	4.21794
Unigene28522_All	mTERF	3.76226
CL2520.Contig18_All	mTERF	3.22932
CL2520.Contig17_All	mTERF	3.21836
Unigene8871_All	mTERF	2.65524
CL8195.Contig2_All	mTERF	2.56959
CL2758.Contig14_All	mTERF	2.45035
CL12041.Contig1_All	mTERF	2.05078
CL11857.Contig4_All	mTERF	1.86978
CL754.Contig8_All	mTERF	1.81904
CL12041.Contig14_All	mTERF	1.73084
Unigene5947_All	mTERF	1.72256
CL1636.Contig10_All	mTERF	1.71084
Unigene6978_All	mTERF	1.56499
CL6650.Contig5_All	mTERF	1.52355
CL1258.Contig2_All	mTERF	1.32262
CL1258.Contig6_All	mTERF	1.32174
CL7143.Contig1_All	mTERF	1.32093
CL7143.Contig3_All	mTERF	1.17111
CL2758.Contig2_All	mTERF	1.14775
CL12041.Contig26_All	mTERF	1.13539
CL866.Contig7_All	mTERF	1.01388
Unigene35533_All	mTERF	0.990284
CL12041.Contig27_All	mTERF	0.954909
CL1258.Contig1_All	mTERF	0.947372
Unigene5476_All	mTERF	0.914066
CL2758.Contig3_All	mTERF	0.856531
CL754.Contig1_All	mTERF	0.794209
CL2520.Contig14_All	mTERF	0.75842
Unigene20236_All	mTERF	0.736523
Unigene35535_All	mTERF	0.677096
Unigene14782_All	mTERF	0.567703
CL1258.Contig10_All	mTERF	0.556486
CL2758.Contig8_All	mTERF	0.538373
CL176.Contig19_All	mTERF	0.46515
CL11237.Contig2_All	mTERF	0.44458
CL12041.Contig7_All	mTERF	0.44243
CL2758.Contig1_All	mTERF	0.418835
CL4343.Contig1_All	mTERF	0.404643
CL2520.Contig9_All	mTERF	0.385909
CL1631.Contig1_All	mTERF	0.38501
CL6650.Contig4_All	mTERF	0.368509
CL754.Contig9_All	mTERF	0.359751
CL176.Contig18_All	mTERF	0.353458
CL866.Contig10_All	mTERF	0.349556
CL1913.Contig3_All	mTERF	0.315308
CL7143.Contig7_All	mTERF	0.290958
CL12041.Contig8_All	mTERF	0.289869
CL6650.Contig2_All	mTERF	0.279365
CL2520.Contig7_All	mTERF	0.250926
CL12041.Contig11_All	mTERF	0.241086
Unigene32409_All	mTERF	0.159836
CL176.Contig28_All	mTERF	0.126265
Unigene10253_All	mTERF	0.120995
CL2758.Contig17_All	mTERF	0.110552
CL1636.Contig19_All	mTERF	0.110357
CL11048.Contig1_All	mTERF	0.095751
CL1631.Contig2_All	mTERF	0.094113
Unigene4718_All	mTERF	0.0908927
CL7143.Contig8_All	mTERF	0.0906808
CL12041.Contig22_All	mTERF	0.086124
CL12041.Contig4_All	mTERF	0.0632316
Unigene10657_All	mTERF	0.0384396
CL176.Contig13_All	mTERF	-0.00478582
CL11446.Contig1_All	mTERF	-0.0178192
CL1258.Contig7_All	mTERF	-0.0408395
CL12041.Contig21_All	mTERF	-0.0571081
CL1636.Contig8_All	mTERF	-0.063387
CL866.Contig4_All	mTERF	-0.0737155
CL176.Contig31_All	mTERF	-0.0894576
CL11048.Contig2_All	mTERF	-0.108951
Unigene3346_All	mTERF	-0.110887
CL12041.Contig2_All	mTERF	-0.115332
CL1913.Contig1_All	mTERF	-0.133864
CL1636.Contig17_All	mTERF	-0.144196
CL7143.Contig9_All	mTERF	-0.152502
CL176.Contig11_All	mTERF	-0.160933
Unigene4256_All	mTERF	-0.167524
Unigene3978_All	mTERF	-0.169432
Unigene17882_All	mTERF	-0.178732
CL6423.Contig4_All	mTERF	-0.19277
Unigene9118_All	mTERF	-0.1932
CL12041.Contig16_All	mTERF	-0.206503
CL176.Contig21_All	mTERF	-0.208087
CL866.Contig9_All	mTERF	-0.231487
Unigene8281_All	mTERF	-0.233578
Unigene67419_All	mTERF	-0.241926
Unigene32802_All	mTERF	-0.245278
CL754.Contig10_All	mTERF	-0.263367
Unigene29487_All	mTERF	-0.300385
Unigene9277_All	mTERF	-0.317492
CL176.Contig10_All	mTERF	-0.322575
CL176.Contig25_All	mTERF	-0.340806
CL6650.Contig6_All	mTERF	-0.344038
CL176.Contig29_All	mTERF	-0.348599
CL2520.Contig21_All	mTERF	-0.349802
Unigene30326_All	mTERF	-0.354972
CL866.Contig6_All	mTERF	-0.359059
CL176.Contig6_All	mTERF	-0.384061
CL12041.Contig17_All	mTERF	-0.39846
CL1636.Contig2_All	mTERF	-0.398857
CL176.Contig14_All	mTERF	-0.411021
CL6650.Contig1_All	mTERF	-0.412632
CL866.Contig5_All	mTERF	-0.412681
Unigene3880_All	mTERF	-0.414784
CL11237.Contig1_All	mTERF	-0.41637
CL10675.Contig4_All	mTERF	-0.442508
CL6423.Contig2_All	mTERF	-0.443146
CL2520.Contig4_All	mTERF	-0.448689
Unigene9496_All	mTERF	-0.452798
CL176.Contig2_All	mTERF	-0.455141
CL2520.Contig8_All	mTERF	-0.467116
CL176.Contig16_All	mTERF	-0.468042
CL1636.Contig6_All	mTERF	-0.469271
CL176.Contig24_All	mTERF	-0.47529
CL1913.Contig2_All	mTERF	-0.483893
Unigene12306_All	mTERF	-0.513429
CL176.Contig30_All	mTERF	-0.524142
CL176.Contig8_All	mTERF	-0.560055
Unigene8592_All	mTERF	-0.563969
Unigene1416_All	mTERF	-0.565328
Unigene11972_All	mTERF	-0.579862
CL12041.Contig10_All	mTERF	-0.592301
CL5865.Contig5_All	mTERF	-0.592723
CL13211.Contig3_All	mTERF	-0.601126
CL2520.Contig28_All	mTERF	-0.611786
Unigene32408_All	mTERF	-0.613244
Unigene6019_All	mTERF	-0.613714
CL11048.Contig3_All	mTERF	-0.615181
CL8195.Contig4_All	mTERF	-0.615533
CL2520.Contig19_All	mTERF	-0.615904
Unigene70466_All	mTERF	-0.634802
Unigene6574_All	mTERF	-0.643915
Unigene20153_All	mTERF	-0.644966
CL176.Contig26_All	mTERF	-0.648759
Unigene5999_All	mTERF	-0.679272
Unigene3963_All	mTERF	-0.690153
CL2520.Contig12_All	mTERF	-0.698631
Unigene36555_All	mTERF	-0.698794
CL6210.Contig2_All	mTERF	-0.720956
CL176.Contig17_All	mTERF	-0.738101
CL2520.Contig20_All	mTERF	-0.742188
CL2520.Contig3_All	mTERF	-0.758587
CL1636.Contig12_All	mTERF	-0.762923
Unigene11694_All	mTERF	-0.799771
CL2520.Contig23_All	mTERF	-0.802402
Unigene10617_All	mTERF	-0.802601
CL176.Contig15_All	mTERF	-0.803699
CL1636.Contig5_All	mTERF	-0.815216
CL2520.Contig25_All	mTERF	-0.851623
Unigene32803_All	mTERF	-0.87062
CL6210.Contig1_All	mTERF	-0.901543
CL176.Contig3_All	mTERF	-0.909101
CL176.Contig1_All	mTERF	-0.933885
Unigene6329_All	mTERF	-0.946309
Unigene3715_All	mTERF	-0.95016
CL1636.Contig20_All	mTERF	-0.960005
CL176.Contig22_All	mTERF	-0.961763
CL1631.Contig4_All	mTERF	-0.964047
Unigene8585_All	mTERF	-0.999558
CL2520.Contig5_All	mTERF	-1.00323
CL1636.Contig4_All	mTERF	-1.01625
Unigene5215_All	mTERF	-1.03622
CL176.Contig12_All	mTERF	-1.09894
CL13211.Contig2_All	mTERF	-1.10004
Unigene11367_All	mTERF	-1.11771
CL11446.Contig4_All	mTERF	-1.13871
CL176.Contig7_All	mTERF	-1.14206
Unigene16338_All	mTERF	-1.17046
Unigene6814_All	mTERF	-1.18673
Unigene4616_All	mTERF	-1.19851
Unigene71167_All	mTERF	-1.20132
CL754.Contig6_All	mTERF	-1.21863
Unigene26224_All	mTERF	-1.21874
CL6650.Contig3_All	mTERF	-1.22068
CL176.Contig9_All	mTERF	-1.28101
Unigene11916_All	mTERF	-1.30759
Unigene9883_All	mTERF	-1.33717
CL176.Contig4_All	mTERF	-1.34372
[truncated: 1,154 more rows]
