# Supplementary material for: A candidate gene identified in converting platycoside E to platycodin D from Platycodon grandiflorus by transcriptome and main metabolites analysis
Source: Sci Rep. 2021 May 7;11:9810. doi: 10.1038/s41598-021-89294-1 (PMC8105318; doi:10.1038/s41598-021-89294-1)
Supplement: Supplementary file 9 — Supplementary Information 9. [file 41598_2021_89294_MOESM9_ESM.xlsx]

## Sheet: Saponin
gene_id	Family	diffexp_log2fc_Calli-vs-leaves
Unigene26781_All	Trihelix	2.67906
Unigene57991_All	Trihelix	-1.73093
Unigene20920_All	Trihelix	-1.46136
Unigene23404_All	Trihelix	-9.03854
Unigene79343_All	FHA	-5.85245
CL2785.Contig4_All	FHA	-1.85115
CL2785.Contig5_All	FHA	-3.33824
CL3127.Contig5_All	FHA	-2.28453
CL2785.Contig7_All	FHA	-1.09497
CL2785.Contig1_All	FHA	-1.38496
Unigene74426_All	FHA	-7.25454

## Sheet: Polysaccharide
gene_id	Family	diffexp_log2fc_Calli-vs-leaves
Unigene17101_All	bHLH	3.31748
Unigene29909_All	bHLH	3.05679
Unigene1010_All	bHLH	1.80996
Unigene21737_All	C2H2	6.8618
Unigene6953_All	C2H2	7.47878
Unigene13718_All	C2H2	1.36995
Unigene26676_All	C2H2	1.57964
Unigene12138_All	C2H2	2.40546
Unigene9781_All	C2H2	-3.06977
Unigene58038_All	FHA	-1.54588
Unigene3906_All	G2-like	-4.76525
Unigene67648_All	Trihelix	4.74046
Unigene465_All	Trihelix	6.5281
Unigene19741_All	Trihelix	1.21437
Unigene7998_All	VARL	-2.17051
