# Supplementary material for: A candidate gene identified in converting platycoside E to platycodin D from Platycodon grandiflorus by transcriptome and main metabolites analysis
Source: Sci Rep. 2021 May 7;11:9810. doi: 10.1038/s41598-021-89294-1 (PMC8105318; doi:10.1038/s41598-021-89294-1)
Supplement: Supplementary file 10 — Supplementary Information 10. [file 41598_2021_89294_MOESM10_ESM.xlsx]

## Sheet: Orthogonal experiment tab head 
Level	A	B	C	D
	Basic Medium	Explants	NAA(mg/L)	6-BA(mg/L)
1	B5	Leaves	0.1	0.5
2	MS	Stem with nodes	0.2	1
3	WPM	Stem without nodes	1	2
