# Supplementary material for: A candidate gene identified in converting platycoside E to platycodin D from Platycodon grandiflorus by transcriptome and main metabolites analysis
Source: Sci Rep. 2021 May 7;11:9810. doi: 10.1038/s41598-021-89294-1 (PMC8105318; doi:10.1038/s41598-021-89294-1)
Supplement: Supplementary file 11 — Supplementary Information 11. [file 41598_2021_89294_MOESM11_ESM.xlsx]

## Sheet: Primer
18s rRNA-F	TGACGTTGAAGCTCGCAAGTACAC
18s rRNA-R	TCATCAGGCAAGGCAAGAAGTTCC
CL4020.Contig1_All-F	GGAAAGAATTGCGGAATGCGAAGG
CL4020.Contig1_All-R	TGCCCCAAGGAACAATGTAAAGCC
Unigene1627_All-F	CTGGAGGGCGAACAAGTTGAAGAC
Unigene1627_All-R	GCCACGTACATCAGCACCATCTC
CL3189.Contig2_All-F	ATGGGTTCGGAGAGGTGGATCG
CL3189.Contig2_All-R	CCGCTCCATTCCTTACTGCTGTAG
Unigene7900_All-F	CTGGAGGGCGAACAAGTTGAAGAC
Unigene7900_All-R	GCCACGTACATCAGCACCATCTC

## Sheet: Results
	CL4020.Contig1_All	Unigene1627_All	CL3189.Contig2_All	Unigene7900_All
Leaves-1	0.76313	0.420448	0.00382586	0.346277
Leaves-2	0.716978	0.314253	0.00410046	0.426317
Leaves-3	0.864537	0.314253	0.00390625	0.426317
AVG	0.781548	0.349652	0.00394419	0.399637
SD	0.0754844	0.0500607	0.000115268	0.0377313
Calluses-1	1.03526	1.6245	0.00885066	2.05623
Calluses-2	1.15669	2.02792	0.00982042	1.95884
Calluses-3	1.18921	1.52626	0.0099575	1.69349
AVG	1.12705	1.72623	0.00954286	1.90285
SD	0.081137	0.217066	0.000492651	0.153287
